# Supplementary material for: DDR1 as a key prognostic biomarker in non-small cell lung cancer: identification, validation, and potential therapeutic implications
Source: Front Immunol. 2025 Nov 28;16:1690829. doi: 10.3389/fimmu.2025.1690829 (PMC12698539; doi:10.3389/fimmu.2025.1690829)
Supplement: Supplementary file 1 [file Table1.xlsx]

## Sheet: Supplementary Table 1
	status	days	DDR1	group
TCGA-05-4249-01A	0	4.1726	7.91112	high
TCGA-05-4250-01A	0	0.331507	7.14657	high
TCGA-05-4382-01A	1	0.915068	6.71346	low
TCGA-05-4384-01A	1	0.50137	6.79848	low
TCGA-05-4389-01A	0	3.75068	6.2555	low
TCGA-05-4390-01A	1	1.08219	6.73289	low
TCGA-05-4396-01A	0	0.830137	7.57269	high
TCGA-05-4397-01A	0	2.00274	6.69714	low
TCGA-05-4398-01A	0	3.92055	6.51708	low
TCGA-05-4402-01A	0	0.668493	7.41591	high
TCGA-05-4403-01A	0	1.58356	7.61802	high
TCGA-05-4405-01A	0	1.67123	7.396	high
TCGA-05-4415-01A	1	0.164384	5.40237	low
TCGA-05-4417-01A	0	1.24658	5.56945	low
TCGA-05-4418-01A	0	0.750685	6.39657	low
TCGA-05-4420-01A	0	2.49863	7.4455	high
TCGA-05-4422-01A	0	1	6.61078	low
TCGA-05-4424-01A	1	0.419178	7.57115	high
TCGA-05-4425-01A	0	1.83288	6.96429	high
TCGA-05-4426-01A	1	1.25205	7.05612	high
TCGA-05-4427-01A	0	2.16712	6.78641	low
TCGA-05-4430-01A	0	2.08493	7.09541	high
TCGA-05-4432-01A	0	2.08493	6.44089	low
TCGA-05-4433-01A	0	2	7.61689	high
TCGA-05-4434-01A	0	1.25205	7.13555	high
TCGA-05-5420-01A	1	0.671233	3.43828	low
TCGA-05-5423-01A	0	0.413699	6.23554	low
TCGA-05-5425-01A	1	1.33151	7.77707	high
TCGA-05-5428-01A	0	1.83562	4.95238	low
TCGA-05-5429-01A	0	0.753425	7.26746	high
TCGA-05-5715-01A	0	0.169863	7.80512	high
TCGA-18-3406-01A	1	0.978082	6.06181	low
TCGA-18-3407-01A	0	0.372603	7.60212	high
TCGA-18-3408-01A	1	4.91233	7.026	high
TCGA-18-3409-01A	1	6.27671	7.5025	high
TCGA-18-3410-01A	0	0.4	7.74136	high
TCGA-18-3411-01A	0	9.79726	6.35154	low
TCGA-18-3412-01A	1	0.747945	7.55805	high
TCGA-18-3414-01A	0	1.96164	7.56102	high
TCGA-18-3415-01A	0	7.67945	7.83915	high
TCGA-18-3416-01A	1	2.57534	7.83696	high
TCGA-18-3417-01A	0	3.00548	7.19815	high
TCGA-18-3419-01A	0	7.70137	7.59738	high
TCGA-18-3421-01A	0	7.24658	6.00713	low
TCGA-18-4083-01A	0	0.515068	7.23081	high
TCGA-18-4086-01A	0	0.232877	7.66403	high
TCGA-18-4721-01A	0	12.8603	7.22956	high
TCGA-18-5592-01A	0	4.16164	8.33458	high
TCGA-18-5595-01A	0	2.26575	7.49629	high
TCGA-21-1070-01A	0	9.96164	6.39843	low
TCGA-21-1071-01A	1	2.72055	7.55955	high
TCGA-21-1072-01A	0	8.26301	8.16489	high
TCGA-21-1075-01A	0	5.84658	8.11086	high
TCGA-21-1076-01A	1	4.31507	6.41852	low
TCGA-21-1077-01A	1	1.76438	8.03719	high
TCGA-21-1078-01A	1	0.70411	7.71393	high
TCGA-21-1079-01A	1	0.868493	7.61704	high
TCGA-21-1080-01A	0	10.2027	7.38913	high
TCGA-21-1081-01A	1	0.778082	8.15395	high
TCGA-21-1082-01A	0	9.98356	6.76416	low
TCGA-21-1083-01A	0	3.60274	7.0967	high
TCGA-21-5782-01A	0	2.63562	7.44464	high
TCGA-21-5783-01A	0	7.34247	8.11658	high
TCGA-21-5784-01A	0	3.47397	7.24469	high
TCGA-21-5786-01A	1	2.23836	7.62587	high
TCGA-21-5787-01A	1	0.282192	6.64455	low
TCGA-21-A5DI-01A	0	2.68219	7.85609	high
TCGA-22-0940-01A	1	1.83288	6.42239	low
TCGA-22-0944-01A	0	0.610959	8.24485	high
TCGA-22-1000-01A	1	0.720548	6.76126	low
TCGA-22-1002-01A	0	0.358904	7.3136	high
TCGA-22-1005-01A	0	5.35068	4.90108	low
TCGA-22-1011-01A	0	0.145205	6.88542	low
TCGA-22-1012-01A	0	1.17534	7.19009	high
TCGA-22-1016-01A	0	2.25205	6.97708	high
TCGA-22-1017-01A	1	2.47671	6.94354	low
TCGA-22-4591-01A	1	1.2137	8.67972	high
TCGA-22-4593-01A	0	2.92329	7.92701	high
TCGA-22-4594-01A	0	4.0274	5.48999	low
TCGA-22-4596-01A	0	0.0465753	5.72506	low
TCGA-22-4599-01A	0	3.18082	6.46905	low
TCGA-22-4601-01A	1	1.43836	8.77787	high
TCGA-22-4604-01A	1	0.838356	7.49439	high
TCGA-22-4605-01A	0	2.66849	8.16547	high
TCGA-22-4607-01A	0	1.60822	7.24803	high
TCGA-22-4609-01A	0	0.79726	7.13809	high
TCGA-22-4613-01A	0	0.980822	7.5741	high
TCGA-22-5471-01A	1	0.627397	7.4975	high
TCGA-22-5472-01A	1	2.04384	8.38943	high
TCGA-22-5474-01A	0	1.21918	7.44433	high
TCGA-22-5477-01A	1	1.4	8.44964	high
TCGA-22-5478-01A	0	0.0657534	8.07456	high
TCGA-22-5479-01A	0	7.19178	6.96667	high
TCGA-22-5480-01A	1	4.87397	7.87266	high
TCGA-22-5481-01A	1	0.947945	6.21019	low
TCGA-22-5482-01A	0	0.978082	7.50989	high
TCGA-22-5483-01A	1	1.55616	5.84964	low
TCGA-22-5485-01A	1	2.30137	8.48152	high
TCGA-22-5489-01A	1	1.1726	6.8375	low
TCGA-22-5491-01A	0	4.69315	7.73068	high
TCGA-22-5492-01A	0	1.3863	7.17195	high
TCGA-22-A5C4-01A	0	1.83836	7.26559	high
TCGA-33-4532-01A	0	10.7507	7.88515	high
TCGA-33-4533-01A	0	11.1452	5.55679	low
TCGA-33-4538-01A	0	8.16164	8.22414	high
TCGA-33-4547-01A	0	6.6274	6.74504	low
TCGA-33-4566-01A	0	14.4849	6.63118	low
TCGA-33-4582-01A	1	8.00822	7.63599	high
TCGA-33-4583-01A	0	12.6055	8.0388	high
TCGA-33-4586-01A	1	0.463014	8.20425	high
TCGA-33-4587-01A	1	4.53699	7.49644	high
TCGA-33-4589-01A	0	0.128767	6.40038	low
TCGA-33-6737-01A	1	1.64658	5.27287	low
TCGA-33-6738-01A	0	5.27945	7.08741	high
TCGA-33-A4WN-01A	0	0.391781	7.75905	high
TCGA-33-A5GW-01A	0	0.0246575	8.12074	high
TCGA-33-AAS8-01A	0	3.05205	7.43376	high
TCGA-33-AASB-01A	1	0.0821918	6.19243	low
TCGA-33-AASD-01A	1	5.23836	7.37206	high
TCGA-33-AASI-01A	1	3.68219	7.65454	high
TCGA-33-AASJ-01A	1	3.10959	7.95955	high
TCGA-33-AASL-01A	1	0.408219	7.23564	high
TCGA-34-2596-01A	0	0.219178	8.11736	high
TCGA-34-2600-01A	0	5.13425	7.96319	high
TCGA-34-2608-01A	0	2.73973	7.29358	high
TCGA-34-5231-01A	0	5.43562	7.55426	high
TCGA-34-5232-01A	0	6.76986	6.84696	low
TCGA-34-5234-01A	0	6.22192	5.02338	low
TCGA-34-5236-01A	1	0.309589	7.49423	high
TCGA-34-5239-01A	1	4.19178	6.86431	low
TCGA-34-5240-01A	0	4.22192	6.92311	low
TCGA-34-5241-01A	0	1.41096	7.01837	high
TCGA-34-5927-01A	1	0.671233	8.91913	high
TCGA-34-5928-01A	0	3.27671	8.24442	high
TCGA-34-5929-01A	0	0.413699	8.86024	high
TCGA-34-7107-01A	0	0.0931507	7.86668	high
TCGA-34-8454-01A	0	3.23288	7.93305	high
TCGA-34-8455-01A	1	0.336986	8.28554	high
TCGA-34-8456-01A	0	2.20274	9.05941	high
TCGA-34-A5IX-01A	0	2.82466	6.52832	low
TCGA-35-3615-01A	0	0.0383562	6.17099	low
TCGA-35-4122-01A	0	0.616438	5.57595	low
TCGA-35-4123-01A	0	0.49863	5.23859	low
TCGA-35-5375-01A	0	0.723288	5.73525	low
TCGA-37-3783-01A	0	0.334247	6.50645	low
TCGA-37-3792-01A	0	0.0328767	7.80779	high
TCGA-37-4129-01A	0	0.663014	4.86697	low
TCGA-37-4130-01A	0	0.676712	3.05908	low
TCGA-37-4132-01A	0	0.621918	4.08229	low
TCGA-37-4133-01A	0	0.652055	6.59776	low
TCGA-37-4135-01A	0	0.567123	5.71792	low
TCGA-37-4141-01A	0	0.0328767	5.48765	low
TCGA-37-5819-01A	0	0.282192	4.66815	low
TCGA-37-A5EL-01A	1	2.59178	8.28236	high
TCGA-37-A5EM-01A	0	2.37534	7.81832	high
TCGA-37-A5EN-01A	0	1.80822	7.66745	high
TCGA-38-4625-01A	0	8.14521	7.86758	high
TCGA-38-4627-01A	0	3.14247	6.4433	low
TCGA-38-4628-01A	1	2.96712	6.98369	high
TCGA-38-4629-01A	1	1.03836	6.16434	low
TCGA-38-4630-01A	1	1.43562	6.91897	low
TCGA-38-4631-01A	1	0.969863	5.8308	low
TCGA-38-4632-01A	1	1.86301	5.83273	low
TCGA-38-7271-01A	1	0.832877	5.98616	low
TCGA-38-A44F-01A	0	0.364384	6.52462	low
TCGA-39-5011-01A	1	1.54795	5.94466	low
TCGA-39-5016-01A	0	10.5479	7.39527	high
TCGA-39-5019-01A	1	1.03562	8.08843	high
TCGA-39-5021-01A	1	5.13699	7.33534	high
TCGA-39-5022-01A	1	3.96712	6.1517	low
TCGA-39-5024-01A	0	6.87671	7.50681	high
TCGA-39-5027-01A	1	8.4411	6.80052	low
TCGA-39-5028-01A	0	0.142466	6.89358	low
TCGA-39-5029-01A	1	1.34521	8.32973	high
TCGA-39-5030-01A	0	0.161644	6.58151	low
TCGA-39-5031-01A	0	5.04384	6.79845	low
TCGA-39-5034-01A	1	0.964384	6.46582	low
TCGA-39-5035-01A	0	5.69863	7.46472	high
TCGA-39-5036-01A	0	5.93151	7.89238	high
TCGA-39-5037-01A	0	4.63014	6.58236	low
TCGA-39-5039-01A	0	1.49041	6.47699	low
TCGA-39-5040-01A	1	1.21096	6.96189	high
TCGA-43-2576-01A	0	3.35068	5.96972	low
TCGA-43-2578-01A	0	1.87397	6.70126	low
TCGA-43-2581-01A	0	3.22192	7.1094	high
TCGA-43-3394-01A	1	1.51233	7.93762	high
TCGA-43-3920-01A	0	2.7589	5.42768	low
TCGA-43-5668-01A	1	1.28767	5.43564	low
TCGA-43-5670-01A	0	2.32603	8.79263	high
TCGA-43-6143-01A	0	1.91507	7.76001	high
TCGA-43-6647-01A	0	2.07397	7.44869	high
TCGA-43-6770-01A	0	1.78904	8.53594	high
TCGA-43-6771-01A	1	0.421918	7.2088	high
TCGA-43-6773-01A	0	0.317808	6.52765	low
TCGA-43-7656-01A	0	1.63288	7.20692	high
TCGA-43-7657-01A	0	0.646575	8.55847	high
TCGA-43-7658-01A	1	6.31507	6.85136	low
TCGA-43-8115-01A	0	1.11507	7.08643	high
TCGA-43-8116-01A	0	0.980822	7.64372	high
TCGA-43-8118-01A	0	0.243836	7.46944	high
TCGA-43-A474-01A	0	0.967123	7.8377	high
TCGA-43-A475-01A	0	0.810959	7.99153	high
TCGA-43-A56U-01A	0	1.18356	6.19712	low
TCGA-43-A56V-01A	1	0.972603	6.62037	low
TCGA-44-2655-01A	1	2.76438	6.83951	low
TCGA-44-2656-01A	1	1.55616	5.10056	low
TCGA-44-2656-01B	1	1.55616	4.3227	low
TCGA-44-2657-01A	0	3.70137	5.79441	low
TCGA-44-2659-01A	1	3.13973	6.99989	high
TCGA-44-2661-01A	0	3.17534	5.65468	low
TCGA-44-2662-01B	1	0.671233	4.59049	low
TCGA-44-2662-01A	1	0.671233	6.39565	low
TCGA-44-2665-01B	0	3.56438	4.77709	low
TCGA-44-2665-01A	0	3.56438	6.22144	low
TCGA-44-2666-01B	1	0.265753	6.37766	low
TCGA-44-2666-01A	1	0.265753	6.70222	low
TCGA-44-2668-01A	1	1.1863	7.32086	high
TCGA-44-2668-01B	1	1.1863	6.04628	low
TCGA-44-3396-01A	0	3.09589	5.87154	low
TCGA-44-3398-01A	0	3.1863	4.87036	low
TCGA-44-3917-01A	0	3.2411	3.09786	low
TCGA-44-3917-01B	0	3.2411	3.95471	low
TCGA-44-3918-01B	1	1.4	5.41643	low
TCGA-44-3918-01A	1	1.4	4.79725	low
TCGA-44-3919-01A	1	2.52329	6.79615	low
TCGA-44-4112-01A	1	1.69589	6.76989	low
TCGA-44-4112-01B	1	1.69589	5.16614	low
TCGA-44-5643-01A	0	2.77534	7.71516	high
TCGA-44-6145-01A	0	1.63014	6.80512	low
TCGA-44-6146-01B	1	1.72877	5.99789	low
TCGA-44-6146-01A	1	1.72877	8.05276	high
TCGA-44-6147-01B	0	2.31507	4.29368	low
TCGA-44-6147-01A	0	2.31507	6.5862	low
TCGA-44-6148-01A	0	1.92877	7.057	high
TCGA-44-6774-01A	0	1.80274	6.21941	low
TCGA-44-6775-01A	1	1.87397	6.52045	low
TCGA-44-6775-01C	1	1.87397	5.40617	low
TCGA-44-6776-01A	0	7.16712	7.7661	high
TCGA-44-6777-01A	0	2.70411	5.6015	low
TCGA-44-6778-01A	0	5.10685	5.02432	low
TCGA-44-6779-01A	1	0.635616	7.38272	high
TCGA-44-7659-01A	0	1.89315	6.71194	low
TCGA-44-7660-01A	1	0.693151	6.2666	low
TCGA-44-7661-01A	1	0.917808	6.99558	high
TCGA-44-7662-01A	0	0.59726	6.34961	low
TCGA-44-7667-01A	0	3.00548	5.36402	low
TCGA-44-7669-01A	1	1.06849	6.55868	low
TCGA-44-7670-01A	0	2.41644	7.96453	high
TCGA-44-7671-01A	1	2.41918	7.11004	high
TCGA-44-7672-01A	0	1.96986	6.69331	low
TCGA-44-8117-01A	0	1.05479	7.58464	high
TCGA-44-8119-01A	0	0.780822	5.60859	low
TCGA-44-8120-01A	0	0.712329	7.99758	high
TCGA-44-A479-01A	1	1.19726	5.49138	low
TCGA-44-A47A-01A	1	1.08767	6.17131	low
TCGA-44-A47B-01A	0	0.786301	6.99998	high
TCGA-44-A47G-01A	0	0.961644	6.22953	low
TCGA-44-A4SS-01A	0	1.13699	7.51919	high
TCGA-44-A4SU-01A	1	0.712329	7.33555	high
TCGA-46-3765-01A	0	1.10959	7.01198	high
TCGA-46-3766-01A	0	1.0137	6.38576	low
TCGA-46-3767-01A	0	1.08493	7.65753	high
TCGA-46-3768-01A	0	0.819178	7.88183	high
TCGA-46-6025-01A	0	0.887671	7.61226	high
TCGA-46-6026-01A	0	1.1589	8.60306	high
TCGA-49-4486-01A	1	5.60274	6.11994	low
TCGA-49-4487-01A	1	1.90959	5.41279	low
TCGA-49-4488-01A	1	1.73699	7.39738	high
TCGA-49-4490-01A	1	1.05479	7.53031	high
TCGA-49-4494-01A	1	2.96164	6.43489	low
TCGA-49-4501-01A	1	1.49315	7.04002	high
TCGA-49-4505-01A	1	1.14247	6.24569	low
TCGA-49-4506-01A	1	1.89589	5.26061	low
TCGA-49-4507-01A	1	0.432877	5.13179	low
TCGA-49-4510-01A	1	1.37534	6.77341	low
TCGA-49-4512-01A	1	2.47945	5.88434	low
TCGA-49-4514-01A	0	4.65753	5.67477	low
TCGA-49-6742-01A	1	0.586301	6.93723	low
TCGA-49-6743-01A	0	4.4411	7.10413	high
TCGA-49-6744-01A	0	4.61096	6.48132	low
TCGA-49-6745-01A	0	1.43014	6.65314	low
TCGA-49-6761-01A	0	0.969863	6.88275	low
TCGA-49-6767-01A	0	1.85479	7.43895	high
TCGA-49-AAQV-01A	1	1.39452	6.79838	low
TCGA-49-AAR0-01A	0	13.0548	5.83364	low
TCGA-49-AAR2-01A	0	6.09315	5.02543	low
TCGA-49-AAR3-01A	1	5.1863	5.66373	low
TCGA-49-AAR4-01A	1	2.40822	5.55118	low
TCGA-49-AAR9-01A	1	0.712329	7.78423	high
TCGA-49-AARE-01A	1	1.06301	5.55946	low
TCGA-49-AARN-01A	0	3.10959	6.85162	low
TCGA-49-AARO-01A	1	3.13425	7.4146	high
TCGA-49-AARQ-01A	0	18.4438	5.65194	low
TCGA-49-AARR-01A	1	3.01096	7.06613	high
TCGA-4B-A93V-01A	1	0.687671	4.65408	low
TCGA-50-5044-01A	1	1.32329	4.60168	low
TCGA-50-5049-01A	1	4.29589	4.84318	low
TCGA-50-5051-01A	1	0.50411	5.41999	low
TCGA-50-5055-01A	1	2.11233	5.88615	low
TCGA-50-5066-02A	1	1.30685	6.74272	low
TCGA-50-5066-01A	1	1.30685	3.74934	low
TCGA-50-5068-01A	1	1.87945	4.67957	low
TCGA-50-5072-01A	1	0.583562	7.15996	high
TCGA-50-5930-01A	1	0.484932	6.44931	low
TCGA-50-5931-01A	1	1.16438	7.76216	high
TCGA-50-5932-01A	1	2.9863	8.72041	high
TCGA-50-5933-01A	0	6.55616	6.78307	low
TCGA-50-5935-01A	0	1.78904	7.39852	high
TCGA-50-5936-01A	1	0.410959	7.16558	high
TCGA-50-5939-01A	0	1.26027	7.12019	high
TCGA-50-5941-01A	0	4.03836	7.42429	high
TCGA-50-5942-01A	1	3.77534	6.77887	low
TCGA-50-5944-01A	0	4.79452	7.81956	high
TCGA-50-5946-02A	1	0.605479	7.20036	high
TCGA-50-5946-01A	1	0.605479	7.85977	high
TCGA-50-6590-01A	0	3.52877	5.91461	low
TCGA-50-6591-01A	1	0.326027	6.06261	low
TCGA-50-6592-01A	1	2.12877	6.87016	low
TCGA-50-6593-01A	1	0.728767	6.94465	low
TCGA-50-6594-01A	1	0.780822	6.21922	low
TCGA-50-6595-01A	1	0.49863	6.76141	low
TCGA-50-6597-01A	0	3.47397	5.87953	low
TCGA-50-6673-01A	0	0.060274	8.28316	high
TCGA-50-7109-01A	1	0.0410959	5.80362	low
TCGA-50-8457-01A	0	3.08219	6.54413	low
TCGA-50-8459-01A	1	1.18356	6.63439	low
TCGA-50-8460-01A	0	2.27123	6.27523	low
TCGA-51-4081-01A	0	2.49589	7.91081	high
TCGA-51-6867-01A	1	2.1589	8.67446	high
TCGA-52-7622-01A	0	2.36164	7.49757	high
TCGA-52-7809-01A	1	0.454795	8.31148	high
TCGA-52-7810-01A	0	2.52877	7.54377	high
TCGA-52-7811-01A	1	0.419178	7.38261	high
TCGA-53-7624-01A	1	1.09589	7.90096	high
TCGA-53-7626-01A	1	2.36986	6.62498	low
TCGA-53-7813-01A	0	1.16164	5.26474	low
TCGA-53-A4EZ-01A	0	2.93425	6.55085	low
TCGA-55-1592-01A	1	1.23836	6.82485	low
TCGA-55-1594-01A	0	3.2274	8.0578	high
TCGA-55-1595-01A	0	4.05205	7.01353	high
TCGA-55-1596-01A	0	5.65753	7.53621	high
TCGA-55-6543-01A	0	1.19178	6.80948	low
TCGA-55-6642-01A	0	6.70959	5.78716	low
TCGA-55-6712-01A	1	0.468493	6.55961	low
TCGA-55-6968-01A	1	3.54247	5.08382	low
TCGA-55-6969-01A	0	3.39452	5.62245	low
TCGA-55-6970-01A	1	1.25205	6.59568	low
TCGA-55-6971-01A	0	3.83562	5.09329	low
TCGA-55-6972-01A	0	4.47123	6.42355	low
TCGA-55-6975-01A	1	0.323288	6.83426	low
TCGA-55-6978-01A	1	0.115068	6.49158	low
TCGA-55-6979-01A	1	0.534247	5.81206	low
TCGA-55-6980-01A	0	5.77808	6.90363	low
TCGA-55-6981-01A	0	3.77808	7.17089	high
TCGA-55-6982-01A	1	0.50137	6.71564	low
TCGA-55-6983-01A	0	7.73425	6.30205	low
TCGA-55-6984-01A	1	1.98356	7.26367	high
TCGA-55-6985-01A	0	3.37808	7.15427	high
TCGA-55-6986-01A	0	8.93425	6.8573	low
TCGA-55-6987-01A	0	5.85479	4.36255	low
TCGA-55-7227-01A	1	0.69863	5.75569	low
TCGA-55-7281-01A	1	0.928767	6.58045	low
TCGA-55-7283-01A	0	1.66849	8.09226	high
TCGA-55-7284-01B	1	0.632877	8.09875	high
TCGA-55-7570-01A	0	2.25753	5.60089	low
TCGA-55-7573-01A	0	1.33425	7.14028	high
TCGA-55-7574-01A	1	1.30959	5.55202	low
TCGA-55-7576-01A	0	1.83562	6.88116	low
TCGA-55-7724-01A	0	1.93151	5.40158	low
TCGA-55-7725-01A	0	1.21096	5.99547	low
TCGA-55-7726-01A	0	1.7863	6.85531	low
TCGA-55-7727-01A	0	0.326027	6.59299	low
TCGA-55-7728-01A	0	1.92877	6.51413	low
TCGA-55-7815-01A	1	1.27671	4.96186	low
TCGA-55-7816-01A	1	1.28219	5.89042	low
TCGA-55-7903-01A	0	1.55342	6.96238	high
TCGA-55-7907-01A	1	0.805479	6.38104	low
TCGA-55-7910-01A	1	2.78904	5.4572	low
TCGA-55-7911-01A	1	1.41096	6.00853	low
TCGA-55-7913-01B	1	1.31507	6.40966	low
TCGA-55-7914-01A	1	0.512329	8.12299	high
TCGA-55-7994-01A	0	1.65205	7.28886	high
TCGA-55-7995-01A	1	1.28219	6.98276	high
TCGA-55-8085-01A	0	2.47671	6.77237	low
TCGA-55-8087-01A	0	1.26575	8.11868	high
TCGA-55-8089-01A	0	1.92329	6.13787	low
TCGA-55-8090-01A	1	1.50137	6.94976	high
TCGA-55-8091-01A	0	1.64384	6.0928	low
TCGA-55-8092-01A	1	0.347945	6.29339	low
TCGA-55-8094-01A	0	1.48219	5.90369	low
TCGA-55-8096-01A	1	1.55068	6.20216	low
TCGA-55-8097-01A	0	1.30411	7.68654	high
TCGA-55-8203-01A	0	1.49863	6.39306	low
TCGA-55-8204-01A	0	1.41096	6.69453	low
TCGA-55-8205-01A	1	1.35616	6.86015	low
TCGA-55-8206-01A	0	2.43288	6.90194	low
TCGA-55-8207-01A	0	2.67671	7.20286	high
TCGA-55-8208-01A	1	1.4	6.00753	low
TCGA-55-8299-01A	1	0.750685	6.45626	low
TCGA-55-8301-01A	1	0.652055	5.42067	low
TCGA-55-8302-01A	0	1.30959	6.7863	low
TCGA-55-8505-01A	0	1.20548	7.24626	high
TCGA-55-8506-01A	0	0.030137	7.02241	high
TCGA-55-8507-01A	0	1.14521	7.26608	high
TCGA-55-8508-01A	0	1.69041	5.74935	low
TCGA-55-8510-01A	0	1.47671	6.07675	low
TCGA-55-8511-01A	1	1.26027	6.89597	low
TCGA-55-8512-01A	1	1.66301	7.82937	high
TCGA-55-8513-01A	1	0.868493	6.97718	high
TCGA-55-8514-01A	0	1.42466	7.38183	high
TCGA-55-8614-01A	0	1.46849	7.87495	high
TCGA-55-8615-01A	1	0.613699	7.18035	high
TCGA-55-8616-01A	0	0.131507	7.42115	high
TCGA-55-8619-01A	0	1.13973	6.5873	low
TCGA-55-8620-01A	1	1.0274	6.28821	low
TCGA-55-8621-01A	0	1.41096	5.9884	low
TCGA-55-A48X-01A	1	1.68493	7.96319	high
TCGA-55-A48Y-01A	0	1.72603	5.62028	low
TCGA-55-A48Z-01A	1	1.46849	7.23709	high
TCGA-55-A490-01A	0	0.271233	6.72306	low
TCGA-55-A491-01A	0	1.71507	7.36312	high
TCGA-55-A492-01A	0	1.63288	5.82334	low
TCGA-55-A493-01A	0	0.0767123	6.45128	low
TCGA-55-A494-01A	0	1.31781	8.58864	high
TCGA-55-A4DF-01A	1	1.41096	5.97836	low
TCGA-55-A4DG-01A	0	1.66575	6.98992	high
TCGA-55-A57B-01A	0	1.49589	7.30215	high
TCGA-56-1622-01A	1	2.4137	8.28074	high
TCGA-56-5897-01A	0	1.03562	7.30249	high
TCGA-56-5898-01A	0	1.52055	8.19448	high
TCGA-56-6545-01A	0	1.82466	7.12809	high
TCGA-56-7221-01A	0	1.66575	7.33781	high
TCGA-56-7222-01A	1	1.16986	8.01255	high
TCGA-56-7223-01A	1	0.361644	7.57174	high
TCGA-56-7579-01A	1	0.408219	6.66131	low
TCGA-56-7580-01A	0	2.53425	8.00721	high
TCGA-56-7582-01A	0	1.64658	6.98634	high
TCGA-56-7730-01A	1	0.542466	8.46077	high
TCGA-56-7731-01A	0	0.00821918	7.20813	high
TCGA-56-7822-01A	1	0.824658	8.16743	high
TCGA-56-7823-01B	0	2.76986	8.45426	high
TCGA-56-8082-01A	0	1.24658	9.82398	high
TCGA-56-8083-01A	0	0.410959	7.47801	high
TCGA-56-8201-01A	1	1.08767	7.27649	high
TCGA-56-8304-01A	0	0.290411	7.55939	high
TCGA-56-8305-01A	0	0.287671	8.06535	high
TCGA-56-8307-01A	0	2.2411	8.3026	high
TCGA-56-8308-01A	0	1.41644	8.44741	high
TCGA-56-8309-01A	0	1.1726	7.35662	high
TCGA-56-8503-01A	0	0.112329	7.2374	high
TCGA-56-8504-01A	0	1.39726	7.79415	high
TCGA-56-8622-01A	0	0.150685	8.41953	high
TCGA-56-8623-01A	1	1.76712	6.18221	low
TCGA-56-8624-01A	0	1.15068	7.28548	high
TCGA-56-8625-01A	1	0.745205	6.30993	low
TCGA-56-8626-01A	0	0.827397	9.08538	high
TCGA-56-8628-01A	0	1.68767	8.02473	high
TCGA-56-8629-01A	0	1.31781	8.82456	high
TCGA-56-A49D-01A	0	1.74521	7.36818	high
TCGA-56-A4BW-01A	0	1.60274	7.99094	high
TCGA-56-A4BX-01A	0	1.10959	8.29874	high
TCGA-56-A4BY-01A	1	1.48767	8.58562	high
TCGA-56-A4ZJ-01A	0	1.75342	7.67285	high
TCGA-56-A4ZK-01A	0	1.56164	7.50211	high
TCGA-56-A5DR-01A	0	0.0109589	7.81757	high
TCGA-56-A5DS-01A	0	0.0219178	8.18374	high
TCGA-56-A62T-01A	0	1.20548	8.34828	high
TCGA-58-8386-01A	0	0.00273973	7.38461	high
TCGA-58-8387-01A	0	1.10411	6.44479	low
TCGA-58-8388-01A	0	1.12877	8.70053	high
TCGA-58-8390-01A	0	2.49589	8.56344	high
TCGA-58-8391-01A	1	5.56986	8.3236	high
TCGA-58-8392-01A	1	0.263014	8.99099	high
TCGA-58-8393-01A	0	2.89863	8.63532	high
TCGA-58-A46J-01A	0	7.09315	7.46966	high
TCGA-58-A46K-01A	1	2.0137	8.79023	high
TCGA-58-A46L-01A	0	4.72055	7.7029	high
TCGA-58-A46M-01A	0	2.93699	7.47263	high
TCGA-58-A46N-01A	1	1.72603	8.27591	high
TCGA-60-2695-01A	0	1.7589	7.61912	high
TCGA-60-2696-01A	0	0.29863	7.55475	high
TCGA-60-2697-01A	1	0.547945	5.75119	low
TCGA-60-2698-01A	1	0.312329	7.35094	high
TCGA-60-2703-01A	1	4.8137	7.32969	high
TCGA-60-2704-01A	1	1.45753	5.72131	low
TCGA-60-2706-01A	0	7.72603	6.49348	low
TCGA-60-2707-01A	1	1.5863	7.87307	high
TCGA-60-2708-01A	0	6.70411	7.03031	high
TCGA-60-2709-01A	0	4.12329	6.9863	high
TCGA-60-2710-01A	0	5.54521	8.41615	high
TCGA-60-2711-01A	0	3.45205	8.27417	high
TCGA-60-2712-01A	0	0.750685	6.2075	low
TCGA-60-2713-01A	1	3.71507	8.16537	high
TCGA-60-2714-01A	0	4.19452	7.09917	high
TCGA-60-2715-01A	1	2.94521	7.20503	high
TCGA-60-2716-01A	0	4.0411	8.01285	high
TCGA-60-2719-01A	0	3.55342	8.24563	high
TCGA-60-2720-01A	0	0.265753	6.28156	low
TCGA-60-2721-01A	0	2.69315	8.18891	high
TCGA-60-2722-01A	1	2.33151	7.99892	high
TCGA-60-2723-01A	0	2.99178	7.83567	high
TCGA-60-2724-01A	0	1.96438	7.21121	high
TCGA-60-2725-01A	0	2.23562	7.34829	high
TCGA-60-2726-01A	0	0.980822	8.02761	high
TCGA-62-8394-01A	0	0.380822	7.48004	high
TCGA-62-8395-01A	1	1.08219	6.72508	low
TCGA-62-8397-01A	0	3.53151	7.14797	high
TCGA-62-8398-01A	0	1.21644	8.08587	high
TCGA-62-8399-01A	0	7.3863	7.48034	high
TCGA-62-8402-01A	1	2.11507	7.85212	high
TCGA-62-A46O-01A	1	2.58356	6.57537	low
TCGA-62-A46P-01A	1	0.731507	6.67742	low
TCGA-62-A46R-01A	0	4.72603	5.74122	low
TCGA-62-A46S-01A	1	1.44384	6.6481	low
TCGA-62-A46U-01A	0	5.66301	7.42041	high
TCGA-62-A46V-01A	0	6.02466	6.68958	low
TCGA-62-A46Y-01A	1	0.860274	6.51803	low
TCGA-62-A470-01A	1	1.47671	6.30633	low
TCGA-62-A471-01A	0	3.4137	7.49006	high
TCGA-62-A472-01A	1	0.794521	5.39899	low
TCGA-63-A5MB-01A	0	8.55616	8.13541	high
TCGA-63-A5MG-01A	0	5.88493	6.39113	low
TCGA-63-A5MH-01A	0	5.55068	7.96912	high
TCGA-63-A5MI-01A	0	4.88767	8.44082	high
TCGA-63-A5MJ-01A	0	4.99726	7.27127	high
TCGA-63-A5ML-01A	0	3.79726	8.13695	high
TCGA-63-A5MM-01A	1	0.59726	6.77174	low
TCGA-63-A5MN-01A	1	0.876712	5.53096	low
TCGA-63-A5MP-01A	1	1.4	7.46675	high
TCGA-63-A5MR-01A	0	7.4411	7.27473	high
TCGA-63-A5MS-01A	0	6.52329	7.34286	high
TCGA-63-A5MT-01A	1	1.16986	7.58163	high
TCGA-63-A5MV-01A	0	3.0137	7.52783	high
TCGA-63-A5MW-01A	0	4.49041	7.90524	high
TCGA-63-A5MY-01A	0	2.88219	7.70808	high
TCGA-64-1676-01A	0	4.73425	5.24211	low
TCGA-64-1677-01A	1	0.986301	6.1604	low
TCGA-64-1679-01A	0	6.81644	7.22028	high
TCGA-64-1680-01A	0	3.08493	7.32921	high
TCGA-64-1681-01A	1	1.20274	6.99379	high
TCGA-64-5774-01A	1	0.673973	6.90245	low
TCGA-64-5775-01A	1	0.169863	4.31004	low
TCGA-64-5778-01A	1	2.63562	6.51161	low
TCGA-64-5779-01A	1	2.17808	5.83806	low
TCGA-64-5781-01A	1	0.263014	6.11395	low
TCGA-64-5815-01A	0	2.3726	6.61273	low
TCGA-66-2727-01A	0	1.4137	7.96198	high
TCGA-66-2734-01A	0	3.59178	7.77944	high
TCGA-66-2737-01A	0	0.167123	7.25145	high
TCGA-66-2742-01A	0	1.75616	8.08795	high
TCGA-66-2744-01A	0	0.0821918	6.64302	low
TCGA-66-2753-01A	0	0.0849315	7.97955	high
TCGA-66-2754-01A	0	0.167123	7.01775	high
TCGA-66-2755-01A	0	0.0767123	8.44572	high
TCGA-66-2756-01A	0	0.0821918	5.80704	low
TCGA-66-2757-01A	1	2.49863	7.59996	high
TCGA-66-2758-01A	0	1.75068	7.12977	high
TCGA-66-2759-01A	0	2.08767	7.64096	high
TCGA-66-2763-01A	0	0.0821918	7.76123	high
TCGA-66-2765-01A	0	0.167123	7.63046	high
TCGA-66-2766-01A	0	0.0849315	7.9969	high
TCGA-66-2767-01A	0	0.167123	6.91392	low
TCGA-66-2768-01A	0	0.167123	7.60534	high
TCGA-66-2769-01A	0	0.589041	6.99132	high
TCGA-66-2770-01A	0	1.91781	7.28205	high
TCGA-66-2771-01A	0	1.58356	5.1028	low
TCGA-66-2773-01A	0	0.252055	7.88915	high
TCGA-66-2777-01A	0	0.167123	8.33209	high
TCGA-66-2778-01A	0	1.58356	6.57068	low
TCGA-66-2780-01A	0	1.00274	7.49299	high
TCGA-66-2781-01A	0	0.331507	7.84025	high
TCGA-66-2782-01A	1	0.832877	6.71518	low
TCGA-66-2783-01A	0	2.07945	7.79907	high
TCGA-66-2785-01A	0	0.164384	6.81431	low
TCGA-66-2786-01A	0	2.16438	7.40803	high
TCGA-66-2787-01A	0	3.33425	7.8105	high
TCGA-66-2788-01A	0	1.91507	7.29442	high
TCGA-66-2789-01A	0	0.336986	7.09347	high
TCGA-66-2790-01A	1	1.91507	8.19766	high
TCGA-66-2791-01A	0	0.419178	7.92654	high
TCGA-66-2792-01A	0	2.50137	8.02922	high
TCGA-66-2793-01A	0	0.838356	9.05962	high
TCGA-66-2794-01A	0	4.50685	7.37923	high
TCGA-66-2795-01A	0	0.334247	7.41878	high
TCGA-66-2800-01A	0	4.08767	8.29729	high
TCGA-67-3770-01A	0	1.67123	6.58451	low
TCGA-67-3771-01A	0	1.67123	6.29457	low
TCGA-67-3772-01A	0	1.56986	6.38849	low
TCGA-67-3773-01A	0	1.16986	6.62665	low
TCGA-67-3774-01A	0	1.05479	7.21515	high
TCGA-67-6215-01A	0	0.476712	7.74603	high
TCGA-67-6216-01A	0	0.386301	7.03515	high
TCGA-67-6217-01A	1	0.810959	7.06154	high
TCGA-68-7755-01A	0	0.227397	7.95343	high
TCGA-68-7756-01A	0	0.553425	7.70678	high
TCGA-68-7757-01B	0	0.578082	7.99788	high
TCGA-68-8250-01A	0	0.668493	8.8101	high
TCGA-68-8251-01A	0	1.11233	7.35654	high
TCGA-68-A59I-01A	1	0.435616	7.19859	high
TCGA-68-A59J-01A	0	1.2274	8.0302	high
TCGA-69-7760-01A	0	0.553425	6.60603	low
TCGA-69-7761-01A	0	0.509589	6.85454	low
TCGA-69-7763-01A	0	1.89041	6.85384	low
TCGA-69-7764-01A	0	1.13425	7.29572	high
TCGA-69-7973-01A	0	0.630137	7.10863	high
TCGA-69-7974-01A	0	0.50411	7.23526	high
TCGA-69-7978-01A	0	0.367123	6.23955	low
TCGA-69-7979-01A	0	1.11781	7.41829	high
TCGA-69-7980-01A	0	1.12603	7.95549	high
TCGA-69-8253-01A	0	1.16712	5.91995	low
TCGA-69-8255-01A	0	0.353425	4.59547	low
TCGA-69-8453-01A	1	0.942466	6.77581	low
TCGA-69-A59K-01A	0	1.61918	5.43182	low
TCGA-70-6722-01A	1	0.80274	8.08532	high
TCGA-70-6723-01A	1	0.854795	8.05477	high
TCGA-71-6725-01A	1	0.449315	7.96036	high
TCGA-71-8520-01A	1	0.490411	7.63963	high
TCGA-73-4658-01A	0	4.38356	6.17097	low
TCGA-73-4659-01A	1	0.0958904	6.21159	low
TCGA-73-4662-01A	1	0.0575342	8.22791	high
TCGA-73-4666-01A	0	2.19178	7.25712	high
TCGA-73-4668-01A	1	0.646575	7.619	high
TCGA-73-4670-01A	0	0.358904	7.72129	high
TCGA-73-4675-01A	1	0.989041	6.88181	low
TCGA-73-4676-01A	1	0.769863	6.12397	low
TCGA-73-7498-01A	0	3.25753	7.39229	high
TCGA-73-7499-01A	1	3.96438	6.54007	low
TCGA-73-A9RS-01A	1	0.293151	6.42059	low
TCGA-77-6842-01A	1	0.550685	8.69207	high
TCGA-77-6843-01A	0	6.09315	8.82713	high
TCGA-77-6844-01A	1	4.89863	8.59705	high
TCGA-77-6845-01A	0	1.93973	7.64068	high
TCGA-77-7138-01A	0	0.931507	7.69833	high
TCGA-77-7139-01A	0	11.674	7.83801	high
TCGA-77-7140-01A	1	0.684932	7.2295	high
TCGA-77-7141-01A	0	0.0410959	7.53301	high
TCGA-77-7142-01A	0	6.10137	7.38656	high
TCGA-77-7335-01A	0	5.84384	5.35468	low
TCGA-77-7337-01A	0	8.91233	8.06142	high
TCGA-77-7338-01A	0	0.0136986	7.51772	high
TCGA-77-7463-01A	0	3.89863	7.90829	high
TCGA-77-7465-01A	0	2.71233	7.44027	high
TCGA-77-8007-01A	1	0.380822	6.94622	low
TCGA-77-8008-01A	0	7.23014	7.14361	high
TCGA-77-8009-01A	1	1.66301	7.98573	high
TCGA-77-8128-01A	0	3.15068	8.1418	high
TCGA-77-8130-01A	1	12.2493	7.65385	high
TCGA-77-8131-01A	0	1.04932	6.12966	low
TCGA-77-8133-01A	0	4.49315	8.46615	high
TCGA-77-8136-01A	1	0.824658	7.09653	high
TCGA-77-8138-01A	1	0.791781	7.44971	high
TCGA-77-8139-01A	0	8.67397	8.54856	high
TCGA-77-8140-01A	0	0.961644	8.33958	high
TCGA-77-8143-01A	1	2.2	7.71931	high
TCGA-77-8144-01A	0	2.28219	6.61992	low
TCGA-77-8145-01A	1	0.372603	8.04644	high
TCGA-77-8146-01A	0	8.73699	7.80656	high
TCGA-77-8148-01A	0	5.54247	8.17893	high
TCGA-77-8150-01A	1	3.50137	7.86873	high
TCGA-77-8153-01A	0	5.45753	8.65203	high
TCGA-77-8154-01A	0	5.04384	8.5996	high
TCGA-77-8156-01A	0	3.03014	7.44322	high
TCGA-77-A5FZ-01A	0	10.5151	5.25806	low
TCGA-77-A5G1-01A	1	6.01918	7.61059	high
TCGA-77-A5G3-01A	0	12.5205	8.03436	high
TCGA-77-A5G6-01A	1	1.07397	8.52357	high
TCGA-77-A5G7-01B	0	0.493151	7.6455	high
TCGA-77-A5G8-01B	0	5.16164	6.97828	high
TCGA-77-A5GA-01A	0	3.50685	7.64234	high
TCGA-77-A5GB-01B	1	0.627397	6.59381	low
TCGA-77-A5GF-01A	1	1.97808	7.70545	high
TCGA-77-A5GH-01A	0	3.23836	7.68273	high
TCGA-78-7143-01A	1	4.10959	7.76122	high
TCGA-78-7145-01A	1	1.15616	7.05362	high
TCGA-78-7146-01A	0	0.473973	7.56224	high
TCGA-78-7147-01A	1	1.58356	7.79603	high
TCGA-78-7148-01A	1	0.49863	6.97907	high
TCGA-78-7149-01A	0	10.7945	6.54584	low
TCGA-78-7150-01A	1	0.380822	6.67405	low
TCGA-78-7152-01A	1	3.29315	6.49655	low
TCGA-78-7153-01A	0	9.9589	5.97886	low
TCGA-78-7154-01A	0	1.62466	6.18892	low
TCGA-78-7155-01A	1	0.572603	6.28542	low
TCGA-78-7156-01A	0	2.67397	6.52017	low
TCGA-78-7158-01A	1	0.361644	7.52752	high
TCGA-78-7159-01A	0	5.40822	6.18338	low
TCGA-78-7160-01A	0	1.90959	6.89215	low
TCGA-78-7161-01A	1	0.443836	6.77308	low
TCGA-78-7162-01A	1	6.07671	6.93673	low
TCGA-78-7163-01A	0	19.8575	6.97507	high
TCGA-78-7166-01A	0	0.706849	5.07193	low
TCGA-78-7167-01A	1	1.98904	6.92178	low
TCGA-78-7220-01A	1	1.45479	6.83616	low
TCGA-78-7535-01A	1	2.21644	5.96691	low
TCGA-78-7536-01A	1	0.632877	6.44819	low
TCGA-78-7537-01A	0	4.44384	6.91715	low
TCGA-78-7539-01A	1	1.88493	7.85495	high
TCGA-78-7540-01A	0	3.27945	7.56151	high
TCGA-78-7542-01A	0	0.879452	7.03786	high
TCGA-78-7633-01A	1	3.9726	7.46755	high
TCGA-78-8640-01A	0	19.3479	6.67475	low
TCGA-78-8648-01A	1	1.9726	5.04491	low
TCGA-78-8655-01A	0	6.46575	8.47001	high
TCGA-78-8660-01A	1	0.663014	6.60584	low
TCGA-78-8662-01A	1	8.33973	7.2209	high
TCGA-83-5908-01A	0	2.25753	6.00661	low
TCGA-85-6175-01A	1	0.805479	7.2191	high
TCGA-85-6560-01A	0	3.44932	6.63386	low
TCGA-85-6561-01A	0	3.35342	7.48096	high
TCGA-85-6798-01A	1	0.493151	8.61148	high
TCGA-85-7696-01A	0	3.04384	8.06709	high
TCGA-85-7697-01A	0	2.91233	8.21118	high
TCGA-85-7698-01A	1	1.78082	7.87621	high
TCGA-85-7699-01A	1	2.08219	7.87844	high
TCGA-85-7710-01A	0	0.115068	8.40705	high
TCGA-85-7843-01A	0	0.0958904	8.55931	high
TCGA-85-7844-01A	0	2.49589	8.50819	high
TCGA-85-7950-01A	0	1.57808	8.17269	high
TCGA-85-8048-01A	0	2.09589	6.9286	low
TCGA-85-8049-01A	0	1.5863	7.18672	high
TCGA-85-8052-01A	0	2.01096	8.65503	high
TCGA-85-8070-01A	0	2.63014	8.06571	high
TCGA-85-8071-01A	0	2.23288	9.82801	high
TCGA-85-8072-01A	0	2.55342	8.36148	high
TCGA-85-8276-01A	1	2.87123	7.64715	high
TCGA-85-8277-01A	0	0.841096	9.15848	high
TCGA-85-8287-01A	0	0.0630137	8.18453	high
TCGA-85-8288-01A	0	1.10137	7.54262	high
TCGA-85-8350-01A	0	1.87123	8.18869	high
TCGA-85-8351-01A	0	1.39726	8.36115	high
TCGA-85-8352-01A	1	0.350685	7.45508	high
TCGA-85-8353-01A	1	0.257534	8.05357	high
TCGA-85-8354-01A	0	2.72603	7.08583	high
TCGA-85-8355-01A	0	0.167123	7.84747	high
TCGA-85-8479-01A	0	1.28219	7.73161	high
TCGA-85-8481-01A	0	0.646575	7.14803	high
TCGA-85-8580-01A	0	3.04932	8.43303	high
TCGA-85-8582-01A	0	3.17808	7.5282	high
TCGA-85-8584-01A	0	1.04932	7.12299	high
TCGA-85-8664-01A	1	1.18904	8.02367	high
TCGA-85-8666-01A	0	1.88219	7.50859	high
TCGA-85-A4CL-01A	0	2.52329	6.57951	low
TCGA-85-A4CN-01A	0	2.84384	7.91727	high
TCGA-85-A4JB-01A	0	2.58082	7.80802	high
TCGA-85-A4JC-01A	1	1.50137	7.59561	high
TCGA-85-A4PA-01A	0	2.03014	4.11158	low
TCGA-85-A4QQ-01A	0	2.53973	7.66864	high
TCGA-85-A4QR-01A	0	1.64384	9.07351	high
TCGA-85-A50M-01A	0	2.26301	7.46453	high
TCGA-85-A50Z-01A	1	1.26575	6.52757	low
TCGA-85-A510-01A	1	0.994521	5.19239	low
TCGA-85-A511-01A	1	1.06849	8.08524	high
TCGA-85-A512-01A	0	1.27397	5.23383	low
TCGA-85-A513-01A	0	2.49315	5.66319	low
TCGA-85-A53L-01A	0	1.03288	8.28165	high
TCGA-85-A5B5-01A	0	0.30411	7.33584	high
TCGA-86-6562-01A	1	0.750685	7.45045	high
TCGA-86-6851-01A	0	0.490411	7.0527	high
TCGA-86-7701-01A	1	1.16164	5.12938	low
TCGA-86-7711-01A	1	2.86575	8.15727	high
TCGA-86-7713-01A	0	3.16986	7.09268	high
TCGA-86-7714-01A	1	1.71233	7.40149	high
TCGA-86-7953-01A	0	2.73151	6.81608	low
TCGA-86-7954-01A	0	1.65753	8.1184	high
TCGA-86-7955-01A	1	2.24658	7.09082	high
TCGA-86-8054-01A	0	3.14521	6.55506	low
TCGA-86-8055-01A	0	0.339726	7.27354	high
TCGA-86-8056-01A	0	0.380822	7.75534	high
TCGA-86-8073-01A	0	2.0274	7.88096	high
TCGA-86-8074-01A	0	0.0657534	7.60451	high
TCGA-86-8075-01A	1	0.545205	7.59817	high
TCGA-86-8076-01A	0	2.72055	6.28258	low
TCGA-86-8278-01A	1	0.0794521	7.20725	high
TCGA-86-8279-01A	0	2.6	7.84679	high
TCGA-86-8280-01A	0	1.92055	7.46069	high
TCGA-86-8358-01A	0	1.78904	7.42484	high
TCGA-86-8359-01A	0	1.21644	7.0533	high
TCGA-86-8585-01A	0	0.967123	5.55957	low
TCGA-86-8668-01A	0	1.1589	7.68825	high
TCGA-86-8669-01A	1	2.32603	6.66101	low
TCGA-86-8671-01A	0	2.29863	6.39811	low
TCGA-86-8672-01A	0	0.0520548	6.58372	low
TCGA-86-8673-01A	1	1.74247	6.73892	low
TCGA-86-8674-01A	1	0.915068	6.53427	low
TCGA-86-A456-01A	0	2.45479	6.73295	low
TCGA-86-A4D0-01A	0	0.317808	5.87526	low
TCGA-86-A4JF-01A	1	1.19452	6.6087	low
TCGA-86-A4P7-01A	0	1.13699	7.33613	high
TCGA-86-A4P8-01A	0	2.20548	6.12486	low
TCGA-90-6837-01A	0	2.07671	7.01975	high
TCGA-90-7766-01A	1	0.791781	6.68659	low
TCGA-90-7767-01A	0	0.243836	7.71125	high
TCGA-90-7769-01A	0	0.980822	7.83539	high
TCGA-90-7964-01A	0	1.1726	7.28281	high
TCGA-90-A4ED-01A	0	1.68493	8.15757	high
TCGA-90-A4EE-01A	0	1.88493	8.07227	high
TCGA-90-A59Q-01A	1	0.750685	5.90766	low
TCGA-91-6828-01A	0	0.884932	6.83487	low
TCGA-91-6829-01A	0	3.44658	7.11543	high
TCGA-91-6830-01A	1	0.0493151	7.18137	high
TCGA-91-6831-01A	0	0.849315	6.13632	low
TCGA-91-6835-01A	0	0.216438	7.19649	high
TCGA-91-6836-01A	0	1.14247	5.75462	low
TCGA-91-6840-01A	0	1.01918	7.53858	high
TCGA-91-6847-01A	1	2.11507	7.2069	high
TCGA-91-6848-01A	0	0.613699	4.37776	low
TCGA-91-6849-01A	0	0.0958904	5.98757	low
TCGA-91-7771-01A	0	1.34795	6.47179	low
TCGA-91-8496-01A	0	1.38356	6.06316	low
TCGA-91-8497-01A	0	1.18904	6.74171	low
TCGA-91-8499-01A	0	0.0986301	6.78384	low
TCGA-91-A4BC-01A	0	0.120548	4.42925	low
TCGA-91-A4BD-01A	0	1.65205	5.66844	low
TCGA-92-7340-01A	0	0.224658	6.55813	low
TCGA-92-7341-01A	0	0.290411	7.50984	high
TCGA-92-8063-01A	0	0.334247	7.54544	high
TCGA-92-8065-01A	0	0.191781	5.84865	low
TCGA-93-7347-01A	0	1.87123	5.95854	low
TCGA-93-7348-01A	0	1.45479	7.24119	high
TCGA-93-8067-01A	0	0.509589	7.25979	high
TCGA-93-A4JN-01A	0	1.96712	7.43645	high
TCGA-93-A4JO-01A	0	0.090411	7.15869	high
TCGA-93-A4JP-01A	1	1.36164	7.5036	high
TCGA-93-A4JQ-01A	0	1.4411	6.68087	low
TCGA-94-7033-01A	0	1.75342	7.15751	high
TCGA-94-7557-01A	0	0.0136986	7.67989	high
TCGA-94-7943-01A	1	1.52329	7.47897	high
TCGA-94-8035-01A	0	0.334247	8.15698	high
TCGA-94-8490-01A	0	0.419178	8.59749	high
TCGA-94-8491-01A	1	1.75616	7.77208	high
TCGA-94-A4VJ-01A	0	1.17808	7.62011	high
TCGA-94-A5I4-01A	1	0.860274	8.10089	high
TCGA-94-A5I6-01A	1	1.31781	8.11742	high
TCGA-95-7039-01A	1	3.44658	7.27912	high
TCGA-95-7043-01A	1	1.37808	5.52202	low
TCGA-95-7562-01A	0	0.238356	7.22423	high
TCGA-95-7567-01A	0	1.55616	6.8018	low
TCGA-95-7944-01A	0	1.03288	6.30765	low
TCGA-95-7947-01A	0	1.30685	7.33065	high
TCGA-95-7948-01A	0	1.30411	7.63997	high
TCGA-95-8039-01A	1	0.624658	7.09345	high
TCGA-95-8494-01A	0	0.230137	6.83484	low
TCGA-95-A4VK-01A	1	1.3589	6.79201	low
TCGA-95-A4VN-01A	0	1.51507	6.90869	low
TCGA-95-A4VP-01A	1	0.591781	5.66105	low
TCGA-96-7544-01A	0	5.91781	6.8271	low
TCGA-96-7545-01A	1	4.63836	7.87828	high
TCGA-96-8169-01A	0	1.52603	7.4568	high
TCGA-96-8170-01A	0	1.45479	7.6487	high
TCGA-96-A4JK-01A	0	1.6137	7.96656	high
TCGA-96-A4JL-01A	0	2.30685	8.2044	high
TCGA-97-7546-01A	1	3.43836	7.11439	high
TCGA-97-7547-01A	1	2.12329	7.26071	high
TCGA-97-7552-01A	1	2.1863	7.20902	high
TCGA-97-7553-01A	0	5.12329	6.68042	low
TCGA-97-7554-01A	0	2.12329	8.13959	high
TCGA-97-7937-01A	0	1.54521	6.60629	low
TCGA-97-7938-01A	0	0.0493151	7.49959	high
TCGA-97-7941-01A	0	1.32603	7.77197	high
TCGA-97-8171-01A	1	1.20822	7.62935	high
TCGA-97-8172-01A	0	1.49315	7.2174	high
TCGA-97-8174-01A	0	0.449315	7.55708	high
TCGA-97-8175-01A	1	0.805479	6.97376	high
TCGA-97-8176-01A	1	0.106849	7.17855	high
TCGA-97-8177-01A	0	1.36712	6.939	low
TCGA-97-8179-01A	0	1.19178	7.06366	high
TCGA-97-8547-01A	0	1.8	6.90502	low
TCGA-97-8552-01A	0	1.71507	6.69591	low
TCGA-97-A4LX-01A	0	1.68219	6.79322	low
TCGA-97-A4M0-01A	0	1.7863	6.93178	low
TCGA-97-A4M1-01A	0	1.64658	7.19624	high
TCGA-97-A4M2-01A	0	1.70959	6.16932	low
TCGA-97-A4M3-01A	1	0.147945	6.287	low
TCGA-97-A4M5-01A	0	1.73699	6.66712	low
TCGA-97-A4M6-01A	0	1.55616	7.65759	high
TCGA-97-A4M7-01A	0	1.72329	7.04231	high
TCGA-98-7454-01A	0	1.7863	5.58661	low
TCGA-98-8020-01A	1	0.030137	7.01323	high
TCGA-98-8021-01A	1	2.51507	8.51577	high
TCGA-98-8022-01A	0	2.55616	7.57401	high
TCGA-98-8023-01A	0	1.77808	7.15444	high
TCGA-98-A538-01A	0	2.26301	8.25201	high
TCGA-98-A539-01A	1	0.473973	7.8861	high
TCGA-98-A53A-01A	0	1.51233	8.36955	high
TCGA-98-A53B-01A	0	0.167123	8.06236	high
TCGA-98-A53C-01A	0	2.25205	5.47667	low
TCGA-98-A53D-01A	1	1.13151	5.80139	low
TCGA-98-A53H-01A	1	1.16986	7.06305	high
TCGA-98-A53I-01A	0	1.54795	7.88219	high
TCGA-98-A53J-01A	0	1.72603	7.91385	high
TCGA-99-7458-01A	0	2.04658	6.38577	low
TCGA-99-8025-01A	0	2.90411	7.20096	high
TCGA-99-8028-01A	0	3.06301	5.20288	low
TCGA-99-8032-01A	0	0.120548	5.74596	low
TCGA-99-8033-01A	1	1.79726	6.58147	low
TCGA-99-AA5R-01A	0	1.80274	5.91536	low
TCGA-J1-A4AH-01A	0	1.59178	7.67208	high
TCGA-J2-8192-01A	1	1.32055	7.07216	high
TCGA-J2-8194-01A	1	1.28767	7.73231	high
TCGA-J2-A4AD-01A	1	1.43562	6.8367	low
TCGA-J2-A4AE-01A	0	2.95616	6.98095	high
TCGA-J2-A4AG-01A	0	2.70685	7.47313	high
TCGA-L3-A4E7-01A	0	1.07397	8.214	high
TCGA-L3-A524-01A	0	1.34247	7.84067	high
TCGA-L4-A4E5-01A	0	1.58356	6.6794	low
TCGA-L4-A4E6-01A	0	1.19178	5.41598	low
TCGA-L9-A443-01A	0	0.528767	6.3172	low
TCGA-L9-A444-01A	0	0.841096	7.07421	high
TCGA-L9-A50W-01A	1	1.06575	7.1408	high
TCGA-L9-A5IP-01A	1	0.134247	7.32119	high
TCGA-L9-A743-01A	0	1.81918	6.47151	low
TCGA-L9-A7SV-01A	0	1.54795	7.15022	high
TCGA-L9-A8F4-01A	0	1.30411	5.71407	low
TCGA-LA-A446-01A	0	1.09863	8.57712	high
TCGA-LA-A7SW-01A	1	0.643836	6.45023	low
TCGA-MF-A522-01A	1	0.473973	7.99427	high
TCGA-MN-A4N1-01A	0	2.26575	6.86813	low
TCGA-MN-A4N4-01A	0	3.21918	7.0155	high
TCGA-MN-A4N5-01A	0	0.230137	7.50046	high
TCGA-MP-A4SV-01A	0	7.17808	6.96028	high
TCGA-MP-A4SW-01A	0	4.87123	6.99992	high
TCGA-MP-A4SY-01A	1	1.33973	6.91725	low
TCGA-MP-A4T4-01A	0	7.16986	5.91856	low
TCGA-MP-A4T6-01A	0	4.90411	8.00633	high
TCGA-MP-A4T7-01A	0	0.457534	6.56865	low
TCGA-MP-A4T8-01A	0	0.441096	6.87475	low
TCGA-MP-A4T9-01A	1	0.934247	6.86769	low
TCGA-MP-A4TA-01A	1	1.9863	6.87291	low
TCGA-MP-A4TC-01A	0	0.20274	6.34035	low
TCGA-MP-A4TD-01A	1	0.619178	6.07642	low
TCGA-MP-A4TE-01A	1	0.619178	6.90561	low
TCGA-MP-A4TF-01A	1	0.534247	7.83485	high
TCGA-MP-A4TH-01A	0	2.03014	6.1947	low
TCGA-MP-A4TI-01A	1	0.230137	5.30771	low
TCGA-MP-A4TJ-01A	0	0.928767	6.20169	low
TCGA-MP-A4TK-01A	1	1.08767	5.98292	low
TCGA-MP-A5C7-01A	0	6.1589	7.45654	high
TCGA-NC-A5HD-01A	0	0.00547945	7.8021	high
TCGA-NC-A5HE-01A	0	6.4	7.69666	high
TCGA-NC-A5HF-01A	1	0.361644	7.74359	high
TCGA-NC-A5HG-01A	0	5.37808	8.28834	high
TCGA-NC-A5HH-01A	0	0.10137	6.54366	low
TCGA-NC-A5HI-01A	1	0.191781	8.10765	high
TCGA-NC-A5HJ-01A	1	0.89863	6.0606	low
TCGA-NC-A5HK-01A	0	0.350685	8.57393	high
TCGA-NC-A5HL-01A	0	0.241096	7.4733	high
TCGA-NC-A5HM-01A	0	3.32055	7.67977	high
TCGA-NC-A5HN-01A	0	4.10685	8.11192	high
TCGA-NC-A5HO-01A	0	3.66027	7.6257	high
TCGA-NC-A5HP-01A	1	0.868493	8.278	high
TCGA-NC-A5HQ-01A	0	1.2274	7.39662	high
TCGA-NC-A5HR-01A	0	3.40822	8.02004	high
TCGA-NC-A5HT-01A	1	0.556164	9.382	high
TCGA-NJ-A4YF-01A	0	5.92055	5.97436	low
TCGA-NJ-A4YG-01A	0	6.19452	7.33041	high
TCGA-NJ-A4YI-01A	0	0.0109589	6.34214	low
TCGA-NJ-A4YP-01A	0	0.136986	6.94769	low
TCGA-NJ-A4YQ-01A	0	3.92329	5.24424	low
TCGA-NJ-A55A-01A	0	0.0410959	7.57382	high
TCGA-NJ-A55O-01A	0	0.0356164	7.02729	high
TCGA-NJ-A55R-01A	0	1.65205	6.86111	low
TCGA-NJ-A7XG-01A	0	1.69041	7.971	high
TCGA-NK-A5CR-01A	0	6.96438	7.75987	high
TCGA-NK-A5CT-01A	1	5.45205	7.24176	high
TCGA-NK-A5CX-01A	0	0.30411	7.51932	high
TCGA-NK-A5D1-01A	1	0.413699	8.19366	high
TCGA-NK-A7XE-01A	0	0.0356164	7.15197	high
TCGA-O1-A52J-01A	1	2.46027	7.82752	high
TCGA-O2-A52N-01A	0	2.75616	8.14108	high
TCGA-O2-A52Q-01A	1	0.238356	6.21319	low
TCGA-O2-A52S-01A	1	0.673973	7.74415	high
TCGA-O2-A52V-01A	1	1.89041	7.73481	high
TCGA-O2-A52W-01A	0	0.715068	7.35805	high
TCGA-O2-A5IB-01A	1	0.693151	7.65543	high
TCGA-S2-AA1A-01A	0	1.40548	6.75379	low
TCGA-XC-AA0X-01A	0	0.0164384	7.18105	high
