# Supplementary material for: DDR1 as a key prognostic biomarker in non-small cell lung cancer: identification, validation, and potential therapeutic implications
Source: Front Immunol. 2025 Nov 28;16:1690829. doi: 10.3389/fimmu.2025.1690829 (PMC12698539; doi:10.3389/fimmu.2025.1690829)
Supplement: Supplementary file 2 [file Table2.xlsx]

## Sheet: Supplementary Table 2
	logFC	AveExpr	t	P.Value	adj.P.Val	B	threshold	Gene
DDR1	-1.55739	7.0595	-40.4789	4.98e-211	6.73e-207	471.021	Down	DDR1
FANCE	-1.2668	4.24652	-21.8628	1.5e-86	1.01e-82	186.445	Down	FANCE
IGSF3	-1.40683	5.2693	-21.6136	5.8e-85	2.61e-81	182.812	Down	IGSF3
IRF6	-1.63322	6.46742	-21.4016	1.29e-83	4.35e-80	179.73	Down	IRF6
ST6GALNAC2	-1.74423	2.90337	-20.9586	8.09e-81	2.18e-77	173.329	Down	ST6GALNAC2
PTPRF	-1.04687	7.39816	-20.7588	1.45e-79	3.27e-76	170.459	Down	PTPRF
TEAD3	-0.834924	5.7607	-20.4955	6.44e-78	1.24e-74	166.691	Down	TEAD3
NFE2L1	-0.897431	7.30578	-20.396	2.68e-77	4.16e-74	165.273	Down	NFE2L1
DVL3	-1.19964	6.36312	-20.3937	2.77e-77	4.16e-74	165.24	Down	DVL3
EIF4G1	-1.01257	7.8349	-20.3049	9.89e-77	1.3e-73	163.977	Down	EIF4G1
JUP	-1.30836	8.56994	-20.3	1.06e-76	1.3e-73	163.908	Down	JUP
CELSR2	-1.52939	3.60876	-19.8067	1.19e-73	1.34e-70	156.929	Down	CELSR2
ABCF3	-0.873425	5.651	-19.5825	2.82e-72	2.93e-69	153.783	Down	ABCF3
F11R	-0.817305	7.16591	-19.517	7.1e-72	6.85e-69	152.867	Down	F11R
MAPKBP1	-0.964296	2.94243	-19.435	2.25e-71	2.02e-68	151.721	Down	MAPKBP1
ITGB4	-1.79305	6.98786	-19.2589	2.66e-70	2.24e-67	149.267	Down	ITGB4
UNC45A	-0.667822	5.06346	-19.1249	1.73e-69	1.37e-66	147.408	Down	UNC45A
PRDM11	-0.869873	2.13226	-19.0147	8.03e-69	6.02e-66	145.882	Down	PRDM11
KRT15	-3.01893	5.64377	-18.9896	1.14e-68	8.09e-66	145.535	Down	KRT15
CLSTN1	-1.02425	7.53884	-18.9698	1.5e-68	1.01e-65	145.263	Down	CLSTN1
ARHGEF5	-0.881591	3.7805	-18.7401	3.61e-67	2.32e-64	142.1	Down	ARHGEF5
ZFP64	-0.780452	3.81053	-18.5543	4.68e-66	2.87e-63	139.555	Down	ZFP64
ARHGAP23	-1.24296	4.54878	-18.4824	1.26e-65	7.38e-63	138.573	Down	ARHGAP23
BCL7A	-0.84465	3.87084	-18.4492	1.98e-65	1.11e-62	138.121	Down	BCL7A
FGFR3	-2.09769	4.8469	-18.4191	2.99e-65	1.62e-62	137.711	Down	FGFR3
LRRC1	-0.816653	4.21109	-18.3632	6.44e-65	3.35e-62	136.95	Down	LRRC1
SREBF2	-0.897581	6.49282	-18.2165	4.78e-64	2.39e-61	134.959	Down	SREBF2
MTMR1	-0.745244	4.79279	-18.1721	8.75e-64	4.22e-61	134.358	Down	MTMR1
RARG	-1.1462	4.99381	-18.1564	1.08e-63	5.04e-61	134.147	Down	RARG
PLAGL2	-0.891284	4.95215	-18.1281	1.59e-63	7.16e-61	133.764	Down	PLAGL2
SRF	-0.671327	5.73923	-18.1129	1.96e-63	8.32e-61	133.559	Down	SRF
SLC9A3R1	-1.39389	7.11694	-18.1124	1.97e-63	8.32e-61	133.552	Down	SLC9A3R1
LIMK2	-0.98298	5.47918	-17.9344	2.2e-62	9.02e-60	131.154	Down	LIMK2
TRPV4	-1.44636	3.73819	-17.9006	3.48e-62	1.38e-59	130.699	Down	TRPV4
PSMD2	-1.02283	7.81211	-17.8916	3.93e-62	1.52e-59	130.578	Down	PSMD2
NFE2L2	-1.02851	6.67071	-17.863	5.79e-62	2.17e-59	130.195	Down	NFE2L2
CRKL	-0.838375	6.23894	-17.7746	1.91e-61	6.95e-59	129.011	Down	CRKL
GPC1	-1.87108	6.00869	-17.772	1.98e-61	7.02e-59	128.975	Down	GPC1
CAPN1	-0.736662	7.12582	-17.7463	2.79e-61	9.67e-59	128.632	Down	CAPN1
LEMD2	-0.565963	4.73794	-17.7407	3.01e-61	1.02e-58	128.558	Down	LEMD2
SLC6A8	-2.01672	5.61681	-17.7295	3.5e-61	1.15e-58	128.408	Down	SLC6A8
PERP	-1.58386	8.6457	-17.7147	4.27e-61	1.37e-58	128.21	Down	PERP
KCTD1	-1.30665	3.42406	-17.6783	6.96e-61	2.15e-58	127.724	Down	KCTD1
PTPRS	-1.29051	4.3375	-17.6778	7.01e-61	2.15e-58	127.717	Down	PTPRS
HK1	-0.795155	6.54131	-17.6598	8.93e-61	2.68e-58	127.477	Down	HK1
ABCC5	-1.69154	4.90454	-17.6509	1.01e-60	2.95e-58	127.359	Down	ABCC5
XYLT2	-0.704343	5.00226	-17.6294	1.34e-60	3.85e-58	127.072	Down	XYLT2
PIGS	-0.714655	5.47457	-17.6001	1.99e-60	5.59e-58	126.682	Down	PIGS
TTLL12	-1.09693	5.88158	-17.5858	2.41e-60	6.64e-58	126.491	Down	TTLL12
HS6ST1	-1.03443	5.26233	-17.5227	5.6e-60	1.51e-57	125.653	Down	HS6ST1
IPO13	-0.610012	4.91366	-17.5133	6.35e-60	1.68e-57	125.528	Down	IPO13
AP2M1	-0.947782	8.18873	-17.4956	8.04e-60	2.09e-57	125.293	Down	AP2M1
RIPK4	-1.05053	4.52594	-17.474	1.07e-59	2.73e-57	125.007	Down	RIPK4
PCYT1A	-0.892557	5.0952	-17.4616	1.27e-59	3.17e-57	124.843	Down	PCYT1A
ABCF1	-0.66281	6.28601	-17.4463	1.55e-59	3.76e-57	124.639	Down	ABCF1
TFIP11	-0.614098	4.22281	-17.446	1.56e-59	3.76e-57	124.635	Down	TFIP11
TCF20	-0.798867	4.85977	-17.4418	1.65e-59	3.91e-57	124.579	Down	TCF20
ZNF282	-0.659598	5.15121	-17.4251	2.06e-59	4.8e-57	124.358	Down	ZNF282
YEATS2	-1.09738	4.54157	-17.4197	2.22e-59	5.07e-57	124.287	Down	YEATS2
FGFR2	-1.65599	4.03744	-17.3957	3.05e-59	6.85e-57	123.969	Down	FGFR2
DIP2B	-0.917862	4.65581	-17.3946	3.1e-59	6.85e-57	123.955	Down	DIP2B
TRIM29	-2.97556	4.56659	-17.3765	3.94e-59	8.58e-57	123.715	Down	TRIM29
PTGFRN	-1.13747	6.10057	-17.3613	4.82e-59	1.03e-56	123.514	Down	PTGFRN
GYS1	-0.738517	5.75536	-17.3271	7.6e-59	1.6e-56	123.063	Down	GYS1
DLG5	-0.964038	4.12129	-17.3058	1.01e-58	2.1e-56	122.782	Down	DLG5
RANGAP1	-0.852476	6.21247	-17.2864	1.31e-58	2.67e-56	122.525	Down	RANGAP1
ZDHHC5	-0.54464	6.489	-17.2654	1.72e-58	3.48e-56	122.249	Down	ZDHHC5
JARID2	-0.869862	4.36607	-17.2248	2.95e-58	5.87e-56	121.714	Down	JARID2
KIAA1671	-0.970641	4.09209	-17.2089	3.65e-58	7.14e-56	121.505	Down	KIAA1671
ELF4	-0.829495	5.06543	-17.1918	4.57e-58	8.82e-56	121.28	Down	ELF4
BICD2	-1.11394	5.04523	-17.1599	6.98e-58	1.33e-55	120.861	Down	BICD2
MORC2	-0.634367	4.25179	-17.1074	1.4e-57	2.62e-55	120.172	Down	MORC2
FAM83G	-0.948467	3.56077	-17.0933	1.68e-57	3.11e-55	119.987	Down	FAM83G
BLCAP	-0.786705	5.29207	-17.076	2.11e-57	3.86e-55	119.761	Down	BLCAP
CYP2S1	-2.01759	5.47168	-17.0554	2.77e-57	4.99e-55	119.491	Down	CYP2S1
GRHL3	-1.75702	2.91924	-17.0472	3.09e-57	5.49e-55	119.383	Down	GRHL3
RAPGEFL1	-1.69276	4.02158	-17.0309	3.83e-57	6.72e-55	119.169	Down	RAPGEFL1
JAG1	-1.69707	5.25628	-17.0144	4.76e-57	8.24e-55	118.954	Down	JAG1
LSG1	-0.922133	5.47813	-17.01	5.04e-57	8.62e-55	118.896	Down	LSG1
KRT5	-4.95834	6.43233	-16.9435	1.21e-56	2e-54	118.028	Down	KRT5
NRBP1	-0.558468	6.38575	-16.9433	1.21e-56	2e-54	118.025	Down	NRBP1
FAT2	-2.31247	2.58248	-16.9431	1.22e-56	2e-54	118.022	Down	FAT2
SDC1	-1.07854	9.32527	-16.9276	1.49e-56	2.43e-54	117.82	Down	SDC1
SMAD3	-0.860842	5.02339	-16.9031	2.06e-56	3.3e-54	117.501	Down	SMAD3
ABCC1	-1.2928	5.79077	-16.8976	2.21e-56	3.51e-54	117.429	Down	ABCC1
USP5	-0.719262	6.66456	-16.8908	2.42e-56	3.79e-54	117.341	Down	USP5
PTBP1	-0.538585	6.98506	-16.8866	2.55e-56	3.96e-54	117.286	Down	PTBP1
DSC3	-3.19687	3.52361	-16.8706	3.15e-56	4.83e-54	117.078	Down	DSC3
DSG3	-3.59802	3.55063	-16.8694	3.2e-56	4.85e-54	117.062	Down	DSG3
ATP11B	-1.10023	5.1044	-16.8344	5.05e-56	7.58e-54	116.608	Down	ATP11B
PLEKHG6	-1.19474	3.73167	-16.8329	5.15e-56	7.65e-54	116.588	Down	PLEKHG6
NDE1	-0.816354	3.88185	-16.8127	6.72e-56	9.86e-54	116.325	Down	NDE1
ATRN	-0.825703	5.14222	-16.8078	7.16e-56	1.04e-53	116.261	Down	ATRN
CARM1	-0.752401	5.1335	-16.7886	9.21e-56	1.32e-53	116.012	Down	CARM1
BRD2	-0.567409	6.41083	-16.7882	9.26e-56	1.32e-53	116.007	Down	BRD2
PKP3	-0.988371	6.3457	-16.7846	9.7e-56	1.36e-53	115.96	Down	PKP3
HMGCS1	-1.19338	5.10029	-16.7786	1.05e-55	1.46e-53	115.883	Down	HMGCS1
WNT7B	-1.48294	4.83315	-16.7712	1.16e-55	1.59e-53	115.787	Down	WNT7B
RNF168	-1.06265	4.39727	-16.7705	1.17e-55	1.59e-53	115.778	Down	RNF168
DLG1	-0.86002	4.16743	-16.723	2.17e-55	2.93e-53	115.162	Down	DLG1
EIF4H	-0.548368	7.03761	-16.7165	2.36e-55	3.16e-53	115.077	Down	EIF4H
KLHL21	-0.771111	4.78984	-16.7121	2.5e-55	3.31e-53	115.021	Down	KLHL21
ZXDC	-0.647376	4.13341	-16.6599	4.94e-55	6.47e-53	114.345	Down	ZXDC
KHSRP	-0.70755	6.97942	-16.643	6.15e-55	7.98e-53	114.127	Down	KHSRP
TRAF7	-0.657019	6.3203	-16.6417	6.25e-55	8.04e-53	114.11	Down	TRAF7
RPA1	-0.712265	5.89409	-16.6372	6.63e-55	8.44e-53	114.052	Down	RPA1
ACO2	-0.637193	4.47657	-16.6254	7.72e-55	9.75e-53	113.9	Down	ACO2
POLG	-0.625408	4.41753	-16.611	9.32e-55	1.17e-52	113.714	Down	POLG
SEMA3F	-1.13141	5.20529	-16.6066	9.87e-55	1.22e-52	113.657	Down	SEMA3F
GNL1	-0.549237	4.82918	-16.593	1.18e-54	1.44e-52	113.482	Down	GNL1
REPS1	-0.711376	4.0265	-16.5924	1.19e-54	1.44e-52	113.474	Down	REPS1
TTC22	-0.956898	3.68863	-16.5519	2.01e-54	2.42e-52	112.951	Down	TTC22
MFN2	-0.612013	5.43851	-16.5502	2.05e-54	2.45e-52	112.929	Down	MFN2
PTPRZ1	-2.20883	2.86045	-16.5326	2.58e-54	3.05e-52	112.703	Down	PTPRZ1
ASCC2	-0.596048	5.71858	-16.5299	2.67e-54	3.13e-52	112.669	Down	ASCC2
LIMA1	-0.872461	5.97722	-16.4852	4.76e-54	5.55e-52	112.093	Down	LIMA1
BCAS3	-0.653205	2.96825	-16.4815	5e-54	5.77e-52	112.046	Down	BCAS3
FOXE1	-2.54363	3.00165	-16.4726	5.61e-54	6.42e-52	111.932	Down	FOXE1
TM9SF4	-0.59704	6.33208	-16.4692	5.86e-54	6.65e-52	111.888	Down	TM9SF4
CLCN2	-0.836805	2.11938	-16.456	6.94e-54	7.81e-52	111.719	Down	CLCN2
SMO	-1.45034	3.90273	-16.4364	8.95e-54	9.99e-52	111.467	Down	SMO
RNF187	-0.623099	7.16147	-16.4189	1.12e-53	1.24e-51	111.243	Down	RNF187
JOSD1	-0.633915	6.23126	-16.4066	1.32e-53	1.44e-51	111.085	Down	JOSD1
EIF2B5	-0.751445	5.18018	-16.3977	1.48e-53	1.6e-51	110.971	Down	EIF2B5
TNK1	-0.678699	3.70094	-16.3973	1.48e-53	1.6e-51	110.966	Down	TNK1
GJB5	-2.51891	3.73025	-16.3812	1.83e-53	1.96e-51	110.759	Down	GJB5
PLD1	-1.10838	3.20656	-16.355	2.56e-53	2.72e-51	110.425	Down	PLD1
HAS3	-2.00913	4.98354	-16.324	3.81e-53	4.02e-51	110.028	Down	HAS3
RPAP1	-0.641877	3.97825	-16.3235	3.84e-53	4.02e-51	110.022	Down	RPAP1
PES1	-0.728844	6.11452	-16.3096	4.59e-53	4.77e-51	109.844	Down	PES1
BAP1	-0.549096	5.81213	-16.2802	6.69e-53	6.9e-51	109.47	Down	BAP1
SLC20A2	-1.01614	5.37271	-16.2791	6.8e-53	6.95e-51	109.454	Down	SLC20A2
SENP2	-0.814163	4.8389	-16.2722	7.43e-53	7.54e-51	109.367	Down	SENP2
GLTP	-0.873909	6.74951	-16.2649	8.15e-53	8.22e-51	109.274	Down	GLTP
CYB5R2	-1.19715	2.79885	-16.2282	1.31e-52	1.31e-50	108.807	Down	CYB5R2
USP31	-0.891289	2.97345	-16.2017	1.83e-52	1.82e-50	108.469	Down	USP31
SMARCB1	-0.609782	4.25412	-16.1949	2e-52	1.97e-50	108.382	Down	SMARCB1
ACTN4	-0.796366	8.11124	-16.1712	2.71e-52	2.65e-50	108.081	Down	ACTN4
GRHL2	-0.814054	5.19427	-16.1547	3.35e-52	3.25e-50	107.871	Down	GRHL2
PAK6	-0.827592	3.4496	-16.1473	3.68e-52	3.55e-50	107.777	Down	PAK6
FXR1	-0.86482	5.43772	-16.1442	3.83e-52	3.67e-50	107.738	Down	FXR1
POFUT1	-0.672335	5.4274	-16.1198	5.23e-52	4.97e-50	107.429	Down	POFUT1
KIF13A	-0.759376	4.27361	-16.1191	5.28e-52	4.98e-50	107.42	Down	KIF13A
DENND2C	-1.15372	2.07853	-16.092	7.46e-52	7e-50	107.076	Down	DENND2C
COL7A1	-2.2045	4.09445	-16.0825	8.43e-52	7.85e-50	106.955	Down	COL7A1
DST	-1.40223	3.87802	-16.0683	1.01e-51	9.34e-50	106.776	Down	DST
TMEM40	-1.6897	2.59663	-16.0515	1.25e-51	1.15e-49	106.562	Down	TMEM40
SERTAD2	-0.789986	5.06018	-16.042	1.41e-51	1.29e-49	106.442	Down	SERTAD2
PIGX	-0.994269	4.81475	-16.0378	1.49e-51	1.35e-49	106.39	Down	PIGX
DGKA	-1.01451	4.03584	-16.0292	1.66e-51	1.5e-49	106.281	Down	DGKA
SLC2A1	-1.85588	7.19899	-16.0207	1.85e-51	1.66e-49	106.173	Down	SLC2A1
FRRS1	-1.00033	2.99701	-16.0103	2.11e-51	1.88e-49	106.042	Down	FRRS1
PPP2R5D	-0.632723	4.66941	-15.9883	2.8e-51	2.47e-49	105.764	Down	PPP2R5D
PLXNA1	-0.968601	5.35779	-15.986	2.88e-51	2.52e-49	105.735	Down	PLXNA1
DHX16	-0.533583	5.43884	-15.9797	3.12e-51	2.72e-49	105.656	Down	DHX16
CD9	-1.17294	8.15437	-15.9238	6.35e-51	5.46e-49	104.95	Down	CD9
PISD	-0.568319	4.55714	-15.9237	6.35e-51	5.46e-49	104.95	Down	PISD
IGSF9	-1.37432	4.3063	-15.9182	6.81e-51	5.82e-49	104.88	Down	IGSF9
EPHA1	-1.00868	4.18048	-15.9093	7.62e-51	6.48e-49	104.768	Down	EPHA1
TBCCD1	-0.855649	3.9612	-15.9074	7.81e-51	6.59e-49	104.744	Down	TBCCD1
MCC	-1.14574	2.96915	-15.9069	7.86e-51	6.59e-49	104.738	Down	MCC
TMEM109	-0.612268	7.60382	-15.9	8.58e-51	7.15e-49	104.651	Down	TMEM109
CLCA2	-3.28191	3.57768	-15.8945	9.2e-51	7.62e-49	104.582	Down	CLCA2
RNF185	-0.522094	4.98711	-15.8909	9.63e-51	7.93e-49	104.537	Down	RNF185
ZNF384	-0.670951	3.90067	-15.8871	1.01e-50	8.27e-49	104.489	Down	ZNF384
HPS4	-0.593079	3.80182	-15.8779	1.13e-50	9.23e-49	104.373	Down	HPS4
UBE2O	-0.633053	4.86368	-15.8652	1.33e-50	1.08e-48	104.213	Down	UBE2O
RGMA	-1.42856	2.40301	-15.8595	1.43e-50	1.15e-48	104.141	Down	RGMA
STK35	-0.694094	4.91718	-15.8487	1.64e-50	1.31e-48	104.006	Down	STK35
CHERP	-0.720572	4.07625	-15.8357	1.94e-50	1.54e-48	103.843	Down	CHERP
CDAN1	-0.595438	3.15349	-15.8302	2.08e-50	1.64e-48	103.774	Down	CDAN1
LMNB2	-0.983169	6.00342	-15.8275	2.15e-50	1.69e-48	103.74	Down	LMNB2
PNCK	-1.74356	2.0156	-15.8245	2.23e-50	1.74e-48	103.702	Down	PNCK
EPHB3	-1.34554	4.97907	-15.8215	2.32e-50	1.8e-48	103.665	Down	EPHB3
USH1G	-1.31475	1.30127	-15.8168	2.46e-50	1.9e-48	103.605	Down	USH1G
POM121	-0.717901	3.78244	-15.8121	2.61e-50	2e-48	103.547	Down	POM121
TMEM185A	-0.528154	3.02323	-15.781	3.87e-50	2.95e-48	103.156	Down	TMEM185A
FDXR	-0.84742	4.28407	-15.7795	3.94e-50	2.99e-48	103.137	Down	FDXR
PACSIN3	-0.920739	5.50591	-15.7622	4.9e-50	3.7e-48	102.921	Down	PACSIN3
GTPBP1	-0.556546	4.86472	-15.7613	4.96e-50	3.72e-48	102.909	Down	GTPBP1
WASF2	-0.753876	6.76176	-15.7426	6.27e-50	4.68e-48	102.676	Down	WASF2
DCTN1	-0.625491	5.24762	-15.7347	6.94e-50	5.15e-48	102.576	Down	DCTN1
VANGL2	-1.62635	4.45419	-15.7291	7.44e-50	5.49e-48	102.507	Down	VANGL2
TMEM185B	-0.58343	5.15211	-15.7116	9.27e-50	6.8e-48	102.288	Down	TMEM185B
PKP4	-0.638737	4.93221	-15.6971	1.11e-49	8.13e-48	102.107	Down	PKP4
EEFSEC	-0.597643	4.95884	-15.6953	1.14e-49	8.26e-48	102.085	Down	EEFSEC
EFNB1	-1.33134	5.59655	-15.6884	1.24e-49	8.92e-48	101.999	Down	EFNB1
WDR47	-0.677672	3.8312	-15.6884	1.24e-49	8.92e-48	101.998	Down	WDR47
PGM2	-0.947578	5.13258	-15.6772	1.43e-49	1.02e-47	101.859	Down	PGM2
ZNF318	-0.679014	3.73614	-15.6739	1.49e-49	1.06e-47	101.817	Down	ZNF318
KRT17	-3.34982	7.69278	-15.6698	1.57e-49	1.11e-47	101.766	Down	KRT17
SESN3	-1.3387	4.89062	-15.6689	1.59e-49	1.12e-47	101.754	Down	SESN3
FBXO27	-1.66368	3.66922	-15.6682	1.6e-49	1.12e-47	101.746	Down	FBXO27
FLYWCH1	-0.688392	3.99431	-15.6453	2.14e-49	1.49e-47	101.46	Down	FLYWCH1
TRAF3IP2	-0.695808	3.77376	-15.6387	2.32e-49	1.61e-47	101.378	Down	TRAF3IP2
TFAP2A	-1.29969	3.06316	-15.6282	2.65e-49	1.82e-47	101.247	Down	TFAP2A
SAMD4B	-0.707592	5.74165	-15.6245	2.77e-49	1.9e-47	101.202	Down	SAMD4B
CELSR1	-0.950146	5.00019	-15.595	4.01e-49	2.73e-47	100.835	Down	CELSR1
ALG3	-0.886723	6.21014	-15.5793	4.88e-49	3.31e-47	100.639	Down	ALG3
ZC3H7B	-0.656459	5.23499	-15.5594	6.27e-49	4.23e-47	100.391	Down	ZC3H7B
HRAS	-0.837267	5.90488	-15.5504	7.02e-49	4.71e-47	100.279	Down	HRAS
FZD6	-0.9727	5.99975	-15.5471	7.31e-49	4.88e-47	100.239	Down	FZD6
PREP	-0.639091	4.14721	-15.5469	7.33e-49	4.88e-47	100.236	Down	PREP
DCAKD	-0.694463	5.34851	-15.5396	8.03e-49	5.32e-47	100.145	Down	DCAKD
KIF7	-0.921843	2.25027	-15.5351	8.49e-49	5.6e-47	100.09	Down	KIF7
LYSMD4	-0.621804	2.51816	-15.5222	9.98e-49	6.54e-47	99.9297	Down	LYSMD4
DHX35	-0.69392	3.70447	-15.518	1.05e-48	6.86e-47	99.8773	Down	DHX35
LAD1	-1.06628	6.73964	-15.5152	1.09e-48	7.07e-47	99.8424	Down	LAD1
TYRO3	-0.767503	2.67439	-15.5042	1.25e-48	8.07e-47	99.7064	Down	TYRO3
SIAH2	-0.931482	5.84825	-15.5028	1.27e-48	8.18e-47	99.689	Down	SIAH2
C22orf23	-0.816609	2.04984	-15.5018	1.29e-48	8.24e-47	99.6766	Down	C22orf23
NTRK2	-2.40462	2.58926	-15.4695	1.93e-48	1.22e-46	99.2761	Down	NTRK2
RAP2B	-0.811346	5.06998	-15.463	2.09e-48	1.32e-46	99.1963	Down	RAP2B
TMEM41A	-0.700132	4.47318	-15.4605	2.16e-48	1.35e-46	99.1651	Down	TMEM41A
COPS7A	-0.587105	6.62703	-15.4496	2.47e-48	1.54e-46	99.0297	Down	COPS7A
CSNK1G1	-0.583979	3.38216	-15.4394	2.81e-48	1.74e-46	98.9036	Down	CSNK1G1
MINK1	-0.640882	5.41692	-15.4171	3.7e-48	2.27e-46	98.6282	Down	MINK1
SIN3A	-0.556262	4.44894	-15.4167	3.72e-48	2.27e-46	98.6233	Down	SIN3A
MICAL3	-0.835742	1.98784	-15.4167	3.72e-48	2.27e-46	98.6229	Down	MICAL3
LRRC8A	-0.882901	6.03293	-15.4151	3.79e-48	2.31e-46	98.6039	Down	LRRC8A
GATAD2A	-0.585729	5.40752	-15.4052	4.29e-48	2.6e-46	98.4817	Down	GATAD2A
TMEM132A	-1.13798	5.02094	-15.3912	5.11e-48	3.08e-46	98.3088	Down	TMEM132A
ERF	-0.743785	5.53716	-15.3796	5.9e-48	3.54e-46	98.166	Down	ERF
POLDIP3	-0.520214	6.37226	-15.3777	6.05e-48	3.61e-46	98.1416	Down	POLDIP3
GBP6	-2.40356	3.13347	-15.3719	6.5e-48	3.87e-46	98.07	Down	GBP6
SOX13	-0.93072	4.06348	-15.371	6.57e-48	3.89e-46	98.059	Down	SOX13
BNC1	-2.15129	2.22235	-15.3573	7.78e-48	4.59e-46	97.8909	Down	BNC1
USP46	-0.712424	3.21444	-15.3564	7.88e-48	4.62e-46	97.8792	Down	USP46
PIK3R4	-0.621626	4.6867	-15.3345	1.03e-47	6.04e-46	97.6091	Down	PIK3R4
EFS	-1.40993	4.42693	-15.332	1.07e-47	6.21e-46	97.5783	Down	EFS
RCC2	-0.734582	7.09645	-15.3307	1.08e-47	6.28e-46	97.5628	Down	RCC2
MTA2	-0.557237	6.51491	-15.3303	1.09e-47	6.29e-46	97.5572	Down	MTA2
TNFAIP1	-0.561767	6.00162	-15.3288	1.11e-47	6.37e-46	97.5397	Down	TNFAIP1
PRPF19	-0.604339	7.30625	-15.3236	1.18e-47	6.77e-46	97.4753	Down	PRPF19
PSME4	-0.601245	5.23035	-15.3202	1.23e-47	7.03e-46	97.4334	Down	PSME4
AHDC1	-0.826731	4.242	-15.3184	1.26e-47	7.16e-46	97.4118	Down	AHDC1
NCBP2	-0.693583	6.1227	-15.3051	1.49e-47	8.4e-46	97.248	Down	NCBP2
ZDHHC8	-0.778858	4.70381	-15.3041	1.51e-47	8.48e-46	97.2352	Down	ZDHHC8
IGF1R	-1.00574	4.5379	-15.2819	1.98e-47	1.11e-45	96.9629	Down	IGF1R
PHF13	-0.553395	4.87509	-15.2816	1.99e-47	1.11e-45	96.9585	Down	PHF13
SH3GL1	-0.642572	6.14596	-15.2802	2.02e-47	1.13e-45	96.942	Down	SH3GL1
MARK1	-1.10827	2.21576	-15.2787	2.06e-47	1.14e-45	96.9229	Down	MARK1
EXT1	-0.73869	5.0571	-15.2755	2.15e-47	1.18e-45	96.8832	Down	EXT1
ADAM17	-0.756221	3.96467	-15.2725	2.23e-47	1.22e-45	96.8465	Down	ADAM17
ADCY3	-0.881332	4.12352	-15.2704	2.29e-47	1.25e-45	96.8215	Down	ADCY3
SFN	-1.57528	9.4297	-15.2674	2.37e-47	1.29e-45	96.7845	Down	SFN
PFKL	-0.627998	6.09865	-15.2514	2.89e-47	1.57e-45	96.5877	Down	PFKL
ZNF436	-0.684173	4.12885	-15.2484	3e-47	1.62e-45	96.551	Down	ZNF436
CLDN1	-1.98872	6.97262	-15.2463	3.08e-47	1.66e-45	96.5255	Down	CLDN1
KCMF1	-0.525817	5.07432	-15.2448	3.14e-47	1.68e-45	96.5066	Down	KCMF1
AP1B1	-0.570479	6.27739	-15.2436	3.19e-47	1.7e-45	96.4923	Down	AP1B1
TP73	-1.17655	2.45362	-15.2421	3.24e-47	1.72e-45	96.4742	Down	TP73
SMARCD2	-0.561513	6.81159	-15.2389	3.38e-47	1.78e-45	96.4338	Down	SMARCD2
COL4A6	-1.67037	1.88537	-15.2362	3.49e-47	1.83e-45	96.4016	Down	COL4A6
TMEM117	-1.07627	3.1251	-15.2323	3.66e-47	1.92e-45	96.3536	Down	TMEM117
PITPNB	-0.586173	5.7052	-15.2296	3.79e-47	1.97e-45	96.3205	Down	PITPNB
FXYD3	-1.21111	1.76884	-15.228	3.86e-47	2.01e-45	96.3009	Down	FXYD3
PAK2	-0.718513	6.33637	-15.2159	4.49e-47	2.32e-45	96.1523	Down	PAK2
EPS15L1	-0.528443	4.02687	-15.2135	4.62e-47	2.38e-45	96.1227	Down	EPS15L1
PLEKHG3	-0.951144	3.67157	-15.195	5.8e-47	2.98e-45	95.8967	Down	PLEKHG3
SNRPD3	-0.628056	5.12298	-15.1811	6.89e-47	3.53e-45	95.7261	Down	SNRPD3
PLXNB2	-0.817184	7.48356	-15.1537	9.67e-47	4.93e-45	95.3902	Down	PLXNB2
OPA1	-0.753298	5.02893	-15.1462	1.06e-46	5.38e-45	95.2989	Down	OPA1
PTDSS1	-0.8608	6.01085	-15.1452	1.07e-46	5.43e-45	95.287	Down	PTDSS1
TSPAN14	-0.522666	4.78199	-15.1427	1.11e-46	5.58e-45	95.2561	Down	TSPAN14
FZR1	-0.592422	4.78174	-15.1242	1.39e-46	6.98e-45	95.0301	Down	FZR1
PLXNB1	-0.83945	4.88376	-15.0898	2.12e-46	1.06e-44	94.611	Down	PLXNB1
RTN4R	-0.998115	3.33173	-15.0855	2.24e-46	1.11e-44	94.5583	Down	RTN4R
DUSP9	-1.57112	2.31393	-15.0649	2.88e-46	1.43e-44	94.3069	Down	DUSP9
FOXJ2	-0.588567	4.3383	-15.0531	3.33e-46	1.65e-44	94.1631	Down	FOXJ2
KRT13	-3.42355	3.67876	-15.0521	3.37e-46	1.66e-44	94.1514	Down	KRT13
KLF5	-1.10475	7.02008	-15.0408	3.87e-46	1.9e-44	94.0131	Down	KLF5
SERPINB13	-2.59213	2.4504	-15.0314	4.34e-46	2.12e-44	93.8998	Down	SERPINB13
CASK	-0.690156	3.56556	-15.0293	4.46e-46	2.17e-44	93.8742	Down	CASK
KRT16	-3.30874	5.29196	-15.0027	6.17e-46	3e-44	93.5507	Down	KRT16
DQX1	-1.37723	1.96781	-15.0009	6.31e-46	3.06e-44	93.5284	Down	DQX1
IPPK	-0.655467	2.07961	-14.9849	7.67e-46	3.7e-44	93.3345	Down	IPPK
HR	-1.68999	2.31696	-14.9841	7.76e-46	3.73e-44	93.3239	Down	HR
ADIPOR2	-0.66125	5.83291	-14.9817	7.98e-46	3.82e-44	93.2953	Down	ADIPOR2
MAPK6	-0.819854	5.30651	-14.9795	8.2e-46	3.91e-44	93.2685	Down	MAPK6
SMG7	-0.567237	5.6914	-14.9651	9.78e-46	4.64e-44	93.0937	Down	SMG7
MFN1	-0.729861	5.09896	-14.9576	1.07e-45	5.06e-44	93.0027	Down	MFN1
RAD23A	-0.604811	6.83905	-14.9552	1.1e-45	5.19e-44	92.9744	Down	RAD23A
ATG4D	-0.75185	4.71567	-14.9519	1.15e-45	5.39e-44	92.934	Down	ATG4D
XPO5	-0.634149	4.70162	-14.9512	1.16e-45	5.41e-44	92.9257	Down	XPO5
CYFIP1	-0.538348	5.58932	-14.9505	1.17e-45	5.45e-44	92.9165	Down	CYFIP1
BMP7	-2.10057	3.33181	-14.9502	1.17e-45	5.45e-44	92.9129	Down	BMP7
HAP1	-1.50197	1.6422	-14.9464	1.23e-45	5.68e-44	92.8675	Down	HAP1
PGAP1	-1.01897	2.7458	-14.9403	1.32e-45	6.1e-44	92.7937	Down	PGAP1
CORO2A	-0.821577	5.02721	-14.9381	1.36e-45	6.25e-44	92.7662	Down	CORO2A
CAMSAP1	-0.643176	4.11473	-14.9297	1.51e-45	6.9e-44	92.6653	Down	CAMSAP1
KIAA1522	-0.717178	6.84615	-14.9272	1.55e-45	7.09e-44	92.6339	Down	KIAA1522
ITGA6	-1.50699	5.96231	-14.9205	1.69e-45	7.66e-44	92.5537	Down	ITGA6
SH3BP1	-0.829427	2.86618	-14.873	3.01e-45	1.36e-43	91.9783	Down	SH3BP1
PTPN14	-0.816783	3.259	-14.8692	3.15e-45	1.42e-43	91.9324	Down	PTPN14
KRT19	-1.45469	10.1374	-14.8679	3.2e-45	1.44e-43	91.9174	Down	KRT19
IGSF11	-1.2043	1.42378	-14.8652	3.31e-45	1.48e-43	91.885	Down	IGSF11
KRT6B	-3.38187	4.2013	-14.8629	3.4e-45	1.52e-43	91.8564	Down	KRT6B
RRM1	-0.746816	5.82229	-14.8628	3.41e-45	1.52e-43	91.8559	Down	RRM1
BRD1	-0.604904	4.78904	-14.8519	3.89e-45	1.73e-43	91.7239	Down	BRD1
ETV3	-0.589862	4.58184	-14.8478	4.09e-45	1.81e-43	91.6745	Down	ETV3
COL4A5	-1.51513	3.17847	-14.8454	4.21e-45	1.86e-43	91.6451	Down	COL4A5
MCM5	-0.811068	5.19656	-14.8335	4.87e-45	2.14e-43	91.5019	Down	MCM5
SMARCD1	-0.56729	5.6011	-14.8158	6.03e-45	2.65e-43	91.2884	Down	SMARCD1
PRPSAP1	-0.534083	4.50455	-14.8146	6.13e-45	2.68e-43	91.2732	Down	PRPSAP1
PIK3CA	-0.726467	3.04516	-14.8122	6.3e-45	2.74e-43	91.2455	Down	PIK3CA
HK2	-1.19778	5.83744	-14.8113	6.37e-45	2.76e-43	91.2342	Down	HK2
ABCA13	-1.41446	2.08267	-14.8113	6.38e-45	2.76e-43	91.2336	Down	ABCA13
KRT6A	-4.21547	6.79079	-14.811	6.39e-45	2.76e-43	91.2306	Down	KRT6A
TMTC3	-0.868861	4.51128	-14.8065	6.76e-45	2.91e-43	91.1762	Down	TMTC3
MBD6	-0.706255	5.10415	-14.793	7.96e-45	3.41e-43	91.0136	Down	MBD6
PRKCI	-0.74706	5.62944	-14.7828	9.01e-45	3.85e-43	90.8906	Down	PRKCI
SF3A1	-0.534346	6.17874	-14.7747	9.94e-45	4.22e-43	90.7933	Down	SF3A1
GSK3B	-0.604601	3.9257	-14.774	1e-44	4.24e-43	90.7844	Down	GSK3B
NSDHL	-0.587074	5.81455	-14.7735	1.01e-44	4.25e-43	90.7792	Down	NSDHL
SAP130	-0.526843	4.86661	-14.7696	1.06e-44	4.45e-43	90.7321	Down	SAP130
EP300	-0.636937	4.99299	-14.752	1.31e-44	5.49e-43	90.5197	Down	EP300
TOLLIP	-0.514832	5.11853	-14.7441	1.44e-44	6.02e-43	90.4254	Down	TOLLIP
NAT10	-0.598327	5.52396	-14.7371	1.57e-44	6.53e-43	90.3413	Down	NAT10
CSNK1G2	-0.620885	5.87031	-14.7229	1.86e-44	7.74e-43	90.1702	Down	CSNK1G2
NTN1	-1.3357	3.28364	-14.7093	2.19e-44	9.06e-43	90.0071	Down	NTN1
MAP3K4	-0.655252	3.76129	-14.7071	2.25e-44	9.28e-43	89.9809	Down	MAP3K4
SRC	-0.621281	5.61918	-14.7044	2.33e-44	9.56e-43	89.9482	Down	SRC
POLR2A	-0.709684	6.60283	-14.6962	2.57e-44	1.05e-42	89.8497	Down	POLR2A
ATP2A2	-0.608886	6.76539	-14.6914	2.72e-44	1.1e-42	89.7931	Down	ATP2A2
EGFR	-1.28904	5.48777	-14.6866	2.89e-44	1.17e-42	89.7349	Down	EGFR
TNK2	-0.829376	4.15918	-14.6825	3.03e-44	1.22e-42	89.6861	Down	TNK2
TCF19	-0.800296	4.81056	-14.6716	3.46e-44	1.39e-42	89.5548	Down	TCF19
FOXK2	-0.563819	4.76106	-14.6696	3.54e-44	1.42e-42	89.5313	Down	FOXK2
DMRT2	-1.60718	1.74973	-14.669	3.57e-44	1.43e-42	89.5245	Down	DMRT2
E2F7	-1.13799	2.34296	-14.6472	4.65e-44	1.84e-42	89.2631	Down	E2F7
COL17A1	-2.31901	4.64049	-14.6332	5.5e-44	2.18e-42	89.0959	Down	COL17A1
SPPL3	-0.50719	5.20687	-14.6311	5.64e-44	2.23e-42	89.0708	Down	SPPL3
PHLDB3	-0.7612	3.17831	-14.6288	5.8e-44	2.28e-42	89.043	Down	PHLDB3
TPRXL	-1.16154	1.23691	-14.6232	6.2e-44	2.43e-42	88.9764	Down	TPRXL
CLASP1	-0.628363	4.50943	-14.622	6.29e-44	2.46e-42	88.9616	Down	CLASP1
TUBB	-0.674874	9.28337	-14.5987	8.33e-44	3.25e-42	88.6838	Down	TUBB
APEX2	-0.553677	5.41658	-14.5895	9.3e-44	3.62e-42	88.5739	Down	APEX2
GJB6	-2.5229	3.32919	-14.5722	1.15e-43	4.45e-42	88.3666	Down	GJB6
ALDH4A1	-0.83532	4.48946	-14.5713	1.16e-43	4.48e-42	88.3567	Down	ALDH4A1
DNAJB11	-0.684527	4.91318	-14.5703	1.17e-43	4.53e-42	88.344	Down	DNAJB11
RAVER1	-0.691832	3.94265	-14.5661	1.23e-43	4.73e-42	88.2945	Down	RAVER1
ABCC10	-0.552966	3.98131	-14.566	1.24e-43	4.73e-42	88.2926	Down	ABCC10
RIOK1	-0.618032	5.15042	-14.5644	1.26e-43	4.8e-42	88.2741	Down	RIOK1
CAPNS2	-2.30206	2.7019	-14.5638	1.27e-43	4.83e-42	88.2662	Down	CAPNS2
MCM2	-1.17162	4.81474	-14.5596	1.33e-43	5.06e-42	88.2163	Down	MCM2
NMNAT3	-0.753962	1.37056	-14.5439	1.61e-43	6.09e-42	88.0301	Down	NMNAT3
PARD6G	-1.08216	3.42387	-14.5378	1.73e-43	6.53e-42	87.9571	Down	PARD6G
SEMA4B	-0.992862	6.70676	-14.5375	1.74e-43	6.54e-42	87.953	Down	SEMA4B
LLGL1	-0.68647	4.31304	-14.5373	1.74e-43	6.54e-42	87.9505	Down	LLGL1
EFTUD2	-0.506636	5.42913	-14.5365	1.76e-43	6.59e-42	87.9411	Down	EFTUD2
B4GALT4	-0.906202	4.32628	-14.5361	1.77e-43	6.6e-42	87.9361	Down	B4GALT4
ACTL6A	-0.912371	5.9117	-14.533	1.84e-43	6.83e-42	87.8994	Down	ACTL6A
BRD4	-0.60859	4.8517	-14.5291	1.92e-43	7.13e-42	87.8536	Down	BRD4
ARHGEF19	-0.924075	4.93141	-14.5236	2.06e-43	7.61e-42	87.7873	Down	ARHGEF19
CD276	-0.648053	6.07874	-14.5222	2.09e-43	7.71e-42	87.7706	Down	CD276
EHBP1	-0.734568	3.97764	-14.5032	2.63e-43	9.66e-42	87.5447	Down	EHBP1
SF3B3	-0.545821	5.65991	-14.4956	2.87e-43	1.05e-41	87.4548	Down	SF3B3
KLHL13	-1.29821	2.09958	-14.4947	2.91e-43	1.06e-41	87.444	Down	KLHL13
GAS2L1	-0.786111	4.49571	-14.4909	3.04e-43	1.11e-41	87.3986	Down	GAS2L1
WRNIP1	-0.501118	5.80452	-14.4825	3.36e-43	1.22e-41	87.2993	Down	WRNIP1
ATN1	-0.720507	6.93134	-14.4799	3.47e-43	1.25e-41	87.2687	Down	ATN1
ITGB8	-1.36271	3.36357	-14.4781	3.55e-43	1.28e-41	87.2463	Down	ITGB8
TNPO2	-0.620273	5.30194	-14.4742	3.72e-43	1.33e-41	87.2001	Down	TNPO2
MSH6	-0.729239	4.59842	-14.4711	3.86e-43	1.38e-41	87.1635	Down	MSH6
DTNB	-0.620019	3.398	-14.4663	4.08e-43	1.46e-41	87.107	Down	DTNB
KREMEN1	-1.08767	4.94533	-14.4644	4.18e-43	1.49e-41	87.0841	Down	KREMEN1
WBP11	-0.572513	6.01288	-14.4593	4.44e-43	1.58e-41	87.0231	Down	WBP11
ZNF74	-0.663408	3.33357	-14.452	4.85e-43	1.72e-41	86.9363	Down	ZNF74
GEMIN4	-0.591109	4.35391	-14.4501	4.95e-43	1.75e-41	86.9149	Down	GEMIN4
GRHL1	-1.04782	3.44298	-14.4408	5.54e-43	1.95e-41	86.8039	Down	GRHL1
SOX15	-1.89083	3.59774	-14.4328	6.1e-43	2.14e-41	86.7089	Down	SOX15
SUSD4	-1.39502	3.74038	-14.4263	6.59e-43	2.31e-41	86.6317	Down	SUSD4
NAB2	-0.773332	5.66994	-14.4258	6.63e-43	2.32e-41	86.6261	Down	NAB2
TNS4	-2.04836	4.50997	-14.4242	6.75e-43	2.36e-41	86.6073	Down	TNS4
ZNF408	-0.514501	4.13281	-14.4043	8.56e-43	2.97e-41	86.3716	Down	ZNF408
DUSP7	-0.87772	4.56978	-14.3927	9.84e-43	3.41e-41	86.2341	Down	DUSP7
HDAC1	-0.553488	7.00756	-14.3875	1.05e-42	3.61e-41	86.1731	Down	HDAC1
KPNA1	-0.568082	4.2447	-14.3826	1.11e-42	3.82e-41	86.1142	Down	KPNA1
PIAS4	-0.522514	4.38969	-14.3753	1.21e-42	4.16e-41	86.0286	Down	PIAS4
A4GALT	-1.24755	4.84731	-14.3668	1.34e-42	4.59e-41	85.9279	Down	A4GALT
REEP4	-0.788065	5.86937	-14.3569	1.51e-42	5.15e-41	85.8109	Down	REEP4
KRT14	-3.57177	4.28093	-14.3513	1.61e-42	5.49e-41	85.7452	Down	KRT14
ARTN	-1.58671	2.83358	-14.3463	1.71e-42	5.81e-41	85.6862	Down	ARTN
METAP1	-0.575147	5.83086	-14.3397	1.85e-42	6.28e-41	85.6077	Down	METAP1
ISG20L2	-0.503236	5.22085	-14.3317	2.03e-42	6.89e-41	85.5132	Down	ISG20L2
MLF2	-0.643986	7.75571	-14.318	2.39e-42	8.07e-41	85.3515	Down	MLF2
DSP	-1.44084	7.30167	-14.3078	2.7e-42	9.08e-41	85.2318	Down	DSP
DDX49	-0.634024	5.53513	-14.3029	2.86e-42	9.59e-41	85.1742	Down	DDX49
PDLIM1	-0.679602	7.90619	-14.2916	3.27e-42	1.09e-40	85.041	Down	PDLIM1
NOTCH3	-0.99263	6.41562	-14.2904	3.33e-42	1.11e-40	85.0259	Down	NOTCH3
FYTTD1	-0.711363	5.28715	-14.2787	3.82e-42	1.27e-40	84.8891	Down	FYTTD1
MCCC1	-0.851557	4.85005	-14.2736	4.06e-42	1.34e-40	84.8287	Down	MCCC1
NRM	-0.739768	4.96234	-14.264	4.55e-42	1.5e-40	84.7154	Down	NRM
CASP2	-0.558715	4.55554	-14.2582	4.87e-42	1.6e-40	84.6471	Down	CASP2
SOX2	-2.39973	5.24659	-14.2577	4.9e-42	1.61e-40	84.642	Down	SOX2
ILF3	-0.556424	6.42603	-14.2556	5.02e-42	1.65e-40	84.6167	Down	ILF3
ATP2C1	-0.690999	5.928	-14.2535	5.15e-42	1.68e-40	84.5918	Down	ATP2C1
WDR72	-1.68545	2.88651	-14.2527	5.2e-42	1.69e-40	84.5829	Down	WDR72
OVOL1	-1.05386	2.42025	-14.2526	5.2e-42	1.69e-40	84.5818	Down	OVOL1
VSNL1	-1.78438	2.95299	-14.2507	5.32e-42	1.73e-40	84.5592	Down	VSNL1
SVIL	-0.740917	4.58564	-14.2501	5.36e-42	1.74e-40	84.5516	Down	SVIL
UMPS	-0.630827	4.23998	-14.2318	6.66e-42	2.15e-40	84.3374	Down	UMPS
DVL2	-0.605886	4.61817	-14.2238	7.32e-42	2.36e-40	84.2436	Down	DVL2
MARK4	-0.558689	4.33278	-14.2231	7.38e-42	2.37e-40	84.2345	Down	MARK4
SERPINB5	-2.65382	4.43115	-14.2205	7.61e-42	2.44e-40	84.2047	Down	SERPINB5
ADH7	-2.73	2.77954	-14.2154	8.09e-42	2.59e-40	84.144	Down	ADH7
VPS8	-0.636289	3.82435	-14.1901	1.09e-41	3.48e-40	83.8475	Down	VPS8
HSP90AB1	-0.570036	10.6092	-14.1874	1.13e-41	3.59e-40	83.8155	Down	HSP90AB1
MID2	-0.675272	3.16899	-14.1831	1.18e-41	3.76e-40	83.7656	Down	MID2
P2RY1	-1.40906	3.08284	-14.1809	1.22e-41	3.85e-40	83.7399	Down	P2RY1
ZNF639	-0.773178	4.43606	-14.1711	1.37e-41	4.32e-40	83.6246	Down	ZNF639
ZNF592	-0.558334	4.38273	-14.1647	1.47e-41	4.64e-40	83.5501	Down	ZNF592
DGCR2	-0.606786	6.55809	-14.1632	1.5e-41	4.72e-40	83.5323	Down	DGCR2
BTBD10	-0.567537	5.06625	-14.1615	1.53e-41	4.8e-40	83.5127	Down	BTBD10
PLA2R1	-0.916045	2.26004	-14.1534	1.68e-41	5.26e-40	83.4174	Down	PLA2R1
NUP153	-0.617258	5.30672	-14.1505	1.74e-41	5.43e-40	83.3837	Down	NUP153
MARK2	-0.504752	4.63248	-14.1495	1.76e-41	5.48e-40	83.3722	Down	MARK2
PARD3	-0.698871	5.26405	-14.1481	1.79e-41	5.56e-40	83.3553	Down	PARD3
STAP2	-0.778707	5.44062	-14.1431	1.9e-41	5.88e-40	83.2975	Down	STAP2
ANXA8	-1.8077	2.40298	-14.1253	2.34e-41	7.24e-40	83.0895	Down	ANXA8
CEP68	-0.583566	3.59172	-14.1212	2.46e-41	7.56e-40	83.0413	Down	CEP68
TNKS1BP1	-0.699552	6.56128	-14.1137	2.69e-41	8.25e-40	82.9531	Down	TNKS1BP1
CALML3	-1.67551	1.66295	-14.1117	2.75e-41	8.42e-40	82.93	Down	CALML3
CMIP	-0.636243	4.84352	-14.1072	2.9e-41	8.86e-40	82.8777	Down	CMIP
TLE3	-0.537753	4.59297	-14.1031	3.04e-41	9.28e-40	82.8299	Down	TLE3
IKBKG	-0.523949	2.89847	-14.099	3.19e-41	9.69e-40	82.7816	Down	IKBKG
PSME3	-0.516686	6.40452	-14.0938	3.4e-41	1.03e-39	82.7207	Down	PSME3
DLX5	-1.82732	2.80973	-14.0867	3.69e-41	1.11e-39	82.6387	Down	DLX5
ATXN2L	-0.545069	6.16286	-14.0766	4.16e-41	1.25e-39	82.5204	Down	ATXN2L
LDB1	-0.518624	6.40554	-14.075	4.24e-41	1.27e-39	82.5014	Down	LDB1
NEO1	-0.902964	4.73708	-14.0719	4.4e-41	1.32e-39	82.465	Down	NEO1
GNGT1	-0.995815	1.58992	-14.0645	4.79e-41	1.43e-39	82.3796	Down	GNGT1
RSRC1	-0.712492	4.20837	-14.0643	4.81e-41	1.43e-39	82.3765	Down	RSRC1
SLC41A1	-0.63374	4.69258	-14.0625	4.91e-41	1.46e-39	82.3555	Down	SLC41A1
SEMA4A	-0.735944	4.73921	-14.0501	5.67e-41	1.68e-39	82.2118	Down	SEMA4A
OTX1	-1.03418	2.66864	-14.0361	6.69e-41	1.97e-39	82.0485	Down	OTX1
GIT1	-0.637836	5.67248	-14.0338	6.87e-41	2.02e-39	82.0214	Down	GIT1
ACAD9	-0.525327	5.01487	-14.0279	7.36e-41	2.16e-39	81.9532	Down	ACAD9
CHRM3	-0.93213	1.34047	-14.0192	8.15e-41	2.38e-39	81.8522	Down	CHRM3
NOTCH1	-0.881786	4.41699	-14.0186	8.22e-41	2.4e-39	81.8442	Down	NOTCH1
ATXN10	-0.526593	6.11125	-14.009	9.2e-41	2.68e-39	81.733	Down	ATXN10
RNF126	-0.63071	5.02605	-14.0076	9.34e-41	2.71e-39	81.7172	Down	RNF126
ETNK2	-0.941982	2.91578	-13.9962	1.07e-40	3.08e-39	81.5848	Down	ETNK2
CLN6	-0.528069	3.46251	-13.9799	1.29e-40	3.72e-39	81.3956	Down	CLN6
CES2	-0.609307	4.54117	-13.9744	1.38e-40	3.96e-39	81.3314	Down	CES2
ADAM23	-2.081	2.6733	-13.9664	1.51e-40	4.34e-39	81.2388	Down	ADAM23
KLC3	-1.09228	2.4479	-13.9623	1.59e-40	4.55e-39	81.1903	Down	KLC3
HGS	-0.523495	4.65453	-13.9599	1.63e-40	4.67e-39	81.1625	Down	HGS
KEAP1	-0.701866	6.30542	-13.9573	1.68e-40	4.8e-39	81.1325	Down	KEAP1
LARP6	-0.957461	2.71496	-13.957	1.69e-40	4.81e-39	81.1291	Down	LARP6
CHST7	-1.04893	3.25963	-13.9554	1.72e-40	4.88e-39	81.1109	Down	CHST7
IL1RAP	-1.00374	3.53893	-13.9491	1.85e-40	5.25e-39	81.0379	Down	IL1RAP
BLOC1S3	-0.507592	4.20386	-13.9464	1.91e-40	5.41e-39	81.0061	Down	BLOC1S3
VANGL1	-0.594808	3.808	-13.9446	1.95e-40	5.51e-39	80.9853	Down	VANGL1
PLCH2	-1.23263	2.19003	-13.9394	2.07e-40	5.83e-39	80.9258	Down	PLCH2
EHHADH	-0.744353	3.73484	-13.935	2.18e-40	6.12e-39	80.8747	Down	EHHADH
WDR53	-0.728569	4.59347	-13.9315	2.28e-40	6.36e-39	80.8339	Down	WDR53
CSNK2A1	-0.52443	3.81928	-13.9308	2.3e-40	6.41e-39	80.8252	Down	CSNK2A1
SAFB	-0.528744	5.46817	-13.928	2.37e-40	6.6e-39	80.7931	Down	SAFB
RNF26	-0.622152	5.44891	-13.9253	2.45e-40	6.8e-39	80.7618	Down	RNF26
SPAST	-0.642446	3.86655	-13.9175	2.68e-40	7.43e-39	80.6717	Down	SPAST
PKP1	-2.95843	5.24581	-13.9137	2.8e-40	7.76e-39	80.6272	Down	PKP1
MAGEF1	-0.805826	6.84156	-13.8878	3.79e-40	1.05e-38	80.3281	Down	MAGEF1
GMPS	-0.75677	5.24481	-13.8824	4.03e-40	1.11e-38	80.2663	Down	GMPS
EHMT2	-0.586888	4.54302	-13.8805	4.13e-40	1.13e-38	80.2437	Down	EHMT2
GFM1	-0.557056	4.27996	-13.8804	4.13e-40	1.13e-38	80.2432	Down	GFM1
LRRC58	-0.677227	4.66916	-13.8772	4.29e-40	1.18e-38	80.2054	Down	LRRC58
PRRG4	-0.85992	4.95392	-13.8753	4.38e-40	1.2e-38	80.1841	Down	PRRG4
UBE4B	-0.553038	4.62978	-13.8725	4.53e-40	1.24e-38	80.1513	Down	UBE4B
C15orf39	-0.594551	4.831	-13.8663	4.87e-40	1.33e-38	80.0793	Down	C15orf39
SLC9A1	-0.679289	5.19981	-13.8643	4.98e-40	1.35e-38	80.057	Down	SLC9A1
GANAB	-0.531994	8.39639	-13.8611	5.17e-40	1.4e-38	80.02	Down	GANAB
SLC25A1	-0.643079	7.14577	-13.8511	5.81e-40	1.57e-38	79.9043	Down	SLC25A1
CSTA	-2.18197	5.87956	-13.8391	6.68e-40	1.8e-38	79.7663	Down	CSTA
UBN1	-0.534356	4.88234	-13.8348	7.02e-40	1.89e-38	79.7165	Down	UBN1
FOXN1	-1.36797	1.60991	-13.8237	7.99e-40	2.15e-38	79.5887	Down	FOXN1
UNC119	-0.565133	4.52163	-13.8123	9.13e-40	2.45e-38	79.4568	Down	UNC119
ELK1	-0.507137	5.36876	-13.8096	9.41e-40	2.52e-38	79.4261	Down	ELK1
ULBP3	-0.858893	2.91256	-13.8081	9.58e-40	2.56e-38	79.4087	Down	ULBP3
MLLT1	-0.579694	5.7003	-13.8035	1.01e-39	2.7e-38	79.3557	Down	MLLT1
GMEB2	-0.502574	4.31589	-13.7993	1.06e-39	2.83e-38	79.3077	Down	GMEB2
ADM	-1.4775	5.51665	-13.7984	1.07e-39	2.85e-38	79.2968	Down	ADM
CHAF1A	-0.809873	4.18849	-13.797	1.09e-39	2.89e-38	79.281	Down	CHAF1A
TRIOBP	-0.534762	4.41836	-13.7921	1.15e-39	3.05e-38	79.2243	Down	TRIOBP
SCPEP1	-0.875157	7.21103	-13.7854	1.25e-39	3.29e-38	79.1475	Down	SCPEP1
SYNGR1	-1.01708	2.65814	-13.7845	1.26e-39	3.32e-38	79.137	Down	SYNGR1
WDFY2	-0.526309	2.18873	-13.7745	1.41e-39	3.72e-38	79.0221	Down	WDFY2
WNT5A	-1.34517	4.349	-13.7707	1.48e-39	3.88e-38	78.9782	Down	WNT5A
FAM110C	-1.29207	3.70665	-13.7693	1.5e-39	3.93e-38	78.9626	Down	FAM110C
FOXRED2	-0.860888	4.4555	-13.7693	1.5e-39	3.93e-38	78.9618	Down	FOXRED2
KRT6C	-2.33956	2.4804	-13.7387	2.14e-39	5.55e-38	78.6109	Down	KRT6C
TMEM79	-0.889685	3.98453	-13.7304	2.36e-39	6.1e-38	78.5162	Down	TMEM79
PRKCSH	-0.558484	7.55063	-13.7269	2.46e-39	6.34e-38	78.4751	Down	PRKCSH
SLCO3A1	-0.900012	3.83919	-13.7266	2.46e-39	6.35e-38	78.472	Down	SLCO3A1
NCOA6	-0.573232	4.52483	-13.7249	2.51e-39	6.46e-38	78.4523	Down	NCOA6
RGS12	-0.62131	3.36911	-13.7246	2.52e-39	6.47e-38	78.4497	Down	RGS12
PEX5	-0.549795	4.93	-13.7216	2.61e-39	6.69e-38	78.4146	Down	PEX5
CNOT3	-0.553483	4.69499	-13.7048	3.17e-39	8.09e-38	78.2226	Down	CNOT3
LAMA5	-0.990259	5.51832	-13.6983	3.41e-39	8.7e-38	78.1482	Down	LAMA5
FOXD1	-0.960671	1.1761	-13.6949	3.55e-39	9.03e-38	78.1094	Down	FOXD1
FAM102A	-0.703434	5.67632	-13.6702	4.72e-39	1.2e-37	77.8266	Down	FAM102A
STIM1	-0.534848	5.19067	-13.6691	4.79e-39	1.21e-37	77.8131	Down	STIM1
ANKRD11	-0.550094	4.05379	-13.651	5.9e-39	1.49e-37	77.6066	Down	ANKRD11
SENP5	-0.675127	4.63202	-13.6496	5.99e-39	1.51e-37	77.5906	Down	SENP5
MCM3	-0.685044	6.69916	-13.6478	6.11e-39	1.54e-37	77.5707	Down	MCM3
CAD	-0.714145	5.02486	-13.6414	6.59e-39	1.65e-37	77.4968	Down	CAD
DCUN1D1	-0.818184	4.50168	-13.6346	7.13e-39	1.79e-37	77.4188	Down	DCUN1D1
STON2	-1.10054	3.11852	-13.6211	8.32e-39	2.08e-37	77.2648	Down	STON2
NDRG1	-1.17853	7.66777	-13.6126	9.17e-39	2.29e-37	77.1683	Down	NDRG1
MAPK1	-0.540207	6.33753	-13.6102	9.43e-39	2.34e-37	77.1411	Down	MAPK1
PHKA2	-0.564858	3.16894	-13.6084	9.63e-39	2.39e-37	77.1204	Down	PHKA2
SDK2	-1.20254	2.13211	-13.6014	1.04e-38	2.59e-37	77.0405	Down	SDK2
U2AF2	-0.51099	6.97642	-13.5999	1.06e-38	2.63e-37	77.0233	Down	U2AF2
ZW10	-0.528516	4.73293	-13.5985	1.08e-38	2.66e-37	77.0079	Down	ZW10
XRCC6	-0.520668	8.5315	-13.5926	1.15e-38	2.84e-37	76.9407	Down	XRCC6
NUP50	-0.541856	4.81681	-13.591	1.18e-38	2.89e-37	76.9227	Down	NUP50
EXT2	-0.543527	4.91149	-13.5872	1.23e-38	3.01e-37	76.879	Down	EXT2
SPTBN2	-0.813368	4.18253	-13.5858	1.25e-38	3.05e-37	76.8626	Down	SPTBN2
PTPRK	-0.652958	5.02673	-13.5775	1.37e-38	3.35e-37	76.7688	Down	PTPRK
RANBP10	-0.538296	3.79234	-13.5772	1.38e-38	3.35e-37	76.7651	Down	RANBP10
REXO1	-0.547956	4.02413	-13.5706	1.49e-38	3.6e-37	76.6903	Down	REXO1
LRCH3	-0.537037	3.43956	-13.5661	1.57e-38	3.79e-37	76.6382	Down	LRCH3
FSCN1	-1.37911	7.17097	-13.5528	1.82e-38	4.4e-37	76.4877	Down	FSCN1
CSK	-0.545678	5.94412	-13.5448	2e-38	4.82e-37	76.3969	Down	CSK
COBLL1	-0.72018	3.34242	-13.5224	2.58e-38	6.19e-37	76.1425	Down	COBLL1
TYSND1	-0.583934	4.56154	-13.5168	2.75e-38	6.6e-37	76.0781	Down	TYSND1
SLC7A1	-0.803623	4.86995	-13.5151	2.81e-38	6.71e-37	76.0588	Down	SLC7A1
MORC4	-0.651372	4.23901	-13.5149	2.81e-38	6.72e-37	76.0567	Down	MORC4
DDB2	-0.583226	4.36438	-13.5126	2.89e-38	6.88e-37	76.0307	Down	DDB2
HCFC1	-0.596662	5.47778	-13.5114	2.93e-38	6.97e-37	76.0168	Down	HCFC1
TSPAN9	-0.707505	4.76034	-13.5043	3.18e-38	7.53e-37	75.9362	Down	TSPAN9
DHCR7	-0.888822	6.18569	-13.5018	3.27e-38	7.72e-37	75.9078	Down	DHCR7
ZNF343	-0.538458	2.95029	-13.4972	3.45e-38	8.12e-37	75.8557	Down	ZNF343
RAG1	-0.662834	1.14761	-13.4783	4.28e-38	1.01e-36	75.6417	Down	RAG1
DUSP14	-0.774028	5.13058	-13.473	4.54e-38	1.07e-36	75.5819	Down	DUSP14
LTBR	-0.649866	6.42319	-13.4696	4.72e-38	1.11e-36	75.5434	Down	LTBR
DDX54	-0.584327	5.39053	-13.4695	4.73e-38	1.11e-36	75.5421	Down	DDX54
ZFYVE9	-0.609112	3.32816	-13.4591	5.32e-38	1.24e-36	75.4248	Down	ZFYVE9
FOSL2	-0.740094	6.63639	-13.4481	6.04e-38	1.41e-36	75.3002	Down	FOSL2
TFRC	-1.34592	6.80908	-13.4468	6.13e-38	1.42e-36	75.2857	Down	TFRC
KLRG2	-1.30573	2.63133	-13.442	6.47e-38	1.5e-36	75.2314	Down	KLRG2
ATP1B3	-1.12884	7.62058	-13.4388	6.71e-38	1.55e-36	75.1948	Down	ATP1B3
PELI3	-0.530504	3.21319	-13.4387	6.72e-38	1.55e-36	75.1934	Down	PELI3
STARD7	-0.501413	7.19702	-13.4299	7.43e-38	1.71e-36	75.0948	Down	STARD7
KCTD15	-1.03674	3.91355	-13.4245	7.9e-38	1.82e-36	75.0331	Down	KCTD15
DGCR8	-0.516299	3.85424	-13.4169	8.62e-38	1.98e-36	74.9474	Down	DGCR8
NR1D1	-0.876475	4.54162	-13.403	1.01e-37	2.32e-36	74.791	Down	NR1D1
TEF	-0.74536	4.34493	-13.3988	1.06e-37	2.43e-36	74.7431	Down	TEF
TFAP2C	-0.96643	4.77563	-13.3877	1.2e-37	2.74e-36	74.6186	Down	TFAP2C
BCR	-0.601607	4.93341	-13.3704	1.46e-37	3.32e-36	74.4233	Down	BCR
CACNA2D3	-0.913885	1.61048	-13.3679	1.51e-37	3.41e-36	74.3944	Down	CACNA2D3
AKT1	-0.516374	5.14743	-13.3638	1.58e-37	3.56e-36	74.349	Down	AKT1
KCNG1	-1.12787	1.22466	-13.344	1.97e-37	4.46e-36	74.126	Down	KCNG1
SNAI2	-1.3107	4.31098	-13.3266	2.4e-37	5.41e-36	73.9302	Down	SNAI2
ULK1	-0.64072	5.01538	-13.3185	2.63e-37	5.91e-36	73.8395	Down	ULK1
HSPB1	-1.04617	10.1268	-13.3014	3.2e-37	7.12e-36	73.6477	Down	HSPB1
GNA11	-0.508624	4.73353	-13.3006	3.23e-37	7.18e-36	73.638	Down	GNA11
CSTF2	-0.526543	4.99503	-13.2986	3.3e-37	7.33e-36	73.6155	Down	CSTF2
HERC2	-0.598422	3.51352	-13.296	3.4e-37	7.53e-36	73.587	Down	HERC2
RTKN	-0.595639	4.87441	-13.2805	4.05e-37	8.96e-36	73.4124	Down	RTKN
ITGB5	-0.689254	6.43145	-13.2804	4.05e-37	8.96e-36	73.412	Down	ITGB5
SCD5	-1.11227	4.0427	-13.2759	4.27e-37	9.41e-36	73.3615	Down	SCD5
PSMD11	-0.590253	6.02646	-13.2716	4.48e-37	9.87e-36	73.3132	Down	PSMD11
KLC2	-0.582298	4.36484	-13.2664	4.75e-37	1.04e-35	73.2548	Down	KLC2
CD82	-0.820788	5.7681	-13.2611	5.05e-37	1.11e-35	73.1952	Down	CD82
DNAJB1	-0.722679	6.08384	-13.2579	5.23e-37	1.14e-35	73.1595	Down	DNAJB1
BCL2L13	-0.510603	4.91151	-13.2556	5.37e-37	1.17e-35	73.1334	Down	BCL2L13
CBX1	-0.627416	6.56647	-13.2542	5.45e-37	1.19e-35	73.1179	Down	CBX1
RBM19	-0.673472	4.39845	-13.2531	5.52e-37	1.2e-35	73.1054	Down	RBM19
SEMA4F	-0.645349	3.38065	-13.2495	5.75e-37	1.25e-35	73.0652	Down	SEMA4F
FBXO11	-0.529502	3.8174	-13.2365	6.66e-37	1.44e-35	72.9202	Down	FBXO11
AFG3L2	-0.561984	4.44071	-13.229	7.25e-37	1.57e-35	72.8359	Down	AFG3L2
DPP3	-0.525896	5.62937	-13.2102	8.96e-37	1.93e-35	72.6261	Down	DPP3
PTHLH	-2.18159	3.66777	-13.2067	9.32e-37	2e-35	72.5866	Down	PTHLH
GFOD1	-0.763028	2.24276	-13.1994	1.01e-36	2.17e-35	72.5055	Down	GFOD1
CDH3	-1.42313	5.94528	-13.1987	1.02e-36	2.19e-35	72.4976	Down	CDH3
CKAP4	-0.664525	7.31953	-13.1951	1.06e-36	2.27e-35	72.4579	Down	CKAP4
SLC10A3	-0.535653	6.01789	-13.1936	1.08e-36	2.31e-35	72.4406	Down	SLC10A3
SLC7A8	-1.37996	5.12391	-13.1904	1.12e-36	2.39e-35	72.4054	Down	SLC7A8
ANXA8L1	-1.49028	2.10253	-13.1862	1.17e-36	2.5e-35	72.3585	Down	ANXA8L1
KLF3	-0.521664	5.34705	-13.1774	1.3e-36	2.76e-35	72.2594	Down	KLF3
APP	-0.648716	8.68118	-13.1729	1.36e-36	2.9e-35	72.2095	Down	APP
DUS3L	-0.645743	4.12415	-13.1657	1.48e-36	3.13e-35	72.1295	Down	DUS3L
POLR1A	-0.548846	4.12262	-13.1566	1.64e-36	3.46e-35	72.028	Down	POLR1A
GOT2	-0.552864	6.53185	-13.151	1.74e-36	3.67e-35	71.9656	Down	GOT2
PLEKHH3	-0.624727	4.38965	-13.1499	1.77e-36	3.71e-35	71.9534	Down	PLEKHH3
KPNA4	-0.57281	4.98425	-13.1485	1.79e-36	3.77e-35	71.9377	Down	KPNA4
GJB4	-1.24058	1.62097	-13.1475	1.81e-36	3.8e-35	71.9264	Down	GJB4
PRNP	-0.899393	7.40897	-13.1473	1.82e-36	3.81e-35	71.9245	Down	PRNP
DLX6	-1.25113	1.61597	-13.1469	1.83e-36	3.82e-35	71.9202	Down	DLX6
UNG	-0.663175	6.07655	-13.1228	2.39e-36	4.97e-35	71.6515	Down	UNG
PAK4	-0.655231	5.13314	-13.1218	2.42e-36	5.01e-35	71.6411	Down	PAK4
BAG3	-0.619671	6.88867	-13.1189	2.5e-36	5.17e-35	71.6083	Down	BAG3
UCN2	-1.05813	1.3823	-13.1166	2.57e-36	5.29e-35	71.5827	Down	UCN2
FEM1B	-0.521831	5.10848	-13.1072	2.85e-36	5.87e-35	71.4784	Down	FEM1B
PPL	-0.94935	5.72162	-13.1065	2.87e-36	5.91e-35	71.4706	Down	PPL
FAM20B	-0.56959	5.49689	-13.1049	2.92e-36	5.99e-35	71.4533	Down	FAM20B
IGF2BP2	-1.42663	4.51285	-13.0948	3.27e-36	6.7e-35	71.3412	Down	IGF2BP2
HMGA1	-0.891442	8.61891	-13.0935	3.32e-36	6.79e-35	71.3266	Down	HMGA1
HECA	-0.615853	4.6755	-13.0916	3.4e-36	6.93e-35	71.305	Down	HECA
SLC5A6	-0.634295	4.72896	-13.0913	3.41e-36	6.94e-35	71.3019	Down	SLC5A6
TMEM44	-0.73983	3.76888	-13.0907	3.43e-36	6.98e-35	71.2947	Down	TMEM44
CDCA4	-0.853653	4.92906	-13.0865	3.59e-36	7.3e-35	71.2487	Down	CDCA4
KCTD11	-0.673858	4.48543	-13.0837	3.71e-36	7.52e-35	71.2173	Down	KCTD11
STRN4	-0.512006	5.25995	-13.0794	3.89e-36	7.87e-35	71.1696	Down	STRN4
TIMELESS	-0.742879	4.99723	-13.0733	4.17e-36	8.41e-35	71.1023	Down	TIMELESS
MAP7	-0.601421	4.89778	-13.0725	4.21e-36	8.48e-35	71.093	Down	MAP7
IDH3A	-0.515218	3.27226	-13.0716	4.25e-36	8.55e-35	71.0832	Down	IDH3A
SSRP1	-0.526691	6.47158	-13.071	4.28e-36	8.58e-35	71.0764	Down	SSRP1
TMCC2	-0.822611	2.09361	-13.0709	4.28e-36	8.58e-35	71.0756	Down	TMCC2
RHBDD3	-0.610878	4.88632	-13.0709	4.28e-36	8.58e-35	71.0751	Down	RHBDD3
PPARA	-0.50748	3.05861	-13.0635	4.65e-36	9.29e-35	70.9939	Down	PPARA
UGT1A1	-1.0868	1.1735	-13.0609	4.79e-36	9.55e-35	70.9642	Down	UGT1A1
JAG2	-0.964856	4.54487	-13.0553	5.1e-36	1.02e-34	70.9027	Down	JAG2
ATG9A	-0.545303	4.33361	-13.0502	5.39e-36	1.07e-34	70.8463	Down	ATG9A
FBXL19	-0.639643	4.16282	-13.0501	5.4e-36	1.07e-34	70.8449	Down	FBXL19
ATP1A1	-0.734236	6.71319	-13.049	5.47e-36	1.08e-34	70.833	Down	ATP1A1
PIGO	-0.546501	4.36086	-13.04	6.05e-36	1.2e-34	70.7327	Down	PIGO
GTF2IRD1	-0.565743	4.31881	-13.039	6.12e-36	1.21e-34	70.7219	Down	GTF2IRD1
SLC1A5	-0.69589	7.34803	-13.0276	6.94e-36	1.37e-34	70.5963	Down	SLC1A5
TESK2	-0.633576	2.71274	-13.024	7.23e-36	1.42e-34	70.556	Down	TESK2
PRKX	-0.963053	4.29481	-13.0166	7.85e-36	1.54e-34	70.474	Down	PRKX
SIPA1L2	-0.939603	4.43678	-13.009	8.54e-36	1.67e-34	70.3906	Down	SIPA1L2
STK11	-0.586679	4.17062	-13.0074	8.7e-36	1.7e-34	70.3722	Down	STK11
TUFT1	-0.791496	5.48164	-13.0069	8.75e-36	1.71e-34	70.3666	Down	TUFT1
ZNF598	-0.599731	4.66329	-13.0046	8.98e-36	1.75e-34	70.3417	Down	ZNF598
CDC42BPG	-0.726904	4.23513	-13.0009	9.35e-36	1.82e-34	70.3008	Down	CDC42BPG
DKC1	-0.61157	6.22788	-12.9865	1.1e-35	2.13e-34	70.1419	Down	DKC1
HES2	-1.36278	2.48731	-12.9804	1.18e-35	2.28e-34	70.0739	Down	HES2
MYBBP1A	-0.604541	5.16437	-12.97	1.32e-35	2.55e-34	69.9593	Down	MYBBP1A
USP28	-0.575316	4.38192	-12.9663	1.37e-35	2.66e-34	69.9194	Down	USP28
DSC2	-1.10643	4.42207	-12.9659	1.38e-35	2.66e-34	69.9144	Down	DSC2
NOMO1	-0.525112	5.09914	-12.9566	1.53e-35	2.95e-34	69.8121	Down	NOMO1
GALNS	-0.566715	3.81152	-12.953	1.59e-35	3.06e-34	69.7725	Down	GALNS
CITED4	-1.16561	4.39303	-12.9514	1.62e-35	3.11e-34	69.7552	Down	CITED4
DHX34	-0.577076	4.21955	-12.9496	1.65e-35	3.17e-34	69.7353	Down	DHX34
DAG1	-0.513243	6.16185	-12.9442	1.76e-35	3.36e-34	69.6757	Down	DAG1
TSR1	-0.537209	4.6555	-12.9355	1.94e-35	3.69e-34	69.5798	Down	TSR1
SLC6A9	-0.654761	3.67172	-12.9332	1.99e-35	3.78e-34	69.5545	Down	SLC6A9
EPN3	-0.863759	3.72464	-12.9322	2.01e-35	3.82e-34	69.5431	Down	EPN3
NGRN	-0.590302	4.064	-12.931	2.04e-35	3.87e-34	69.5297	Down	NGRN
MYH9	-0.703623	8.92144	-12.9181	2.35e-35	4.46e-34	69.388	Down	MYH9
INCENP	-0.713095	4.45201	-12.9127	2.49e-35	4.72e-34	69.3289	Down	INCENP
DMRT3	-0.992768	1.07735	-12.9042	2.74e-35	5.17e-34	69.2348	Down	DMRT3
PDAP1	-0.513745	7.1347	-12.8964	2.99e-35	5.63e-34	69.1499	Down	PDAP1
STOX2	-0.689567	2.06779	-12.8886	3.26e-35	6.13e-34	69.0637	Down	STOX2
COQ3	-0.679662	4.23544	-12.8864	3.34e-35	6.27e-34	69.0394	Down	COQ3
ZNF219	-0.748889	3.56571	-12.8737	3.84e-35	7.18e-34	68.9009	Down	ZNF219
PSMD3	-0.521225	6.78295	-12.8655	4.21e-35	7.86e-34	68.8103	Down	PSMD3
BCL11A	-0.896244	1.85039	-12.8571	4.62e-35	8.6e-34	68.7181	Down	BCL11A
TULP3	-0.524809	4.94585	-12.8492	5.04e-35	9.36e-34	68.6318	Down	TULP3
EPHA2	-0.989677	5.6678	-12.8449	5.28e-35	9.8e-34	68.5851	Down	EPHA2
RCN2	-0.631237	4.92382	-12.8404	5.55e-35	1.03e-33	68.5355	Down	RCN2
ARHGEF4	-1.22448	2.6108	-12.8386	5.66e-35	1.05e-33	68.5159	Down	ARHGEF4
DHX36	-0.576044	4.56137	-12.8371	5.76e-35	1.06e-33	68.499	Down	DHX36
RBM10	-0.514357	5.90571	-12.8323	6.08e-35	1.12e-33	68.4462	Down	RBM10
ZBED4	-0.5127	4.25703	-12.8317	6.12e-35	1.13e-33	68.44	Down	ZBED4
NCL	-0.519545	7.81732	-12.8266	6.47e-35	1.19e-33	68.3841	Down	NCL
TTF2	-0.573508	3.24905	-12.8126	7.55e-35	1.38e-33	68.2316	Down	TTF2
RYK	-0.560833	5.01114	-12.8105	7.73e-35	1.41e-33	68.2079	Down	RYK
NDRG4	-1.2392	2.62944	-12.8078	7.96e-35	1.45e-33	68.1791	Down	NDRG4
NAB1	-0.611995	4.72139	-12.8078	7.96e-35	1.45e-33	68.1784	Down	NAB1
FAM83F	-1.16807	2.14144	-12.7989	8.78e-35	1.6e-33	68.0815	Down	FAM83F
RAB11FIP5	-0.5475	4.411	-12.795	9.17e-35	1.67e-33	68.0385	Down	RAB11FIP5
DSG2	-0.902387	6.86191	-12.7942	9.25e-35	1.68e-33	68.0297	Down	DSG2
LRRC8D	-0.601555	4.68748	-12.7937	9.29e-35	1.68e-33	68.0251	Down	LRRC8D
WNK2	-1.17292	2.48406	-12.7884	9.86e-35	1.79e-33	67.9663	Down	WNK2
PRR5	-0.59938	2.97918	-12.777	1.12e-34	2.02e-33	67.8424	Down	PRR5
NUP93	-0.504476	4.13977	-12.7733	1.16e-34	2.1e-33	67.8015	Down	NUP93
IFT122	-0.542157	3.42752	-12.7732	1.17e-34	2.1e-33	67.8005	Down	IFT122
TFAP4	-0.50634	3.08493	-12.7673	1.24e-34	2.23e-33	67.7364	Down	TFAP4
LDLR	-0.806216	5.36305	-12.7632	1.3e-34	2.33e-33	67.6919	Down	LDLR
LRP4	-1.13685	2.86802	-12.7625	1.31e-34	2.34e-33	67.6839	Down	LRP4
NUP205	-0.604726	5.20366	-12.7589	1.36e-34	2.43e-33	67.645	Down	NUP205
CIC	-0.621416	5.06569	-12.7537	1.45e-34	2.57e-33	67.5878	Down	CIC
TRIM28	-0.602667	7.90236	-12.753	1.45e-34	2.59e-33	67.5811	Down	TRIM28
SIX5	-0.528267	2.58706	-12.7447	1.59e-34	2.83e-33	67.4903	Down	SIX5
PITPNM3	-0.7187	2.58677	-12.732	1.83e-34	3.25e-33	67.3516	Down	PITPNM3
YWHAG	-0.559069	7.98393	-12.7317	1.84e-34	3.25e-33	67.3487	Down	YWHAG
STK24	-0.547125	4.42715	-12.7276	1.93e-34	3.4e-33	67.3036	Down	STK24
FZD7	-1.11071	4.55537	-12.7271	1.93e-34	3.41e-33	67.2991	Down	FZD7
CLDN16	-0.998701	1.52042	-12.7259	1.96e-34	3.45e-33	67.2856	Down	CLDN16
LIG1	-0.59232	4.0863	-12.7254	1.97e-34	3.46e-33	67.2804	Down	LIG1
WFDC5	-1.51747	1.62608	-12.723	2.02e-34	3.55e-33	67.2541	Down	WFDC5
THOC3	-0.737736	3.71467	-12.7209	2.07e-34	3.63e-33	67.2312	Down	THOC3
EVI2A	0.760995	2.73037	12.7141	2.23e-34	3.91e-33	67.1567	Up	EVI2A
HEY1	-1.18868	3.81433	-12.7074	2.4e-34	4.19e-33	67.0841	Down	HEY1
RAVER2	-0.629914	3.45302	-12.6908	2.88e-34	5.02e-33	66.9036	Down	RAVER2
GPR161	-0.815932	2.67745	-12.6897	2.92e-34	5.07e-33	66.8917	Down	GPR161
ACD	-0.540092	4.29791	-12.6857	3.05e-34	5.28e-33	66.8491	Down	ACD
ZIC5	-0.905853	1.08515	-12.672	3.54e-34	6.11e-33	66.7001	Down	ZIC5
LIG3	-0.518542	3.41896	-12.6676	3.72e-34	6.39e-33	66.6518	Down	LIG3
SOX21	-1.66794	2.72862	-12.6641	3.86e-34	6.63e-33	66.6148	Down	SOX21
M6PR	-0.552629	6.17018	-12.6637	3.88e-34	6.65e-33	66.6096	Down	M6PR
ZNF703	-1.13627	5.02956	-12.6628	3.91e-34	6.71e-33	66.6002	Down	ZNF703
SPEN	-0.573017	4.41375	-12.6613	3.98e-34	6.81e-33	66.5841	Down	SPEN
RXRA	-0.618633	4.65728	-12.6564	4.2e-34	7.18e-33	66.5306	Down	RXRA
NF2	-0.504452	4.41955	-12.6539	4.32e-34	7.37e-33	66.5037	Down	NF2
FKBP4	-0.790307	6.20008	-12.652	4.4e-34	7.51e-33	66.4836	Down	FKBP4
GCAT	-0.770463	4.61414	-12.6484	4.58e-34	7.8e-33	66.4444	Down	GCAT
SOSTDC1	-1.65493	2.4849	-12.6348	5.31e-34	9.04e-33	66.2973	Down	SOSTDC1
ALDOC	-1.04059	4.90273	-12.6275	5.76e-34	9.75e-33	66.2182	Down	ALDOC
TCF3	-0.596404	5.64021	-12.6254	5.89e-34	9.97e-33	66.1949	Down	TCF3
CKAP5	-0.590076	5.54888	-12.6232	6.04e-34	1.02e-32	66.1708	Down	CKAP5
SLC3A2	-0.691295	7.09682	-12.6215	6.15e-34	1.04e-32	66.1526	Down	SLC3A2
C10orf99	-1.96599	1.9835	-12.621	6.18e-34	1.04e-32	66.1475	Down	C10orf99
UBAP2	-0.567946	4.02209	-12.6206	6.21e-34	1.04e-32	66.1435	Down	UBAP2
CD109	-1.26602	4.16622	-12.6161	6.53e-34	1.09e-32	66.094	Down	CD109
GPR87	-0.640793	0.927191	-12.6101	6.96e-34	1.16e-32	66.0299	Down	GPR87
GAPDH	-0.81024	11.0969	-12.5918	8.5e-34	1.41e-32	65.8321	Down	GAPDH
TCP1	-0.570918	6.70028	-12.5912	8.55e-34	1.42e-32	65.8259	Down	TCP1
FRMD6	-1.10106	4.02454	-12.5754	1.02e-33	1.68e-32	65.6546	Down	FRMD6
SPRR1A	-3.00124	4.15311	-12.5671	1.11e-33	1.83e-32	65.5657	Down	SPRR1A
C12orf54	-1.23475	1.4533	-12.5647	1.14e-33	1.88e-32	65.5396	Down	C12orf54
ALDH3B2	-1.41493	3.93022	-12.5646	1.14e-33	1.88e-32	65.5385	Down	ALDH3B2
CMAS	-0.620574	6.23831	-12.5583	1.22e-33	2.01e-32	65.4705	Down	CMAS
BID	-0.672547	4.94188	-12.5574	1.24e-33	2.03e-32	65.4606	Down	BID
PTPN13	-1.03808	4.32045	-12.5431	1.45e-33	2.37e-32	65.3062	Down	PTPN13
PPARD	-0.533138	5.62834	-12.5306	1.65e-33	2.7e-32	65.1723	Down	PPARD
FOXK1	-0.659058	4.19372	-12.5279	1.7e-33	2.78e-32	65.1434	Down	FOXK1
RAI1	-0.639549	4.23465	-12.5178	1.9e-33	3.09e-32	65.0349	Down	RAI1
MAPK13	-0.508945	5.99232	-12.5147	1.97e-33	3.19e-32	65.0014	Down	MAPK13
HOMER3	-0.655485	3.60893	-12.5115	2.04e-33	3.3e-32	64.9666	Down	HOMER3
CEBPZ	-0.516462	5.1187	-12.5101	2.07e-33	3.34e-32	64.9522	Down	CEBPZ
TIGD5	-0.510915	3.07238	-12.5083	2.11e-33	3.41e-32	64.9325	Down	TIGD5
ADRM1	-0.510299	6.30364	-12.5056	2.17e-33	3.5e-32	64.9034	Down	ADRM1
DNAJA4	-0.755182	4.06064	-12.5042	2.2e-33	3.55e-32	64.8883	Down	DNAJA4
RFWD3	-0.549362	4.68052	-12.503	2.23e-33	3.59e-32	64.8753	Down	RFWD3
BTBD11	-1.12049	2.15806	-12.4875	2.64e-33	4.25e-32	64.7086	Down	BTBD11
AEBP2	-0.558774	4.50258	-12.4846	2.72e-33	4.37e-32	64.6779	Down	AEBP2
CC2D1A	-0.517652	4.99029	-12.4648	3.38e-33	5.39e-32	64.4657	Down	CC2D1A
EIF4A2	-0.621333	7.614	-12.4615	3.5e-33	5.58e-32	64.43	Down	EIF4A2
TLN2	-0.593886	1.94794	-12.4599	3.56e-33	5.67e-32	64.4127	Down	TLN2
IL22RA1	-0.975873	2.35198	-12.455	3.75e-33	5.97e-32	64.3609	Down	IL22RA1
SLC12A6	-0.64565	3.71477	-12.4528	3.84e-33	6.11e-32	64.3372	Down	SLC12A6
EPN2	-0.540255	3.07324	-12.4461	4.13e-33	6.56e-32	64.2647	Down	EPN2
RAB40B	-0.701453	3.5748	-12.4455	4.16e-33	6.59e-32	64.2588	Down	RAB40B
ACAT2	-0.740497	4.80705	-12.4453	4.17e-33	6.6e-32	64.257	Down	ACAT2
TOPBP1	-0.677785	4.73847	-12.4449	4.19e-33	6.62e-32	64.2527	Down	TOPBP1
CABIN1	-0.540348	4.90388	-12.4386	4.48e-33	7.07e-32	64.1845	Down	CABIN1
ZIC2	-1.22831	1.91268	-12.4355	4.63e-33	7.29e-32	64.1521	Down	ZIC2
POLD2	-0.568666	6.57075	-12.4243	5.23e-33	8.23e-32	64.0315	Down	POLD2
ALMS1	-0.593764	2.91692	-12.422	5.36e-33	8.41e-32	64.007	Down	ALMS1
B3GNT5	-1.01303	4.24268	-12.421	5.42e-33	8.49e-32	63.9965	Down	B3GNT5
LYPD3	-1.84532	5.13908	-12.4197	5.5e-33	8.6e-32	63.9827	Down	LYPD3
SETD1A	-0.50303	4.56939	-12.4169	5.67e-33	8.86e-32	63.9525	Down	SETD1A
GTPBP3	-0.568443	3.91706	-12.4166	5.68e-33	8.87e-32	63.9495	Down	GTPBP3
GAN	-0.583709	2.36237	-12.4146	5.81e-33	9.05e-32	63.9283	Down	GAN
AMOTL1	-0.822782	4.00737	-12.4108	6.05e-33	9.43e-32	63.8872	Down	AMOTL1
S100A2	-2.33957	6.98027	-12.4104	6.08e-33	9.45e-32	63.8834	Down	S100A2
MAP3K13	-0.594703	4.28776	-12.3982	6.93e-33	1.08e-31	63.7525	Down	MAP3K13
MRPS22	-0.528014	3.8468	-12.3944	7.22e-33	1.12e-31	63.7119	Down	MRPS22
UST	-0.979747	3.25637	-12.3928	7.35e-33	1.14e-31	63.6953	Down	UST
PPIF	-0.663955	6.68152	-12.3889	7.66e-33	1.19e-31	63.6538	Down	PPIF
PPM1F	-0.533431	3.59523	-12.3876	7.77e-33	1.2e-31	63.6401	Down	PPM1F
GLRX	0.739669	3.75989	12.3846	8.03e-33	1.24e-31	63.6074	Up	GLRX
DHX33	-0.52842	4.01931	-12.3717	9.22e-33	1.41e-31	63.4705	Down	DHX33
LSS	-0.570178	4.77572	-12.3568	1.08e-32	1.66e-31	63.3118	Down	LSS
SAE1	-0.513165	6.48314	-12.3513	1.15e-32	1.76e-31	63.253	Down	SAE1
CENPB	-0.518643	6.84532	-12.3452	1.23e-32	1.87e-31	63.1877	Down	CENPB
DOT1L	-0.564593	3.35618	-12.3416	1.28e-32	1.95e-31	63.1491	Down	DOT1L
QSER1	-0.590318	3.95613	-12.3381	1.32e-32	2.02e-31	63.1121	Down	QSER1
ALDH16A1	-0.55641	4.24072	-12.3358	1.36e-32	2.06e-31	63.0881	Down	ALDH16A1
IGF2R	-0.596798	5.05345	-12.3348	1.37e-32	2.08e-31	63.0773	Down	IGF2R
GTF3C1	-0.500594	5.05085	-12.3324	1.41e-32	2.13e-31	63.0516	Down	GTF3C1
SLC4A11	-1.22146	3.40447	-12.3301	1.44e-32	2.17e-31	63.0272	Down	SLC4A11
MDC1	-0.572198	4.26317	-12.3297	1.45e-32	2.18e-31	63.0229	Down	MDC1
POLR2H	-0.620534	6.16834	-12.3226	1.56e-32	2.35e-31	62.9473	Down	POLR2H
TRIM45	-0.678411	2.66789	-12.3188	1.63e-32	2.44e-31	62.9067	Down	TRIM45
RAE1	-0.525602	4.73814	-12.3081	1.83e-32	2.72e-31	62.7935	Down	RAE1
WASF1	-1.02726	3.83443	-12.3059	1.87e-32	2.78e-31	62.7697	Down	WASF1
CRYBB3	-0.706946	1.32393	-12.3047	1.89e-32	2.82e-31	62.7575	Down	CRYBB3
SLC1A4	-0.855748	4.95136	-12.2922	2.16e-32	3.21e-31	62.625	Down	SLC1A4
SLC2A12	-1.0792	2.13886	-12.2892	2.24e-32	3.31e-31	62.5931	Down	SLC2A12
PLEKHM1	-0.503519	3.80133	-12.2892	2.24e-32	3.31e-31	62.5922	Down	PLEKHM1
NPC1	-0.593135	4.65706	-12.2835	2.38e-32	3.51e-31	62.5321	Down	NPC1
FJX1	-0.956099	3.38815	-12.281	2.44e-32	3.59e-31	62.5061	Down	FJX1
BLMH	-0.781118	4.72788	-12.273	2.66e-32	3.9e-31	62.4207	Down	BLMH
TPST1	-0.635985	4.90148	-12.2728	2.67e-32	3.91e-31	62.4185	Down	TPST1
PTK7	-0.686614	6.01136	-12.2715	2.7e-32	3.95e-31	62.4055	Down	PTK7
TBL1XR1	-0.653428	5.85322	-12.2677	2.81e-32	4.11e-31	62.3647	Down	TBL1XR1
PLCB3	-0.53598	5.14142	-12.2663	2.86e-32	4.16e-31	62.3503	Down	PLCB3
ARL4D	-1.1611	4.9963	-12.2661	2.86e-32	4.17e-31	62.3474	Down	ARL4D
GJB3	-1.6739	4.18648	-12.2615	3.01e-32	4.38e-31	62.2993	Down	GJB3
SIPA1L3	-0.644145	4.73842	-12.2545	3.24e-32	4.71e-31	62.2251	Down	SIPA1L3
TRIM7	-0.849477	1.36392	-12.2451	3.58e-32	5.19e-31	62.1257	Down	TRIM7
CACNA1B	-0.973688	1.09358	-12.2289	4.26e-32	6.15e-31	61.9538	Down	CACNA1B
KLRB1	0.787114	2.56149	12.2279	4.31e-32	6.21e-31	61.9435	Up	KLRB1
WDR5	-0.506798	5.58365	-12.2117	5.12e-32	7.37e-31	61.7724	Down	WDR5
FOXM1	-1.07212	4.71389	-12.2111	5.15e-32	7.41e-31	61.7655	Down	FOXM1
FAM43A	-1.05233	3.96993	-12.1994	5.84e-32	8.38e-31	61.6426	Down	FAM43A
DYNC1I1	-1.03011	2.05128	-12.1846	6.83e-32	9.78e-31	61.4864	Down	DYNC1I1
NXPH4	-1.66738	3.47917	-12.1825	6.99e-32	1e-30	61.4642	Down	NXPH4
PHLDB2	-1.03278	3.48463	-12.1766	7.44e-32	1.06e-30	61.4022	Down	PHLDB2
MTA1	-0.564359	4.5345	-12.1741	7.64e-32	1.09e-30	61.3761	Down	MTA1
SIM2	-0.761701	1.08274	-12.1732	7.71e-32	1.1e-30	61.3665	Down	SIM2
SPINT1	-0.605128	7.84861	-12.1666	8.28e-32	1.18e-30	61.2965	Down	SPINT1
MAP4K2	-0.527587	3.75324	-12.1644	8.48e-32	1.2e-30	61.273	Down	MAP4K2
ARL13B	-0.559769	3.63672	-12.164	8.51e-32	1.21e-30	61.2693	Down	ARL13B
PPARGC1B	-0.570152	1.58691	-12.1633	8.57e-32	1.21e-30	61.2615	Down	PPARGC1B
GIPC1	-0.565141	6.59756	-12.1538	9.48e-32	1.34e-30	61.1621	Down	GIPC1
BYSL	-0.552701	5.63626	-12.138	1.12e-31	1.58e-30	60.9962	Down	BYSL
TMEM17	-0.6153	2.65926	-12.133	1.18e-31	1.66e-30	60.9435	Down	TMEM17
RFC4	-0.916934	5.03461	-12.1319	1.2e-31	1.68e-30	60.9318	Down	RFC4
C20orf194	-0.588221	3.39449	-12.1315	1.2e-31	1.69e-30	60.9278	Down	C20orf194
TUG1	-0.527742	5.21081	-12.1197	1.36e-31	1.91e-30	60.803	Down	TUG1
PCDH19	-1.17858	1.37728	-12.1161	1.42e-31	1.98e-30	60.7652	Down	PCDH19
GPI	-0.69387	6.87888	-12.1122	1.48e-31	2.06e-30	60.7241	Down	GPI
MID1	-0.736774	3.5379	-12.1106	1.5e-31	2.09e-30	60.7075	Down	MID1
NPTXR	-1.03828	2.91478	-12.1088	1.53e-31	2.13e-30	60.6891	Down	NPTXR
NRG1	-0.732789	1.11674	-12.1084	1.53e-31	2.13e-30	60.6852	Down	NRG1
CYB5R3	-0.50882	6.99788	-12.0922	1.82e-31	2.53e-30	60.5152	Down	CYB5R3
CSE1L	-0.60297	6.74628	-12.0869	1.93e-31	2.67e-30	60.4597	Down	CSE1L
PGAM1	-0.616204	6.08027	-12.084	1.99e-31	2.75e-30	60.4286	Down	PGAM1
SH3RF2	-1.05046	2.88579	-12.0781	2.12e-31	2.93e-30	60.3665	Down	SH3RF2
GALNT2	-0.589907	5.60305	-12.0723	2.25e-31	3.1e-30	60.3066	Down	GALNT2
RND3	-0.967164	5.42945	-12.0683	2.35e-31	3.23e-30	60.2642	Down	RND3
CNOT1	-0.588137	5.46557	-12.0549	2.7e-31	3.71e-30	60.1242	Down	CNOT1
WDR43	-0.527235	5.63717	-12.0502	2.84e-31	3.9e-30	60.0749	Down	WDR43
FGFBP1	-2.02759	4.89468	-12.0398	3.17e-31	4.34e-30	59.9658	Down	FGFBP1
TBX1	-1.07403	2.83248	-12.0331	3.4e-31	4.65e-30	59.8961	Down	TBX1
TGIF2	-0.623989	4.94568	-12.032	3.44e-31	4.7e-30	59.8853	Down	TGIF2
NIPSNAP1	-0.604681	6.25681	-12.0253	3.69e-31	5.03e-30	59.8149	Down	NIPSNAP1
VTCN1	-1.54687	3.06765	-12.0223	3.81e-31	5.19e-30	59.7836	Down	VTCN1
CDC42EP4	-0.671136	5.66522	-12.0111	4.29e-31	5.82e-30	59.6669	Down	CDC42EP4
CROT	-0.613671	3.65597	-12.0106	4.31e-31	5.85e-30	59.6614	Down	CROT
PRSS12	-1.02074	2.10503	-12.0002	4.82e-31	6.51e-30	59.5524	Down	PRSS12
HSPH1	-0.56815	5.64352	-11.9994	4.85e-31	6.54e-30	59.545	Down	HSPH1
ZNF131	-0.513522	3.99394	-11.9957	5.05e-31	6.8e-30	59.506	Down	ZNF131
SPRR3	-2.59456	3.177	-11.9911	5.3e-31	7.12e-30	59.4583	Down	SPRR3
AAK1	-0.505658	2.92273	-11.9895	5.39e-31	7.23e-30	59.4412	Down	AAK1
HCST	0.632546	2.14476	11.9878	5.48e-31	7.35e-30	59.4241	Up	HCST
HSPA1B	-0.695108	6.82651	-11.9856	5.61e-31	7.52e-30	59.4009	Down	HSPA1B
CASKIN2	-0.565727	4.21885	-11.9774	6.12e-31	8.19e-30	59.3156	Down	CASKIN2
A2ML1	-1.75106	2.02732	-11.9759	6.22e-31	8.31e-30	59.2997	Down	A2ML1
MRPL47	-0.659399	6.68193	-11.9688	6.7e-31	8.93e-30	59.2256	Down	MRPL47
ZBTB39	-0.523824	3.02328	-11.968	6.75e-31	8.99e-30	59.2178	Down	ZBTB39
ECE1	-0.686364	6.70975	-11.9643	7.03e-31	9.34e-30	59.1786	Down	ECE1
RAB38	-1.02045	5.24583	-11.9593	7.4e-31	9.82e-30	59.1273	Down	RAB38
HDAC2	-0.516476	4.67229	-11.9581	7.49e-31	9.94e-30	59.1147	Down	HDAC2
TMPRSS4	-1.36122	5.16554	-11.9576	7.54e-31	9.99e-30	59.1091	Down	TMPRSS4
CDCA7L	-0.792827	4.436	-11.9527	7.93e-31	1.05e-29	59.0583	Down	CDCA7L
LPIN3	-0.660253	3.94109	-11.9498	8.18e-31	1.08e-29	59.028	Down	LPIN3
CHD6	-0.582025	4.04977	-11.9426	8.82e-31	1.16e-29	58.953	Down	CHD6
SKP2	-0.771831	2.94785	-11.9308	9.98e-31	1.31e-29	58.831	Down	SKP2
EVPL	-0.908987	5.37292	-11.9239	1.07e-30	1.4e-29	58.7596	Down	EVPL
RYR1	-0.887711	2.07027	-11.9203	1.11e-30	1.46e-29	58.7222	Down	RYR1
CBX6	-0.774037	4.88574	-11.9133	1.2e-30	1.56e-29	58.6495	Down	CBX6
LNX1	-0.68593	2.8095	-11.9101	1.24e-30	1.62e-29	58.6166	Down	LNX1
AP3B2	-0.761718	1.09563	-11.9082	1.26e-30	1.65e-29	58.5967	Down	AP3B2
CTNNBIP1	-0.519185	5.28571	-11.8878	1.56e-30	2.03e-29	58.3855	Down	CTNNBIP1
POLRMT	-0.511021	4.70562	-11.8834	1.64e-30	2.13e-29	58.34	Down	POLRMT
HOXD11	-0.824546	0.894563	-11.8758	1.78e-30	2.3e-29	58.2607	Down	HOXD11
TRIP6	-0.717051	6.64472	-11.8648	1.99e-30	2.57e-29	58.1468	Down	TRIP6
SYPL1	-0.539207	7.45293	-11.8636	2.02e-30	2.6e-29	58.1347	Down	SYPL1
PRIMA1	-1.02332	1.38513	-11.8631	2.03e-30	2.61e-29	58.1294	Down	PRIMA1
PORCN	-0.588337	3.95658	-11.8548	2.21e-30	2.84e-29	58.0439	Down	PORCN
GJA3	-0.793956	0.916017	-11.8505	2.31e-30	2.96e-29	57.999	Down	GJA3
MCM4	-0.76948	5.71912	-11.8472	2.39e-30	3.06e-29	57.9653	Down	MCM4
SART1	-0.516109	5.81431	-11.8461	2.42e-30	3.09e-29	57.9543	Down	SART1
SF3A2	-0.555611	6.05113	-11.8337	2.75e-30	3.51e-29	57.8261	Down	SF3A2
PPP1R14C	-1.31556	4.86852	-11.833	2.78e-30	3.53e-29	57.8183	Down	PPP1R14C
DLL1	-0.957225	3.18695	-11.8244	3.03e-30	3.86e-29	57.7297	Down	DLL1
PPFIBP2	-0.608027	3.4303	-11.821	3.14e-30	3.99e-29	57.6946	Down	PPFIBP2
C1orf74	-0.56644	2.565	-11.8202	3.17e-30	4.01e-29	57.6872	Down	C1orf74
FOXL2	-0.945414	0.863868	-11.8186	3.22e-30	4.08e-29	57.6701	Down	FOXL2
VGLL4	-0.537748	4.18302	-11.8066	3.65e-30	4.61e-29	57.547	Down	VGLL4
TMEM63B	-0.546537	6.09925	-11.8064	3.66e-30	4.61e-29	57.5447	Down	TMEM63B
ZNRF3	-0.572677	3.55484	-11.7975	4.01e-30	5.04e-29	57.4529	Down	ZNRF3
NUDT11	-1.16965	2.04336	-11.7937	4.17e-30	5.23e-29	57.4142	Down	NUDT11
MRPL4	-0.514457	4.57126	-11.7774	4.95e-30	6.17e-29	57.2458	Down	MRPL4
SEMA6D	-0.995359	1.99312	-11.776	5.02e-30	6.25e-29	57.2318	Down	SEMA6D
WNT2B	-0.747329	1.48717	-11.7676	5.47e-30	6.81e-29	57.1457	Down	WNT2B
RANBP1	-0.623224	5.8528	-11.7638	5.7e-30	7.06e-29	57.1062	Down	RANBP1
GJA1	-1.20196	7.17935	-11.7503	6.55e-30	8.09e-29	56.968	Down	GJA1
NUDT1	-0.65065	4.93116	-11.7468	6.79e-30	8.38e-29	56.9321	Down	NUDT1
CEBPG	-0.622793	5.6195	-11.7433	7.05e-30	8.68e-29	56.8958	Down	CEBPG
ZBTB5	-0.508006	4.12162	-11.7415	7.18e-30	8.83e-29	56.8777	Down	ZBTB5
SMARCA4	-0.629918	5.11413	-11.74	7.29e-30	8.96e-29	56.8622	Down	SMARCA4
ADAMTS17	-0.644007	1.21566	-11.7302	8.07e-30	9.91e-29	56.7612	Down	ADAMTS17
FBL	-0.654217	7.73812	-11.7289	8.17e-30	1e-28	56.7488	Down	FBL
TBC1D14	-0.572483	3.81531	-11.7217	8.81e-30	1.08e-28	56.6746	Down	TBC1D14
TUB	-0.777686	2.16346	-11.7189	9.07e-30	1.11e-28	56.6461	Down	TUB
POLQ	-0.776446	2.18185	-11.716	9.34e-30	1.14e-28	56.6164	Down	POLQ
USP11	-0.530325	5.75737	-11.7111	9.83e-30	1.2e-28	56.5663	Down	USP11
AHNAK	-0.853836	6.70619	-11.7108	9.86e-30	1.2e-28	56.5627	Down	AHNAK
ANKRD13B	-0.847184	3.02017	-11.7062	1.03e-29	1.26e-28	56.5155	Down	ANKRD13B
CDH1	-0.660404	7.63848	-11.7058	1.04e-29	1.26e-28	56.512	Down	CDH1
HMGCR	-0.526519	4.9378	-11.7057	1.04e-29	1.26e-28	56.5107	Down	HMGCR
MDGA1	-0.857166	1.68688	-11.7049	1.05e-29	1.27e-28	56.503	Down	MDGA1
ITPR3	-0.750278	5.81573	-11.6983	1.12e-29	1.36e-28	56.4348	Down	ITPR3
RUVBL1	-0.557697	5.09254	-11.6956	1.15e-29	1.4e-28	56.4072	Down	RUVBL1
PPFIBP1	-0.633004	4.02749	-11.6877	1.25e-29	1.51e-28	56.3268	Down	PPFIBP1
HHAT	-0.5635	2.82632	-11.6797	1.36e-29	1.64e-28	56.2451	Down	HHAT
NUP188	-0.500027	5.01421	-11.678	1.38e-29	1.67e-28	56.2279	Down	NUP188
GRTP1	-0.660891	3.81305	-11.6758	1.42e-29	1.7e-28	56.2051	Down	GRTP1
ACACA	-0.513677	4.60753	-11.6652	1.58e-29	1.9e-28	56.0967	Down	ACACA
LUZP1	-0.521411	3.86187	-11.6618	1.64e-29	1.96e-28	56.0624	Down	LUZP1
CHCHD6	-0.579602	4.04375	-11.6604	1.66e-29	1.99e-28	56.0474	Down	CHCHD6
SLC38A2	-0.618593	6.9487	-11.6436	1.97e-29	2.36e-28	55.8765	Down	SLC38A2
CDC42BPB	-0.594822	5.26072	-11.6428	1.99e-29	2.37e-28	55.868	Down	CDC42BPB
CBFA2T2	-0.52455	3.95745	-11.6378	2.1e-29	2.5e-28	55.8169	Down	CBFA2T2
DRG1	-0.508261	6.40869	-11.635	2.16e-29	2.57e-28	55.7884	Down	DRG1
PHGDH	-1.20231	3.97872	-11.6098	2.79e-29	3.31e-28	55.5318	Down	PHGDH
GABRQ	-0.923487	1.07509	-11.6044	2.95e-29	3.5e-28	55.4769	Down	GABRQ
PARP1	-0.506978	5.28778	-11.6016	3.04e-29	3.59e-28	55.4487	Down	PARP1
HOOK2	-0.566915	4.51688	-11.6012	3.05e-29	3.6e-28	55.4451	Down	HOOK2
PFKM	-0.562661	4.51529	-11.6006	3.07e-29	3.63e-28	55.4386	Down	PFKM
SLC39A6	-0.604063	6.36316	-11.598	3.15e-29	3.71e-28	55.4123	Down	SLC39A6
PLEKHG5	-0.718122	3.5608	-11.5957	3.23e-29	3.79e-28	55.3893	Down	PLEKHG5
PAK1	-0.578215	5.76697	-11.5957	3.23e-29	3.79e-28	55.3891	Down	PAK1
EHD3	-0.618366	3.70398	-11.5956	3.23e-29	3.8e-28	55.3879	Down	EHD3
WDR18	-0.55382	5.56125	-11.5873	3.52e-29	4.13e-28	55.3037	Down	WDR18
MAP3K5	-0.586077	4.69137	-11.5861	3.56e-29	4.18e-28	55.2915	Down	MAP3K5
STRAP	-0.554774	7.61849	-11.5842	3.63e-29	4.25e-28	55.2726	Down	STRAP
SQLE	-0.727048	5.89784	-11.5751	3.99e-29	4.67e-28	55.1793	Down	SQLE
ZMYND19	-0.507164	4.95316	-11.5649	4.43e-29	5.16e-28	55.0766	Down	ZMYND19
LRFN3	-0.573516	3.53432	-11.5586	4.72e-29	5.5e-28	55.0124	Down	LRFN3
GPNMB	-1.23739	7.83842	-11.557	4.8e-29	5.58e-28	54.9967	Down	GPNMB
MATN2	-1.02655	3.6461	-11.5543	4.94e-29	5.73e-28	54.9689	Down	MATN2
LY96	0.715658	5.63523	11.5407	5.67e-29	6.58e-28	54.8311	Up	LY96
ANXA2	-0.623206	8.07242	-11.5356	5.98e-29	6.92e-28	54.7794	Down	ANXA2
NGFR	-1.27053	2.44884	-11.5347	6.03e-29	6.98e-28	54.7701	Down	NGFR
GMFG	0.659995	5.21039	11.5246	6.69e-29	7.71e-28	54.6682	Up	GMFG
AMMECR1	-0.521641	3.8386	-11.522	6.87e-29	7.91e-28	54.6419	Down	AMMECR1
C20orf27	-0.614595	6.00157	-11.5219	6.88e-29	7.91e-28	54.6409	Down	C20orf27
POLE	-0.567014	3.37186	-11.5182	7.14e-29	8.21e-28	54.6032	Down	POLE
KIF23	-0.813677	3.68336	-11.5174	7.2e-29	8.26e-28	54.5958	Down	KIF23
PIAS3	-0.503912	5.19565	-11.5086	7.87e-29	9.03e-28	54.5066	Down	PIAS3
TRPM7	-0.501431	3.57692	-11.5063	8.06e-29	9.23e-28	54.4835	Down	TRPM7
BAIAP2	-0.620042	4.08512	-11.5044	8.22e-29	9.41e-28	54.4636	Down	BAIAP2
GABRE	-1.22435	3.34017	-11.503	8.34e-29	9.53e-28	54.4501	Down	GABRE
TCOF1	-0.502012	4.2128	-11.497	8.86e-29	1.01e-27	54.3896	Down	TCOF1
PCYT1B	-0.84352	1.17961	-11.4969	8.87e-29	1.01e-27	54.3884	Down	PCYT1B
CLIP2	-0.708482	3.53559	-11.4965	8.91e-29	1.02e-27	54.384	Down	CLIP2
RHCG	-2.06789	2.76302	-11.4951	9.04e-29	1.03e-27	54.3703	Down	RHCG
FKBP9	-0.609034	6.47145	-11.4939	9.15e-29	1.04e-27	54.3583	Down	FKBP9
TGM1	-1.21504	2.32875	-11.4925	9.28e-29	1.06e-27	54.3441	Down	TGM1
HOXA13	-0.676399	0.763142	-11.4853	9.99e-29	1.14e-27	54.271	Down	HOXA13
CUL7	-0.522965	4.71022	-11.4832	1.02e-28	1.16e-27	54.2505	Down	CUL7
PSMC3IP	-0.543055	2.54823	-11.483	1.02e-28	1.16e-27	54.2484	Down	PSMC3IP
PUS7	-0.577386	4.44199	-11.4761	1.1e-28	1.24e-27	54.1788	Down	PUS7
SBF1	-0.568744	5.0759	-11.4756	1.1e-28	1.25e-27	54.1739	Down	SBF1
RGS5	1.63278	3.11204	11.4708	1.16e-28	1.31e-27	54.1253	Up	RGS5
CNNM1	-0.829004	1.3709	-11.4676	1.2e-28	1.35e-27	54.093	Down	CNNM1
NOMO2	-0.539527	3.0167	-11.4675	1.2e-28	1.35e-27	54.0921	Down	NOMO2
NSUN2	-0.517998	5.88141	-11.4608	1.28e-28	1.44e-27	54.0242	Down	NSUN2
APOBEC3C	-0.656118	6.1173	-11.4604	1.29e-28	1.45e-27	54.0204	Down	APOBEC3C
CENPO	-0.521501	2.90537	-11.4599	1.29e-28	1.45e-27	54.0157	Down	CENPO
SYTL1	-0.715725	4.83152	-11.4558	1.35e-28	1.51e-27	53.9742	Down	SYTL1
ATP6V1E2	-0.533267	2.54207	-11.4534	1.38e-28	1.55e-27	53.9501	Down	ATP6V1E2
CDH24	-0.729829	3.75742	-11.4526	1.39e-28	1.56e-27	53.9417	Down	CDH24
SLC16A1	-1.24983	4.65044	-11.4485	1.45e-28	1.63e-27	53.9004	Down	SLC16A1
RAD54L	-0.746466	2.57454	-11.4414	1.56e-28	1.75e-27	53.8294	Down	RAD54L
CCDC51	-0.523932	4.47156	-11.4386	1.61e-28	1.8e-27	53.8005	Down	CCDC51
PCP4	1.5774	2.41304	11.4244	1.86e-28	2.06e-27	53.6582	Up	PCP4
RNF7	-0.505684	5.99965	-11.4232	1.88e-28	2.09e-27	53.6458	Down	RNF7
DUSP4	1.20757	3.74412	11.416	2.02e-28	2.23e-27	53.5739	Up	DUSP4
ITGA2	-0.997648	5.2824	-11.407	2.21e-28	2.44e-27	53.4837	Down	ITGA2
HIC2	-0.600287	2.3636	-11.4057	2.24e-28	2.47e-27	53.4705	Down	HIC2
TOM1L2	-0.536855	4.29934	-11.3905	2.62e-28	2.88e-27	53.3179	Down	TOM1L2
PTPN3	-0.529072	3.76991	-11.3898	2.64e-28	2.9e-27	53.3105	Down	PTPN3
ZBTB12	-0.631445	3.26116	-11.3852	2.76e-28	3.03e-27	53.2649	Down	ZBTB12
DTL	-0.753827	3.87823	-11.3791	2.94e-28	3.22e-27	53.2038	Down	DTL
UPF3B	-0.523682	4.38418	-11.3789	2.94e-28	3.22e-27	53.2017	Down	UPF3B
KLF16	-0.508101	4.40886	-11.3782	2.97e-28	3.24e-27	53.1945	Down	KLF16
BCL6	-0.529213	5.42961	-11.3739	3.1e-28	3.38e-27	53.1512	Down	BCL6
MAN2A2	-0.538187	3.97632	-11.3737	3.1e-28	3.38e-27	53.1496	Down	MAN2A2
KLHL24	-0.664267	4.99185	-11.3698	3.23e-28	3.51e-27	53.1109	Down	KLHL24
CHEK2	-0.628856	3.85458	-11.3672	3.31e-28	3.6e-27	53.085	Down	CHEK2
GAST	-1.16534	1.14471	-11.3607	3.54e-28	3.84e-27	53.0191	Down	GAST
FEZ1	-0.741496	2.28871	-11.3598	3.57e-28	3.87e-27	53.0105	Down	FEZ1
KIF22	-0.527804	4.95501	-11.3589	3.6e-28	3.91e-27	53.0016	Down	KIF22
MTMR12	-0.502356	5.09651	-11.3561	3.71e-28	4.01e-27	52.9734	Down	MTMR12
PLEKHA1	-0.507882	3.36495	-11.353	3.82e-28	4.13e-27	52.9428	Down	PLEKHA1
SYNGAP1	-0.502348	2.7491	-11.3521	3.86e-28	4.17e-27	52.9331	Down	SYNGAP1
ARHGAP15	0.570888	2.17973	11.3508	3.91e-28	4.22e-27	52.9204	Up	ARHGAP15
DAB2IP	-0.601484	4.58271	-11.3442	4.18e-28	4.5e-27	52.8542	Down	DAB2IP
EN1	-0.992586	0.94836	-11.3235	5.15e-28	5.52e-27	52.6481	Down	EN1
GABRA3	-1.1098	1.75474	-11.3221	5.23e-28	5.59e-27	52.6337	Down	GABRA3
ZNF395	-0.522769	4.69942	-11.3117	5.8e-28	6.19e-27	52.5299	Down	ZNF395
EPHB6	-1.05562	2.65577	-11.3102	5.89e-28	6.28e-27	52.5155	Down	EPHB6
ANKRD2	-0.637115	1.02044	-11.3096	5.93e-28	6.31e-27	52.5092	Down	ANKRD2
STAG1	-0.531466	3.69191	-11.2946	6.89e-28	7.33e-27	52.3599	Down	STAG1
VDAC2	-0.511377	6.39659	-11.2903	7.2e-28	7.65e-27	52.3172	Down	VDAC2
CACHD1	-0.883629	3.39196	-11.2861	7.5e-28	7.95e-27	52.2756	Down	CACHD1
PRPF4	-0.502979	5.1465	-11.2837	7.69e-28	8.13e-27	52.2515	Down	PRPF4
CASZ1	-0.546532	2.48109	-11.2758	8.33e-28	8.8e-27	52.1723	Down	CASZ1
SMC4	-0.704776	4.67633	-11.2746	8.43e-28	8.9e-27	52.1608	Down	SMC4
DNMT1	-0.554821	4.50843	-11.2672	9.08e-28	9.56e-27	52.0875	Down	DNMT1
SNCA	-0.711282	1.40702	-11.2632	9.45e-28	9.94e-27	52.0473	Down	SNCA
LMNA	-0.529981	7.42059	-11.2536	1.04e-27	1.09e-26	51.9516	Down	LMNA
BCAR1	-0.538209	4.774	-11.2489	1.09e-27	1.14e-26	51.9054	Down	BCAR1
LTB4R	-0.914075	3.61045	-11.2473	1.11e-27	1.16e-26	51.8894	Down	LTB4R
KIFC1	-0.836598	4.99314	-11.2472	1.11e-27	1.16e-26	51.8881	Down	KIFC1
UPK1B	-2.29682	2.70992	-11.2446	1.14e-27	1.19e-26	51.8625	Down	UPK1B
RCCD1	-0.509632	3.48007	-11.2398	1.2e-27	1.25e-26	51.8146	Down	RCCD1
CENPM	-0.783439	4.43578	-11.2395	1.2e-27	1.25e-26	51.812	Down	CENPM
RNF152	-0.81937	2.53062	-11.2367	1.23e-27	1.28e-26	51.7843	Down	RNF152
ERC1	-0.513751	3.8043	-11.2355	1.25e-27	1.3e-26	51.772	Down	ERC1
ARID3B	-0.504652	2.65347	-11.2352	1.25e-27	1.3e-26	51.7689	Down	ARID3B
TUBG1	-0.522893	5.83848	-11.2343	1.26e-27	1.31e-26	51.76	Down	TUBG1
HES1	-0.653755	6.40705	-11.2313	1.3e-27	1.35e-26	51.7303	Down	HES1
TICAM1	-0.524468	5.07168	-11.2306	1.31e-27	1.36e-26	51.7236	Down	TICAM1
S100A11	-0.654055	11.6429	-11.2251	1.39e-27	1.43e-26	51.6689	Down	S100A11
GABRR1	-0.71785	0.857702	-11.2225	1.42e-27	1.47e-26	51.6432	Down	GABRR1
EYA2	-1.3971	3.72721	-11.2169	1.5e-27	1.55e-26	51.5883	Down	EYA2
VRK2	-0.519353	4.09406	-11.2054	1.69e-27	1.74e-26	51.4744	Down	VRK2
TPI1	-0.579521	9.63312	-11.1989	1.8e-27	1.85e-26	51.4093	Down	TPI1
PPM1L	-0.74219	2.38294	-11.1988	1.8e-27	1.85e-26	51.4085	Down	PPM1L
GTF3C5	-0.517322	5.74135	-11.1955	1.86e-27	1.91e-26	51.3763	Down	GTF3C5
CROCC	-0.646886	3.38796	-11.1929	1.91e-27	1.96e-26	51.3501	Down	CROCC
LAMA1	-1.01705	1.44403	-11.184	2.09e-27	2.14e-26	51.2627	Down	LAMA1
CHAF1B	-0.586165	3.35766	-11.1823	2.13e-27	2.18e-26	51.2453	Down	CHAF1B
PHLDA3	-0.715078	5.93365	-11.1817	2.14e-27	2.19e-26	51.2393	Down	PHLDA3
SREBF1	-0.60533	5.74355	-11.1761	2.26e-27	2.31e-26	51.1844	Down	SREBF1
GPC3	-1.49889	5.06469	-11.1719	2.36e-27	2.41e-26	51.1425	Down	GPC3
RFC5	-0.544109	4.3254	-11.1685	2.44e-27	2.48e-26	51.1094	Down	RFC5
SPRR1B	-2.72089	4.86485	-11.1648	2.53e-27	2.57e-26	51.0729	Down	SPRR1B
PPP1R13L	-0.70712	4.93834	-11.1627	2.59e-27	2.62e-26	51.052	Down	PPP1R13L
UGT1A7	-1.27903	1.01396	-11.1537	2.83e-27	2.86e-26	50.9627	Down	UGT1A7
TMEM14A	-0.640606	6.82747	-11.1535	2.83e-27	2.86e-26	50.9613	Down	TMEM14A
TRAM2	-0.528401	4.70435	-11.1516	2.89e-27	2.92e-26	50.9423	Down	TRAM2
IRX4	-1.21711	1.17242	-11.1433	3.14e-27	3.16e-26	50.8602	Down	IRX4
DNAJC19	-0.564889	4.78197	-11.137	3.34e-27	3.36e-26	50.7991	Down	DNAJC19
FGD1	-0.753175	2.62764	-11.135	3.41e-27	3.42e-26	50.7792	Down	FGD1
LAMB3	-1.03986	7.86724	-11.1235	3.82e-27	3.83e-26	50.666	Down	LAMB3
CLTCL1	-0.570422	1.75102	-11.1214	3.9e-27	3.91e-26	50.6453	Down	CLTCL1
PDIA6	-0.526494	7.57572	-11.1209	3.92e-27	3.92e-26	50.6401	Down	PDIA6
DGCR6L	-0.576515	6.5903	-11.1195	3.98e-27	3.98e-26	50.6261	Down	DGCR6L
RBBP8	-0.609503	5.16531	-11.1103	4.36e-27	4.34e-26	50.5358	Down	RBBP8
PHF5A	-0.542511	6.50157	-11.1062	4.54e-27	4.52e-26	50.4955	Down	PHF5A
XPOT	-0.570895	5.91135	-11.1003	4.81e-27	4.78e-26	50.4374	Down	XPOT
IGFBP2	-1.5016	6.96243	-11.0995	4.85e-27	4.81e-26	50.4299	Down	IGFBP2
TNFSF10	-0.920895	7.15772	-11.098	4.92e-27	4.88e-26	50.4149	Down	TNFSF10
TK1	-0.861897	6.96644	-11.0878	5.45e-27	5.38e-26	50.3148	Down	TK1
CNTNAP2	-1.18617	1.63783	-11.0875	5.46e-27	5.4e-26	50.3115	Down	CNTNAP2
MCM7	-0.67252	6.79939	-11.0794	5.92e-27	5.84e-26	50.2321	Down	MCM7
PADI3	-1.71411	1.95923	-11.0745	6.21e-27	6.13e-26	50.1843	Down	PADI3
CEP250	-0.556081	3.47839	-11.0741	6.24e-27	6.15e-26	50.1802	Down	CEP250
PTMS	-0.711743	8.75472	-11.0708	6.44e-27	6.34e-26	50.1483	Down	PTMS
SLC2A9	-0.695928	2.17207	-11.0664	6.73e-27	6.61e-26	50.1048	Down	SLC2A9
TUBG2	-0.517971	4.38552	-11.0632	6.95e-27	6.81e-26	50.0733	Down	TUBG2
POLD1	-0.549096	4.35695	-11.0614	7.08e-27	6.93e-26	50.0554	Down	POLD1
HSPB3	-1.00973	1.40862	-11.0555	7.51e-27	7.33e-26	49.9974	Down	HSPB3
IQCB1	-0.543637	5.01336	-11.0532	7.67e-27	7.49e-26	49.9755	Down	IQCB1
WDR62	-0.69719	2.58673	-11.0285	9.8e-27	9.48e-26	49.734	Down	WDR62
SNTB1	0.936836	3.91651	11.0274	9.91e-27	9.58e-26	49.7229	Up	SNTB1
B4GALNT4	-1.21884	3.32226	-11.0252	1.01e-26	9.78e-26	49.7017	Down	B4GALNT4
CDKN1A	-0.611759	7.12082	-11.0146	1.12e-26	1.08e-25	49.598	Down	CDKN1A
LAMC2	-1.23698	6.9014	-11.0109	1.17e-26	1.12e-25	49.562	Down	LAMC2
CCT5	-0.594973	7.0837	-11.0071	1.21e-26	1.17e-25	49.5244	Down	CCT5
PKMYT1	-0.761547	3.2528	-11.0059	1.23e-26	1.18e-25	49.5126	Down	PKMYT1
KREMEN2	-1.14143	2.04689	-11.0059	1.23e-26	1.18e-25	49.5125	Down	KREMEN2
TOP1MT	-0.537909	4.26554	-11.0056	1.23e-26	1.18e-25	49.5096	Down	TOP1MT
SH3BP4	-0.573812	5.25958	-11.0021	1.27e-26	1.22e-25	49.4762	Down	SH3BP4
CCT4	-0.533917	7.4294	-11.0019	1.27e-26	1.22e-25	49.4743	Down	CCT4
RNF165	-0.636814	1.0094	-10.9971	1.34e-26	1.28e-25	49.427	Down	RNF165
WEE1	-0.543476	4.07203	-10.9852	1.5e-26	1.43e-25	49.3114	Down	WEE1
GNG11	0.777359	4.31535	10.9806	1.57e-26	1.5e-25	49.2664	Up	GNG11
HSPA4L	-0.762094	2.47626	-10.9789	1.6e-26	1.52e-25	49.2491	Down	HSPA4L
CDT1	-0.811198	4.5824	-10.9681	1.78e-26	1.68e-25	49.1446	Down	CDT1
MMP10	-1.98781	3.75466	-10.9644	1.84e-26	1.74e-25	49.1087	Down	MMP10
DYNC1H1	-0.518922	4.89297	-10.9564	1.99e-26	1.88e-25	49.0309	Down	DYNC1H1
CXADR	-0.678524	5.2008	-10.9518	2.09e-26	1.97e-25	48.9856	Down	CXADR
TSLP	-0.693633	1.12849	-10.9458	2.22e-26	2.08e-25	48.9269	Down	TSLP
MKNK2	-0.519294	6.85693	-10.9356	2.45e-26	2.3e-25	48.828	Down	MKNK2
EIF5A2	-0.7788	2.8519	-10.9336	2.5e-26	2.34e-25	48.8087	Down	EIF5A2
CORO6	-0.698279	1.48622	-10.9308	2.57e-26	2.41e-25	48.7815	Down	CORO6
GJB2	-1.56966	5.91742	-10.9301	2.58e-26	2.42e-25	48.7749	Down	GJB2
MYO10	-0.660328	4.67008	-10.9261	2.69e-26	2.51e-25	48.7365	Down	MYO10
PITX1	-1.4782	4.37348	-10.9259	2.69e-26	2.52e-25	48.7336	Down	PITX1
EPHB4	-0.576168	5.91878	-10.9231	2.77e-26	2.59e-25	48.7067	Down	EPHB4
P2RY10	0.685881	2.3151	10.9166	2.95e-26	2.75e-25	48.6435	Up	P2RY10
RNASE7	-1.16759	1.36319	-10.9076	3.22e-26	3e-25	48.5564	Down	RNASE7
CDK5R1	-0.739531	2.9838	-10.8958	3.62e-26	3.37e-25	48.4418	Down	CDK5R1
MN1	-0.864711	2.60205	-10.8947	3.66e-26	3.4e-25	48.4317	Down	MN1
CHTF18	-0.671895	3.55468	-10.8906	3.81e-26	3.53e-25	48.392	Down	CHTF18
RAD51	-0.729509	3.48899	-10.8892	3.86e-26	3.57e-25	48.3787	Down	RAD51
EMILIN3	-0.930023	1.02783	-10.8889	3.87e-26	3.58e-25	48.3759	Down	EMILIN3
HGD	1.43819	2.15351	10.8823	4.13e-26	3.81e-25	48.3113	Up	HGD
SORL1	-0.794027	4.43931	-10.8774	4.33e-26	3.99e-25	48.2639	Down	SORL1
APOBEC3B	-1.04062	3.53429	-10.8701	4.65e-26	4.27e-25	48.1935	Down	APOBEC3B
UAP1L1	-0.606353	3.72202	-10.864	4.94e-26	4.53e-25	48.1344	Down	UAP1L1
LY6G6C	-1.20876	1.45686	-10.8584	5.21e-26	4.77e-25	48.0809	Down	LY6G6C
FAM53B	-0.531406	4.27593	-10.8576	5.25e-26	4.8e-25	48.073	Down	FAM53B
CEL	-1.36403	2.24203	-10.8533	5.48e-26	5e-25	48.0312	Down	CEL
PCDHGC3	-0.710274	3.23597	-10.842	6.12e-26	5.57e-25	47.9222	Down	PCDHGC3
PRKDC	-0.614762	5.77662	-10.8405	6.21e-26	5.65e-25	47.9076	Down	PRKDC
FBN2	-1.32589	1.66397	-10.8318	6.76e-26	6.14e-25	47.824	Down	FBN2
PPT2	-0.550105	2.84057	-10.8311	6.8e-26	6.17e-25	47.8174	Down	PPT2
PLEKHA5	-0.545484	3.66412	-10.8279	7.02e-26	6.36e-25	47.7861	Down	PLEKHA5
ZWILCH	-0.519887	3.62574	-10.8273	7.06e-26	6.39e-25	47.7806	Down	ZWILCH
SPINT2	-0.621976	6.42652	-10.8227	7.39e-26	6.68e-25	47.7361	Down	SPINT2
FRK	-0.551494	3.23605	-10.818	7.73e-26	6.98e-25	47.6911	Down	FRK
FBLIM1	-0.564959	5.68664	-10.818	7.73e-26	6.98e-25	47.6906	Down	FBLIM1
SMPDL3B	1.13949	4.02045	10.814	8.04e-26	7.24e-25	47.6524	Up	SMPDL3B
CDC25A	-0.700002	2.76969	-10.8133	8.1e-26	7.29e-25	47.6454	Down	CDC25A
RIN1	-0.724054	2.88762	-10.8131	8.11e-26	7.3e-25	47.6437	Down	RIN1
CLDND1	-0.552787	5.56868	-10.8026	8.98e-26	8.05e-25	47.5426	Down	CLDND1
SH2D5	-0.729234	0.938183	-10.796	9.58e-26	8.57e-25	47.4787	Down	SH2D5
AUTS2	-0.714552	3.11295	-10.7933	9.84e-26	8.78e-25	47.4527	Down	AUTS2
USP34	-0.560926	3.7232	-10.7889	1.03e-25	9.15e-25	47.4108	Down	USP34
ADRA2B	-0.819936	1.21192	-10.7839	1.08e-25	9.59e-25	47.3632	Down	ADRA2B
BRIP1	-0.580919	2.08974	-10.7805	1.11e-25	9.91e-25	47.3301	Down	BRIP1
OXGR1	-0.705421	0.891598	-10.7644	1.3e-25	1.15e-24	47.1758	Down	OXGR1
CORO1C	-0.534529	6.42639	-10.7634	1.31e-25	1.16e-24	47.1661	Down	CORO1C
GALNT1	-0.508767	6.32646	-10.7543	1.44e-25	1.27e-24	47.0791	Down	GALNT1
ATP13A3	-0.571609	5.16236	-10.7522	1.47e-25	1.29e-24	47.0587	Down	ATP13A3
LRP8	-0.641149	2.05997	-10.7377	1.69e-25	1.48e-24	46.9196	Down	LRP8
RORC	1.27195	3.05547	10.7344	1.74e-25	1.53e-24	46.8877	Up	RORC
MANSC1	-0.685766	4.34862	-10.7341	1.75e-25	1.53e-24	46.8848	Down	MANSC1
HOXD10	-1.08388	1.64173	-10.7305	1.81e-25	1.58e-24	46.8511	Down	HOXD10
PGLYRP3	-1.32939	2.04292	-10.7222	1.96e-25	1.71e-24	46.7716	Down	PGLYRP3
PGF	-0.859244	3.31823	-10.7188	2.03e-25	1.77e-24	46.7388	Down	PGF
TMPRSS11D	-1.61159	1.94408	-10.7143	2.11e-25	1.84e-24	46.696	Down	TMPRSS11D
GNAI1	-0.578288	2.40429	-10.7127	2.15e-25	1.87e-24	46.6803	Down	GNAI1
IFI16	-0.746668	6.51306	-10.7037	2.34e-25	2.04e-24	46.5949	Down	IFI16
ZC3HAV1L	-0.641237	3.6097	-10.701	2.41e-25	2.09e-24	46.5687	Down	ZC3HAV1L
CD44	-0.766675	7.00679	-10.6961	2.52e-25	2.19e-24	46.5222	Down	CD44
LRRC4	-1.18741	3.1841	-10.6938	2.58e-25	2.24e-24	46.4998	Down	LRRC4
LHX5	-0.711123	0.883803	-10.679	2.97e-25	2.57e-24	46.3592	Down	LHX5
ARL6IP6	-0.508621	4.48046	-10.6789	2.98e-25	2.57e-24	46.3579	Down	ARL6IP6
TRIM16	-0.800184	3.77796	-10.6784	2.99e-25	2.58e-24	46.3528	Down	TRIM16
FBXL14	-0.509532	3.94787	-10.6738	3.13e-25	2.7e-24	46.3095	Down	FBXL14
TESC	1.64045	3.86312	10.6707	3.22e-25	2.77e-24	46.2796	Up	TESC
SLC5A12	-0.563351	0.79342	-10.669	3.27e-25	2.82e-24	46.264	Down	SLC5A12
ZNF462	-0.655898	2.76518	-10.6632	3.46e-25	2.97e-24	46.2086	Down	ZNF462
SLC25A36	-0.519243	4.67132	-10.6625	3.49e-25	2.99e-24	46.2019	Down	SLC25A36
PIGZ	-0.603438	2.81703	-10.6546	3.76e-25	3.23e-24	46.126	Down	PIGZ
SLC39A2	-0.819346	0.949557	-10.653	3.82e-25	3.27e-24	46.1112	Down	SLC39A2
KCTD3	-0.561697	5.10797	-10.6517	3.87e-25	3.31e-24	46.0985	Down	KCTD3
GTSE1	-0.749489	3.57047	-10.6387	4.39e-25	3.74e-24	45.9747	Down	GTSE1
HOXC13	-1.00098	1.84335	-10.6269	4.91e-25	4.18e-24	45.8632	Down	HOXC13
SERPINB3	-1.90246	3.05474	-10.6247	5.02e-25	4.27e-24	45.8424	Down	SERPINB3
GHR	-0.817812	1.57608	-10.616	5.45e-25	4.62e-24	45.7594	Down	GHR
GNA15	-0.690298	5.21157	-10.6159	5.46e-25	4.63e-24	45.7583	Down	GNA15
MYNN	-0.501614	3.85	-10.6111	5.72e-25	4.84e-24	45.7131	Down	MYNN
DUOX1	-0.940757	3.74077	-10.6041	6.11e-25	5.16e-24	45.6467	Down	DUOX1
PIR	-0.9358	4.91256	-10.6008	6.31e-25	5.31e-24	45.6157	Down	PIR
KIF3C	-0.72544	3.59971	-10.5973	6.53e-25	5.49e-24	45.5821	Down	KIF3C
ACVR1C	-0.575852	1.12017	-10.5967	6.56e-25	5.52e-24	45.5764	Down	ACVR1C
TPD52L1	-0.947361	3.7992	-10.5958	6.62e-25	5.56e-24	45.568	Down	TPD52L1
OLFML2A	-0.765853	3.82914	-10.585	7.34e-25	6.16e-24	45.4655	Down	OLFML2A
AFF2	-0.718254	1.12399	-10.5837	7.44e-25	6.23e-24	45.453	Down	AFF2
RHOH	0.58028	2.30269	10.5794	7.75e-25	6.48e-24	45.4127	Up	RHOH
PDCD10	-0.581452	5.80126	-10.5724	8.28e-25	6.92e-24	45.3468	Down	PDCD10
HOXA10	-0.822226	1.63231	-10.5625	9.11e-25	7.6e-24	45.2528	Down	HOXA10
FEN1	-0.599947	5.83243	-10.556	9.69e-25	8.08e-24	45.1913	Down	FEN1
TNFSF13B	0.744831	3.78744	10.5361	1.17e-24	9.75e-24	45.0034	Up	TNFSF13B
GDA	-1.04387	1.40874	-10.5356	1.18e-24	9.79e-24	44.9992	Down	GDA
GSTM2	-0.737709	1.84137	-10.5355	1.18e-24	9.79e-24	44.9982	Down	GSTM2
SEMA4C	-0.531475	5.15262	-10.5325	1.21e-24	1.01e-23	44.97	Down	SEMA4C
GPR65	0.52553	1.83429	10.5323	1.21e-24	1.01e-23	44.968	Up	GPR65
PCSK9	-1.19523	2.84336	-10.5318	1.22e-24	1.01e-23	44.9626	Down	PCSK9
TNFRSF17	0.908594	2.92131	10.5245	1.31e-24	1.08e-23	44.8946	Up	TNFRSF17
EPB41L1	-0.542917	4.51097	-10.4977	1.69e-24	1.39e-23	44.6423	Down	EPB41L1
ACSS1	-0.722142	4.18165	-10.4972	1.7e-24	1.39e-23	44.6375	Down	ACSS1
NCK1	-0.50735	4.4981	-10.4865	1.88e-24	1.54e-23	44.5365	Down	NCK1
ULBP1	-0.755366	1.70543	-10.4855	1.9e-24	1.55e-23	44.5269	Down	ULBP1
LAMC1	-0.554811	6.61546	-10.4848	1.91e-24	1.56e-23	44.5207	Down	LAMC1
ZNF440	-0.525981	3.12017	-10.4804	1.99e-24	1.63e-23	44.479	Down	ZNF440
VCL	-0.509108	5.68959	-10.4732	2.13e-24	1.74e-23	44.4121	Down	VCL
SEMA6A	-0.769818	2.16998	-10.4719	2.16e-24	1.76e-23	44.3994	Down	SEMA6A
MVD	-0.541577	4.78079	-10.4696	2.21e-24	1.79e-23	44.3784	Down	MVD
PLP2	-0.646252	7.88101	-10.4525	2.6e-24	2.1e-23	44.2177	Down	PLP2
RHOV	-1.1966	5.54289	-10.4356	3.05e-24	2.46e-23	44.0593	Down	RHOV
S100A16	-0.830019	8.64184	-10.4268	3.31e-24	2.67e-23	43.9773	Down	S100A16
SERPINB2	-1.33236	1.69853	-10.4263	3.33e-24	2.69e-23	43.9719	Down	SERPINB2
KRTAP19-1	-0.860792	0.702178	-10.423	3.43e-24	2.77e-23	43.9409	Down	KRTAP19-1
TFDP2	-0.514697	3.88821	-10.4187	3.57e-24	2.87e-23	43.9015	Down	TFDP2
PLXNB3	-0.829478	2.94905	-10.4155	3.69e-24	2.96e-23	43.871	Down	PLXNB3
SLCO1A2	-0.608817	0.853625	-10.4144	3.72e-24	2.99e-23	43.8608	Down	SLCO1A2
AGRN	-0.715121	6.60665	-10.4087	3.93e-24	3.15e-23	43.8078	Down	AGRN
IGSF8	-0.531052	6.22673	-10.4005	4.25e-24	3.39e-23	43.7313	Down	IGSF8
COPZ2	-0.774436	4.56352	-10.3959	4.43e-24	3.54e-23	43.6885	Down	COPZ2
SCARA3	-0.811754	4.08133	-10.3905	4.67e-24	3.72e-23	43.6379	Down	SCARA3
TTYH3	-0.572706	6.35002	-10.3798	5.16e-24	4.11e-23	43.5376	Down	TTYH3
DDIT4L	0.976447	2.13437	10.3782	5.24e-24	4.17e-23	43.5229	Up	DDIT4L
NLGN2	-0.577863	4.08581	-10.3674	5.8e-24	4.61e-23	43.4228	Down	NLGN2
STK38L	-0.533406	4.62459	-10.3517	6.73e-24	5.32e-23	43.2763	Down	STK38L
CCNF	-0.534267	3.38811	-10.3496	6.86e-24	5.42e-23	43.2573	Down	CCNF
KIF21A	-0.592357	3.58505	-10.3411	7.43e-24	5.86e-23	43.1776	Down	KIF21A
C21orf91	-0.657492	3.70152	-10.3396	7.54e-24	5.94e-23	43.1642	Down	C21orf91
XG	-0.954982	1.5877	-10.3372	7.71e-24	6.07e-23	43.1417	Down	XG
TARBP1	-0.518788	4.51872	-10.3367	7.75e-24	6.1e-23	43.1366	Down	TARBP1
TBC1D2	-0.633272	5.57633	-10.3321	8.09e-24	6.35e-23	43.094	Down	TBC1D2
RGS9	-0.627505	2.07152	-10.3313	8.15e-24	6.39e-23	43.087	Down	RGS9
FIGNL1	-0.54225	3.81536	-10.3293	8.3e-24	6.51e-23	43.0685	Down	FIGNL1
EVI2B	0.728447	4.53628	10.3275	8.45e-24	6.62e-23	43.0515	Up	EVI2B
BUB1B	-0.76243	3.61115	-10.3258	8.58e-24	6.72e-23	43.0358	Down	BUB1B
SOX6	-0.525122	0.983789	-10.3246	8.68e-24	6.79e-23	43.0242	Down	SOX6
SHMT2	-0.541036	6.42321	-10.3139	9.6e-24	7.49e-23	42.9255	Down	SHMT2
TBX6	-0.619328	2.19748	-10.3114	9.82e-24	7.65e-23	42.9025	Down	TBX6
GMNN	-0.550621	4.88509	-10.3107	9.89e-24	7.7e-23	42.8959	Down	GMNN
FMO4	-0.641676	3.01782	-10.3057	1.04e-23	8.07e-23	42.849	Down	FMO4
SMC2	-0.574913	4.1399	-10.2977	1.12e-23	8.65e-23	42.7748	Down	SMC2
ECT2	-0.750073	5.33375	-10.2931	1.17e-23	9.02e-23	42.7325	Down	ECT2
PKD1	-0.521191	2.95415	-10.2817	1.3e-23	1e-22	42.6273	Down	PKD1
CCT6A	-0.506949	7.72283	-10.2817	1.3e-23	1e-22	42.6272	Down	CCT6A
NUMBL	-0.558828	4.01303	-10.2763	1.37e-23	1.05e-22	42.5772	Down	NUMBL
CDC6	-0.770218	4.08766	-10.2729	1.41e-23	1.09e-22	42.5453	Down	CDC6
CDCP1	-0.72162	5.26807	-10.2685	1.47e-23	1.13e-22	42.5046	Down	CDCP1
HOXD13	-1.20386	1.43267	-10.2656	1.51e-23	1.16e-22	42.4781	Down	HOXD13
LDLRAD3	-0.711131	3.22645	-10.2618	1.56e-23	1.2e-22	42.4436	Down	LDLRAD3
PPP2R2C	-1.19375	2.32554	-10.2572	1.63e-23	1.25e-22	42.4005	Down	PPP2R2C
PTPN22	0.659174	2.42124	10.2531	1.7e-23	1.3e-22	42.3628	Up	PTPN22
NAP1L2	-0.772828	2.09284	-10.2516	1.72e-23	1.32e-22	42.3489	Down	NAP1L2
TM7SF3	-0.536547	5.80712	-10.2234	2.24e-23	1.7e-22	42.0893	Down	TM7SF3
SORD	-0.539722	2.93072	-10.2191	2.33e-23	1.77e-22	42.0493	Down	SORD
SYT14	-0.561346	0.661955	-10.2152	2.41e-23	1.83e-22	42.0138	Down	SYT14
DNAJC12	1.21707	2.96457	10.2144	2.43e-23	1.84e-22	42.006	Up	DNAJC12
SIX2	-1.24355	3.00932	-10.2137	2.45e-23	1.86e-22	41.9994	Down	SIX2
CSRP2	-0.780301	3.40763	-10.2058	2.64e-23	1.99e-22	41.9269	Down	CSRP2
PARL	-0.514213	3.79475	-10.1948	2.92e-23	2.2e-22	41.8264	Down	PARL
FST	-1.43451	3.93872	-10.1893	3.07e-23	2.31e-22	41.7755	Down	FST
CX3CL1	-0.961551	5.31811	-10.1876	3.12e-23	2.35e-22	41.7598	Down	CX3CL1
MYC	-0.785267	5.69813	-10.1832	3.25e-23	2.44e-22	41.7198	Down	MYC
LRIG3	-0.711339	4.80394	-10.1828	3.27e-23	2.45e-22	41.7155	Down	LRIG3
LAMA3	-1.09809	4.25258	-10.1827	3.27e-23	2.45e-22	41.7146	Down	LAMA3
GDF11	-0.505158	2.68779	-10.1753	3.5e-23	2.62e-22	41.647	Down	GDF11
ESPL1	-0.699653	2.92406	-10.1732	3.57e-23	2.67e-22	41.6275	Down	ESPL1
CTSS	0.757623	6.96129	10.1726	3.59e-23	2.68e-22	41.6226	Up	CTSS
EME1	-0.594591	2.28467	-10.1681	3.74e-23	2.8e-22	41.5808	Down	EME1
EDARADD	-0.885598	2.0419	-10.1567	4.16e-23	3.1e-22	41.4763	Down	EDARADD
MAFG	-0.532347	4.76095	-10.1501	4.42e-23	3.29e-22	41.4162	Down	MAFG
AP3M2	-0.51586	3.91275	-10.14	4.85e-23	3.6e-22	41.3239	Down	AP3M2
PLOD1	-0.526872	6.89182	-10.1393	4.89e-23	3.62e-22	41.3169	Down	PLOD1
TPX2	-0.896938	5.95103	-10.1377	4.96e-23	3.67e-22	41.3023	Down	TPX2
GLI2	-0.795093	2.12439	-10.1343	5.12e-23	3.78e-22	41.2711	Down	GLI2
CDK4	-0.556708	6.17905	-10.131	5.28e-23	3.89e-22	41.241	Down	CDK4
FGL1	1.38842	1.43402	10.1295	5.35e-23	3.94e-22	41.2279	Up	FGL1
TMEM54	-0.541842	6.58575	-10.1248	5.59e-23	4.11e-22	41.1849	Down	TMEM54
TBL1X	-0.597737	4.23957	-10.1233	5.67e-23	4.17e-22	41.1714	Down	TBL1X
ACSL5	1.18893	4.96861	10.1209	5.79e-23	4.26e-22	41.1494	Up	ACSL5
SH3GL3	-0.59216	0.827034	-10.1161	6.06e-23	4.44e-22	41.1052	Down	SH3GL3
ALDH3A1	-1.9429	4.18676	-10.1161	6.06e-23	4.44e-22	41.1051	Down	ALDH3A1
BLM	-0.558299	2.46684	-10.112	6.29e-23	4.61e-22	41.0682	Down	BLM
MAPRE3	-0.563521	4.24026	-10.0956	7.32e-23	5.34e-22	40.9178	Down	MAPRE3
ERLIN2	-0.538808	4.91735	-10.082	8.3e-23	6.03e-22	40.7942	Down	ERLIN2
IL20RA	-0.772	2.86726	-10.074	8.93e-23	6.48e-22	40.7216	Down	IL20RA
TEAD4	-0.570852	4.47785	-10.066	9.61e-23	6.96e-22	40.6492	Down	TEAD4
GOLT1A	1.2812	3.71144	10.0588	1.03e-22	7.43e-22	40.583	Up	GOLT1A
PLEKHG4	-0.778223	3.4968	-10.0545	1.07e-22	7.72e-22	40.5446	Down	PLEKHG4
AHCY	-0.531987	7.15157	-10.0505	1.11e-22	7.99e-22	40.5077	Down	AHCY
DMRTA2	-0.98855	1.6515	-10.0397	1.22e-22	8.79e-22	40.4099	Down	DMRTA2
SOCS7	-0.515706	3.53417	-10.034	1.29e-22	9.25e-22	40.3578	Down	SOCS7
TACSTD2	-0.916162	9.09111	-10.0326	1.31e-22	9.36e-22	40.3453	Down	TACSTD2
XRCC2	-0.639683	2.72829	-10.032	1.31e-22	9.41e-22	40.3399	Down	XRCC2
UCK2	-0.712124	3.69046	-10.0274	1.37e-22	9.8e-22	40.2987	Down	UCK2
CHD3	-0.507572	5.69973	-10.0209	1.46e-22	1.04e-21	40.239	Down	CHD3
MAGEA11	-1.18862	1.17107	-10.0181	1.49e-22	1.06e-21	40.2139	Down	MAGEA11
TUBB6	-0.745249	5.69391	-10.0027	1.72e-22	1.22e-21	40.0744	Down	TUBB6
GSTA4	-0.762038	5.53264	-10.0025	1.72e-22	1.22e-21	40.0728	Down	GSTA4
NUP155	-0.528268	4.57864	-9.99441	1.86e-22	1.31e-21	39.9997	Down	NUP155
TLE4	-0.556251	3.1761	-9.99262	1.89e-22	1.33e-21	39.9834	Down	TLE4
NELL2	-0.975163	2.69084	-9.98428	2.04e-22	1.43e-21	39.9081	Down	NELL2
HYOU1	-0.510329	6.45417	-9.98223	2.07e-22	1.46e-21	39.8896	Down	HYOU1
UHRF1	-0.68898	3.63769	-9.98079	2.1e-22	1.48e-21	39.8766	Down	UHRF1
CCDC34	-0.57391	4.03465	-9.97181	2.28e-22	1.6e-21	39.7955	Down	CCDC34
IL1RN	-1.06993	4.84578	-9.97153	2.29e-22	1.6e-21	39.793	Down	IL1RN
ARNTL2	-0.927276	4.23382	-9.96635	2.4e-22	1.67e-21	39.7462	Down	ARNTL2
CDCA5	-0.778362	4.62934	-9.95636	2.63e-22	1.83e-21	39.6561	Down	CDCA5
CYP2W1	-0.813176	0.889584	-9.95184	2.74e-22	1.9e-21	39.6155	Down	CYP2W1
CKMT1B	-0.858887	2.26728	-9.94451	2.93e-22	2.03e-21	39.5495	Down	CKMT1B
SLC7A5	-0.950712	6.61072	-9.9436	2.95e-22	2.05e-21	39.5412	Down	SLC7A5
MXRA7	-0.550552	4.76317	-9.93797	3.11e-22	2.15e-21	39.4906	Down	MXRA7
TBC1D8	-0.53459	4.325	-9.93553	3.18e-22	2.19e-21	39.4686	Down	TBC1D8
CEP72	-0.514284	3.19171	-9.93069	3.32e-22	2.29e-21	39.425	Down	CEP72
LHFPL1	-0.510979	0.810063	-9.92886	3.38e-22	2.33e-21	39.4086	Down	LHFPL1
RECQL	-0.537171	4.42085	-9.92232	3.58e-22	2.46e-21	39.3498	Down	RECQL
PCNA	-0.557682	8.00149	-9.91846	3.71e-22	2.55e-21	39.3152	Down	PCNA
FAM107B	0.737675	5.31804	9.90869	4.06e-22	2.78e-21	39.2274	Up	FAM107B
GCLC	-1.08341	5.02498	-9.90098	4.35e-22	2.98e-21	39.1582	Down	GCLC
MPPED1	-0.712475	0.566871	-9.89678	4.52e-22	3.09e-21	39.1205	Down	MPPED1
NPBWR1	-0.810322	1.07954	-9.89159	4.74e-22	3.24e-21	39.0739	Down	NPBWR1
HTR7	-0.744197	1.21322	-9.89099	4.76e-22	3.25e-21	39.0686	Down	HTR7
ME3	0.713666	3.03377	9.87724	5.4e-22	3.67e-21	38.9454	Up	ME3
WDR54	-0.562979	4.35637	-9.87572	5.47e-22	3.71e-21	38.9318	Down	WDR54
PI3	-2.20555	5.50376	-9.87373	5.57e-22	3.78e-21	38.914	Down	PI3
NPM3	-0.573802	6.57297	-9.85216	6.77e-22	4.57e-21	38.7211	Down	NPM3
C1orf21	-0.5576	3.56596	-9.84082	7.51e-22	5.06e-21	38.6198	Down	C1orf21
KRT10	-0.685204	5.66755	-9.83807	7.69e-22	5.18e-21	38.5953	Down	KRT10
SOST	-1.36643	1.35235	-9.83099	8.2e-22	5.51e-21	38.5321	Down	SOST
ATP2B1	-0.671659	4.47963	-9.82227	8.88e-22	5.95e-21	38.4543	Down	ATP2B1
FLNA	-0.670186	8.2173	-9.82122	8.96e-22	6e-21	38.445	Down	FLNA
SLC37A2	-0.676624	3.49294	-9.8211	8.97e-22	6.01e-21	38.4439	Down	SLC37A2
SP140	0.544619	2.05958	9.82025	9.04e-22	6.05e-21	38.4363	Up	SP140
CD3D	0.762802	4.77119	9.81941	9.11e-22	6.09e-21	38.4288	Up	CD3D
KLF4	-0.861035	5.04206	-9.81721	9.29e-22	6.21e-21	38.4092	Down	KLF4
MAPK12	-0.63912	2.57781	-9.81017	9.9e-22	6.61e-21	38.3465	Down	MAPK12
HSH2D	0.682179	3.7336	9.80389	1.05e-21	6.99e-21	38.2906	Up	HSH2D
SLC6A15	-0.940596	1.20868	-9.80372	1.05e-21	6.99e-21	38.2891	Down	SLC6A15
OXCT1	-0.690092	4.555	-9.80334	1.05e-21	7.01e-21	38.2857	Down	OXCT1
NNMT	0.793566	6.7336	9.79476	1.14e-21	7.56e-21	38.2094	Up	NNMT
LGALS7	-1.34228	1.58654	-9.78015	1.3e-21	8.61e-21	38.0795	Down	LGALS7
ODF3L1	-0.550258	1.50145	-9.77219	1.39e-21	9.23e-21	38.0088	Down	ODF3L1
CRIM1	-0.540658	5.04242	-9.77136	1.4e-21	9.29e-21	38.0015	Down	CRIM1
SLC38A1	-0.666399	5.38185	-9.7684	1.44e-21	9.53e-21	37.9752	Down	SLC38A1
CYP26A1	-0.799478	0.869901	-9.75331	1.65e-21	1.09e-20	37.8415	Down	CYP26A1
WDHD1	-0.555523	3.42271	-9.7515	1.68e-21	1.11e-20	37.8253	Down	WDHD1
MYO5A	-0.541795	3.59163	-9.73961	1.87e-21	1.22e-20	37.7201	Down	MYO5A
CD52	0.783088	5.90025	9.73908	1.88e-21	1.23e-20	37.7154	Up	CD52
GDPD2	-0.65383	0.761481	-9.73535	1.94e-21	1.27e-20	37.6824	Down	GDPD2
SRD5A1	-0.556819	3.79216	-9.73225	1.99e-21	1.3e-20	37.655	Down	SRD5A1
TCF7L1	-0.738325	4.30859	-9.72942	2.05e-21	1.34e-20	37.6299	Down	TCF7L1
RECQL4	-0.67967	4.19069	-9.72829	2.07e-21	1.35e-20	37.6199	Down	RECQL4
TTK	-0.772807	3.48911	-9.72219	2.18e-21	1.42e-20	37.566	Down	TTK
MGAT4A	0.628519	3.66526	9.72194	2.19e-21	1.42e-20	37.5638	Up	MGAT4A
MMP14	-0.66022	7.95701	-9.71621	2.3e-21	1.5e-20	37.5131	Down	MMP14
CENPF	-0.759201	4.15237	-9.7152	2.32e-21	1.51e-20	37.5042	Down	CENPF
NXN	-0.591337	5.09069	-9.71497	2.33e-21	1.51e-20	37.5022	Down	NXN
SLC9A2	-0.815235	1.41139	-9.70999	2.43e-21	1.58e-20	37.4582	Down	SLC9A2
NRCAM	-1.13433	2.64133	-9.70695	2.5e-21	1.62e-20	37.4313	Down	NRCAM
SLC4A3	-0.751056	2.75549	-9.70492	2.55e-21	1.65e-20	37.4135	Down	SLC4A3
ENTPD3	-0.79827	3.66136	-9.6991	2.68e-21	1.74e-20	37.3621	Down	ENTPD3
SOX12	-0.589121	4.69437	-9.69744	2.72e-21	1.76e-20	37.3475	Down	SOX12
TMEM125	1.16469	5.36556	9.69629	2.75e-21	1.78e-20	37.3374	Up	TMEM125
ZNF185	-0.660955	5.05446	-9.6948	2.79e-21	1.8e-20	37.3242	Down	ZNF185
PLK1	-0.681545	4.17024	-9.69344	2.82e-21	1.82e-20	37.3122	Down	PLK1
MTSS1	-0.685616	3.90471	-9.69046	2.9e-21	1.87e-20	37.286	Down	MTSS1
CXorf21	0.573906	2.51085	9.68837	2.95e-21	1.9e-20	37.2675	Up	CXorf21
KIF11	-0.651277	4.35807	-9.68824	2.96e-21	1.9e-20	37.2664	Down	KIF11
P2RY2	-0.561482	2.29842	-9.68681	3e-21	1.93e-20	37.2538	Down	P2RY2
ARRB1	0.747729	3.31062	9.68646	3e-21	1.93e-20	37.2507	Up	ARRB1
LONRF3	0.69309	1.94506	9.68123	3.15e-21	2.02e-20	37.2046	Up	LONRF3
GIMAP4	0.625439	5.03376	9.67943	3.2e-21	2.05e-20	37.1887	Up	GIMAP4
TMEM99	-0.505609	4.03318	-9.67399	3.36e-21	2.15e-20	37.1409	Down	TMEM99
TGFB1	-0.540775	6.30594	-9.67378	3.36e-21	2.15e-20	37.139	Down	TGFB1
THSD4	-0.574935	2.41693	-9.6696	3.49e-21	2.23e-20	37.1022	Down	THSD4
SLC41A2	0.734861	3.56203	9.66668	3.58e-21	2.29e-20	37.0765	Up	SLC41A2
FCGR2B	0.589877	2.57179	9.66606	3.6e-21	2.3e-20	37.0711	Up	FCGR2B
NDRG2	-0.664701	4.13682	-9.66573	3.62e-21	2.31e-20	37.0682	Down	NDRG2
PPP1R14D	1.41575	2.66202	9.65979	3.81e-21	2.43e-20	37.016	Up	PPP1R14D
LRP12	-0.666099	3.16676	-9.65877	3.85e-21	2.45e-20	37.0069	Down	LRP12
DLX1	-0.593079	0.678663	-9.65775	3.88e-21	2.47e-20	36.998	Down	DLX1
SOX7	-0.754165	2.64489	-9.65471	3.99e-21	2.53e-20	36.9713	Down	SOX7
GRIP1	-0.570661	1.84446	-9.64757	4.25e-21	2.69e-20	36.9085	Down	GRIP1
TRIP13	-0.792639	4.74359	-9.63392	4.8e-21	3.03e-20	36.7888	Down	TRIP13
FDFT1	-0.504287	6.39854	-9.63226	4.87e-21	3.07e-20	36.7742	Down	FDFT1
ACTN1	-0.562368	6.09914	-9.62647	5.13e-21	3.23e-20	36.7234	Down	ACTN1
CNTN1	-1.08803	2.45019	-9.62315	5.28e-21	3.32e-20	36.6943	Down	CNTN1
TBX3	-0.648872	2.97048	-9.62302	5.29e-21	3.32e-20	36.6932	Down	TBX3
CENPI	-0.574147	2.58369	-9.61993	5.43e-21	3.41e-20	36.666	Down	CENPI
SMS	-0.5219	7.22828	-9.61789	5.53e-21	3.47e-20	36.6482	Down	SMS
NKX2-5	-0.857197	0.919886	-9.6163	5.61e-21	3.52e-20	36.6343	Down	NKX2-5
CCR2	0.635213	2.24246	9.61615	5.62e-21	3.52e-20	36.6329	Up	CCR2
HSD17B1	-0.580691	1.607	-9.61212	5.82e-21	3.65e-20	36.5977	Down	HSD17B1
SH2D1A	0.600803	2.06094	9.60608	6.14e-21	3.84e-20	36.5448	Up	SH2D1A
NDUFB5	-0.500984	5.6535	-9.60234	6.35e-21	3.97e-20	36.5121	Down	NDUFB5
PLCD3	-0.656187	3.17661	-9.60148	6.4e-21	3.99e-20	36.5045	Down	PLCD3
FRAS1	-0.758118	2.03747	-9.59927	6.53e-21	4.07e-20	36.4852	Down	FRAS1
CLCA4	-1.09225	1.2112	-9.58628	7.32e-21	4.55e-20	36.3717	Down	CLCA4
LSR	-0.536557	7.92943	-9.58574	7.36e-21	4.57e-20	36.367	Down	LSR
GSTM4	-0.64356	3.45306	-9.58477	7.42e-21	4.61e-20	36.3585	Down	GSTM4
BRCA1	-0.556339	2.93839	-9.57983	7.75e-21	4.8e-20	36.3154	Down	BRCA1
CLIC2	0.736098	4.53224	9.57983	7.75e-21	4.8e-20	36.3153	Up	CLIC2
COL27A1	-0.710059	2.91509	-9.57971	7.76e-21	4.8e-20	36.3143	Down	COL27A1
HOXC8	-0.80544	1.69226	-9.56687	8.69e-21	5.37e-20	36.2023	Down	HOXC8
GPRC5B	-0.728702	3.24306	-9.5637	8.94e-21	5.51e-20	36.1746	Down	GPRC5B
ABCA12	-0.828138	2.32923	-9.55744	9.45e-21	5.82e-20	36.12	Down	ABCA12
LTBP4	-0.672243	5.21327	-9.55635	9.54e-21	5.87e-20	36.1105	Down	LTBP4
IVL	-1.56805	3.12275	-9.55462	9.69e-21	5.96e-20	36.0954	Down	IVL
HSPG2	-0.748181	5.45954	-9.54863	1.02e-20	6.28e-20	36.0433	Down	HSPG2
FUT1	-0.51039	3.03108	-9.5406	1.1e-20	6.73e-20	35.9734	Down	FUT1
PTN	-1.17527	4.34211	-9.53772	1.12e-20	6.9e-20	35.9483	Down	PTN
LST1	0.647646	3.982	9.53208	1.18e-20	7.24e-20	35.8993	Up	LST1
PPFIA3	-0.57115	2.84983	-9.53089	1.19e-20	7.31e-20	35.8889	Down	PPFIA3
IGSF6	0.678559	3.88157	9.52029	1.31e-20	8.01e-20	35.7968	Up	IGSF6
FABP5	-1.13884	4.72143	-9.51966	1.32e-20	8.05e-20	35.7913	Down	FABP5
CHST3	-0.750109	3.86276	-9.51559	1.37e-20	8.32e-20	35.756	Down	CHST3
SERPINB4	-1.52225	2.39932	-9.51024	1.43e-20	8.71e-20	35.7095	Down	SERPINB4
CREG2	-0.573833	0.934458	-9.5096	1.44e-20	8.75e-20	35.704	Down	CREG2
FMO6P	-0.76723	0.989324	-9.50605	1.49e-20	9.02e-20	35.6732	Down	FMO6P
GALNT3	-0.657773	5.36597	-9.49535	1.63e-20	9.89e-20	35.5804	Down	GALNT3
EFNA3	-0.616453	3.10383	-9.49399	1.65e-20	1e-19	35.5686	Down	EFNA3
OSBP2	-0.527721	2.55928	-9.48645	1.77e-20	1.07e-19	35.5033	Down	OSBP2
XBP1	0.510096	8.44639	9.48294	1.82e-20	1.1e-19	35.4729	Up	XBP1
SCRIB	-0.545977	5.79239	-9.47681	1.92e-20	1.16e-19	35.4198	Down	SCRIB
CIB2	-0.70451	3.21037	-9.46838	2.07e-20	1.24e-19	35.3468	Down	CIB2
C1QL1	-0.782907	1.40836	-9.45641	2.3e-20	1.38e-19	35.2434	Down	C1QL1
HOMER2	-0.596134	2.37214	-9.45563	2.31e-20	1.39e-19	35.2367	Down	HOMER2
OR7A5	-0.522102	0.47979	-9.45278	2.37e-20	1.42e-19	35.2121	Down	OR7A5
CDCA3	-0.680595	3.3733	-9.45243	2.38e-20	1.42e-19	35.209	Down	CDCA3
UBE2S	-0.732371	4.97188	-9.43976	2.66e-20	1.59e-19	35.0997	Down	UBE2S
EXO1	-0.671401	3.30886	-9.43061	2.88e-20	1.72e-19	35.0208	Down	EXO1
ICA1	0.828315	3.84961	9.42902	2.92e-20	1.74e-19	35.0071	Up	ICA1
HMGA2	-0.998775	1.74408	-9.42821	2.94e-20	1.75e-19	35.0001	Down	HMGA2
MFHAS1	-0.503225	4.81737	-9.42778	2.95e-20	1.76e-19	34.9964	Down	MFHAS1
JPH1	-0.712373	3.17494	-9.42744	2.96e-20	1.76e-19	34.9935	Down	JPH1
VAMP5	0.705802	6.79398	9.42743	2.96e-20	1.76e-19	34.9934	Up	VAMP5
MYH14	-0.750271	5.52571	-9.42374	3.06e-20	1.82e-19	34.9616	Down	MYH14
CPT1A	-0.502178	5.14756	-9.42089	3.13e-20	1.86e-19	34.9371	Down	CPT1A
CNFN	-1.03195	4.14613	-9.4201	3.16e-20	1.87e-19	34.9303	Down	CNFN
SMOX	-0.651781	4.17338	-9.41369	3.34e-20	1.98e-19	34.8751	Down	SMOX
IGFL1	-1.1648	1.61143	-9.41241	3.38e-20	2e-19	34.864	Down	IGFL1
MAP1LC3C	0.761723	1.51978	9.412	3.39e-20	2e-19	34.8605	Up	MAP1LC3C
C1orf162	0.599973	4.00347	9.4103	3.44e-20	2.03e-19	34.8459	Up	C1orf162
ITPKB	-0.54332	4.6635	-9.39994	3.76e-20	2.22e-19	34.7568	Down	ITPKB
CD48	0.6233	2.75278	9.39788	3.83e-20	2.26e-19	34.7391	Up	CD48
ARHGAP11A	-0.596522	3.20373	-9.39437	3.95e-20	2.33e-19	34.7089	Down	ARHGAP11A
CKAP2	-0.528899	4.65616	-9.39368	3.97e-20	2.34e-19	34.703	Down	CKAP2
PIK3CG	0.554674	2.37465	9.39023	4.1e-20	2.41e-19	34.6734	Up	PIK3CG
CDK6	-0.731685	3.60675	-9.38017	4.47e-20	2.62e-19	34.587	Down	CDK6
CD2	0.727074	4.75241	9.37466	4.69e-20	2.75e-19	34.5398	Up	CD2
RGS6	-0.509098	0.684667	-9.35981	5.34e-20	3.12e-19	34.4125	Down	RGS6
SLC15A2	-0.706019	3.59719	-9.35669	5.48e-20	3.2e-19	34.3858	Down	SLC15A2
NTS	-2.31131	3.59434	-9.34403	6.12e-20	3.56e-19	34.2774	Down	NTS
RACGAP1	-0.582918	5.01118	-9.34065	6.3e-20	3.66e-19	34.2485	Down	RACGAP1
AKR1B10	-2.22945	4.96639	-9.32078	7.48e-20	4.33e-19	34.0788	Down	AKR1B10
SIX4	-0.540253	3.25703	-9.31829	7.65e-20	4.42e-19	34.0576	Down	SIX4
CYP4F11	-1.59787	3.11808	-9.31217	8.06e-20	4.65e-19	34.0054	Down	CYP4F11
ANLN	-0.744067	4.73921	-9.30842	8.33e-20	4.8e-19	33.9733	Down	ANLN
TROAP	-0.75448	3.77125	-9.30232	8.78e-20	5.05e-19	33.9214	Down	TROAP
FOSL1	-1.0296	4.26707	-9.29898	9.04e-20	5.2e-19	33.893	Down	FOSL1
GPR39	0.817196	2.1818	9.2948	9.37e-20	5.38e-19	33.8573	Up	GPR39
HLA-DMB	0.728015	4.79231	9.29472	9.37e-20	5.38e-19	33.8567	Up	HLA-DMB
KRT7	1.45974	6.60637	9.29254	9.55e-20	5.48e-19	33.8381	Up	KRT7
C4BPB	0.959984	1.52124	9.29049	9.72e-20	5.58e-19	33.8206	Up	C4BPB
STEAP4	1.12303	3.55659	9.28828	9.91e-20	5.68e-19	33.8018	Up	STEAP4
TBXAS1	0.543437	3.42862	9.28418	1.03e-19	5.88e-19	33.7669	Up	TBXAS1
ALOX12	-0.567463	1.8031	-9.27974	1.07e-19	6.09e-19	33.7292	Down	ALOX12
CKMT1A	-0.759905	2.15468	-9.2773	1.09e-19	6.22e-19	33.7085	Down	CKMT1A
STK32A	0.872147	1.99487	9.27639	1.1e-19	6.27e-19	33.7007	Up	STK32A
LRP3	-0.607245	3.82839	-9.26381	1.22e-19	6.96e-19	33.5938	Down	LRP3
SPRR2G	-1.27458	1.42238	-9.2591	1.27e-19	7.24e-19	33.5539	Down	SPRR2G
MDFI	-0.782409	4.98962	-9.25476	1.32e-19	7.51e-19	33.517	Down	MDFI
GSTP1	-0.545047	10.3494	-9.24827	1.4e-19	7.93e-19	33.462	Down	GSTP1
STAR	-0.633917	0.874463	-9.24119	1.49e-19	8.42e-19	33.4019	Down	STAR
DNAJC15	0.549878	3.59351	9.23308	1.59e-19	9e-19	33.3332	Up	DNAJC15
PROM2	-0.856394	5.36809	-9.22919	1.65e-19	9.3e-19	33.3004	Down	PROM2
SLAMF7	0.75382	4.38835	9.22605	1.69e-19	9.54e-19	33.2737	Up	SLAMF7
TRIB2	-0.605945	5.23368	-9.22551	1.7e-19	9.58e-19	33.2692	Down	TRIB2
APOC1	0.826026	5.77171	9.22224	1.75e-19	9.84e-19	33.2415	Up	APOC1
FBLN1	-0.711494	6.27429	-9.20994	1.94e-19	1.09e-18	33.1375	Down	FBLN1
SLC16A4	0.962311	3.42666	9.2045	2.04e-19	1.14e-18	33.0916	Up	SLC16A4
GIMAP7	0.618808	4.52273	9.20236	2.07e-19	1.16e-18	33.0735	Up	GIMAP7
RAI14	-0.619922	5.82911	-9.20135	2.09e-19	1.17e-18	33.0649	Down	RAI14
NFIX	-0.637476	5.00285	-9.20019	2.11e-19	1.18e-18	33.0552	Down	NFIX
RGL3	0.964078	2.97466	9.19824	2.15e-19	1.2e-18	33.0387	Up	RGL3
TGM5	-0.611087	0.873874	-9.19069	2.29e-19	1.28e-18	32.975	Down	TGM5
TCF15	-0.601899	1.09748	-9.18806	2.34e-19	1.31e-18	32.9528	Down	TCF15
HOXA1	-0.721418	1.94473	-9.18599	2.39e-19	1.33e-18	32.9354	Down	HOXA1
TNFAIP8L2	0.563828	3.59619	9.17773	2.56e-19	1.43e-18	32.8657	Up	TNFAIP8L2
ACOX2	0.748453	2.53069	9.17475	2.63e-19	1.46e-18	32.8406	Up	ACOX2
RBP1	-1.02722	4.4535	-9.1636	2.89e-19	1.61e-18	32.7468	Down	RBP1
BCL9L	-0.54606	4.43289	-9.16267	2.91e-19	1.62e-18	32.7389	Down	BCL9L
CCNB2	-0.706464	4.98485	-9.16105	2.95e-19	1.64e-18	32.7254	Down	CCNB2
LMO3	1.21804	3.17124	9.15484	3.11e-19	1.73e-18	32.6731	Up	LMO3
ZNF367	-0.568483	3.00478	-9.14699	3.33e-19	1.84e-18	32.6071	Down	ZNF367
SMARCA2	-0.519127	4.00341	-9.14388	3.42e-19	1.89e-18	32.581	Down	SMARCA2
TRIM16L	-1.02126	3.63223	-9.14377	3.42e-19	1.89e-18	32.5801	Down	TRIM16L
HELLS	-0.541472	2.85226	-9.14098	3.5e-19	1.93e-18	32.5566	Down	HELLS
PBX1	-0.587294	3.22529	-9.13393	3.72e-19	2.05e-18	32.4975	Down	PBX1
PDK4	0.937957	3.59329	9.13033	3.84e-19	2.11e-18	32.4673	Up	PDK4
GPR174	0.512733	1.47227	9.12109	4.15e-19	2.27e-18	32.3898	Up	GPR174
STC2	-0.884131	3.67536	-9.12092	4.16e-19	2.28e-18	32.3884	Down	STC2
CYP4F3	-1.48975	2.39187	-9.11281	4.45e-19	2.44e-18	32.3205	Down	CYP4F3
MXD1	-0.538647	4.3321	-9.11064	4.54e-19	2.48e-18	32.3023	Down	MXD1
SERTAD4	-0.706636	3.43133	-9.1066	4.69e-19	2.56e-18	32.2684	Down	SERTAD4
SRGN	0.705952	7.9955	9.09526	5.17e-19	2.81e-18	32.1735	Up	SRGN
EMP1	-0.653947	5.96542	-9.09322	5.26e-19	2.86e-18	32.1565	Down	EMP1
MAPK11	-0.569078	3.82926	-9.09033	5.39e-19	2.93e-18	32.1323	Down	MAPK11
ALDH3B1	0.962708	4.24945	9.0827	5.75e-19	3.11e-18	32.0686	Up	ALDH3B1
CA12	-1.21764	4.35804	-9.0687	6.47e-19	3.49e-18	31.9518	Down	CA12
ADORA2B	-0.609418	3.85957	-9.04898	7.65e-19	4.11e-18	31.7874	Down	ADORA2B
EN2	-0.62939	0.930627	-9.03355	8.71e-19	4.66e-18	31.6591	Down	EN2
CRYAB	-0.895818	3.61937	-9.02819	9.12e-19	4.86e-18	31.6145	Down	CRYAB
ASF1B	-0.631169	5.29501	-9.02664	9.23e-19	4.92e-18	31.6017	Down	ASF1B
APBB1IP	0.595933	3.50988	9.02592	9.29e-19	4.95e-18	31.5957	Up	APBB1IP
SERPINB7	-1.0431	1.72432	-9.02187	9.61e-19	5.12e-18	31.562	Down	SERPINB7
TINAGL1	-0.806601	4.70985	-9.01541	1.02e-18	5.4e-18	31.5084	Down	TINAGL1
TMC5	1.16096	4.08524	9.0139	1.03e-18	5.46e-18	31.4959	Up	TMC5
TRAT1	0.524041	1.51512	9.0079	1.08e-18	5.74e-18	31.4461	Up	TRAT1
F2RL1	-0.73713	4.82275	-9.00074	1.15e-18	6.09e-18	31.3867	Down	F2RL1
FXYD4	0.89024	1.10143	8.99833	1.17e-18	6.21e-18	31.3668	Up	FXYD4
TRPM4	-0.517646	4.44421	-8.99535	1.2e-18	6.36e-18	31.3421	Down	TRPM4
BTK	0.546859	2.92974	8.98918	1.27e-18	6.69e-18	31.291	Up	BTK
CENPH	-0.539608	4.12477	-8.98812	1.28e-18	6.74e-18	31.2822	Down	CENPH
TAF4B	-0.519631	2.90903	-8.98406	1.32e-18	6.97e-18	31.2486	Down	TAF4B
GNA14	0.830102	2.80062	8.97577	1.42e-18	7.46e-18	31.18	Up	GNA14
SAMSN1	0.55257	3.02698	8.96664	1.53e-18	8.03e-18	31.1045	Up	SAMSN1
ATP8B1	-0.517117	4.85569	-8.96593	1.54e-18	8.08e-18	31.0987	Down	ATP8B1
GIMAP2	0.576066	3.73225	8.96228	1.59e-18	8.32e-18	31.0686	Up	GIMAP2
SBSN	-1.41712	2.18873	-8.94777	1.79e-18	9.36e-18	30.9488	Down	SBSN
FCGR1A	0.534666	2.44638	8.94479	1.84e-18	9.58e-18	30.9243	Up	FCGR1A
CDCA8	-0.640351	4.99067	-8.94194	1.88e-18	9.8e-18	30.9007	Down	CDCA8
PRMT6	-0.503904	3.7837	-8.93894	1.93e-18	1e-17	30.8761	Down	PRMT6
PLA2G6	-0.532694	2.72497	-8.93325	2.02e-18	1.05e-17	30.8291	Down	PLA2G6
FBP1	0.907321	5.25548	8.92886	2.1e-18	1.09e-17	30.7931	Up	FBP1
KCNQ3	0.812702	1.99532	8.92878	2.1e-18	1.09e-17	30.7924	Up	KCNQ3
MERTK	-0.572727	4.04983	-8.92462	2.17e-18	1.13e-17	30.7581	Down	MERTK
DUOX2	-0.840624	1.96938	-8.91939	2.27e-18	1.18e-17	30.7151	Down	DUOX2
FASN	-0.6414	6.62207	-8.9175	2.31e-18	1.19e-17	30.6996	Down	FASN
OAF	-0.536478	4.58948	-8.91722	2.31e-18	1.2e-17	30.6972	Down	OAF
NCAPG2	-0.516809	4.04071	-8.91398	2.38e-18	1.23e-17	30.6706	Down	NCAPG2
NPPC	-0.986666	1.31068	-8.90914	2.47e-18	1.28e-17	30.6309	Down	NPPC
RAD51AP1	-0.662523	4.10552	-8.90799	2.5e-18	1.29e-17	30.6214	Down	RAD51AP1
IGF2BP3	-0.887427	2.38294	-8.90042	2.66e-18	1.37e-17	30.5592	Down	IGF2BP3
CFI	0.608646	2.28543	8.89517	2.78e-18	1.43e-17	30.5162	Up	CFI
KRT33A	-0.588173	0.521357	-8.89151	2.87e-18	1.47e-17	30.4861	Down	KRT33A
FETUB	-0.974074	0.982381	-8.89119	2.87e-18	1.47e-17	30.4835	Down	FETUB
RCSD1	0.517407	2.85541	8.89011	2.9e-18	1.48e-17	30.4746	Up	RCSD1
FCRL2	0.543142	1.28952	8.88923	2.92e-18	1.5e-17	30.4674	Up	FCRL2
CD53	0.642082	6.19092	8.88367	3.06e-18	1.57e-17	30.4218	Up	CD53
BCL2L10	-0.67989	1.65428	-8.87237	3.36e-18	1.71e-17	30.3293	Down	BCL2L10
MKI67	-0.690256	4.45697	-8.86719	3.51e-18	1.79e-17	30.2869	Down	MKI67
MLPH	1.14805	4.51538	8.86665	3.52e-18	1.79e-17	30.2824	Up	MLPH
CHODL	-0.847518	2.05073	-8.86487	3.58e-18	1.82e-17	30.2678	Down	CHODL
ST3GAL5	0.786406	2.94108	8.86438	3.59e-18	1.83e-17	30.2639	Up	ST3GAL5
TMEM176B	0.678462	6.96243	8.86249	3.65e-18	1.85e-17	30.2484	Up	TMEM176B
CPM	0.963797	4.81761	8.86157	3.67e-18	1.87e-17	30.2409	Up	CPM
SPINK5	-0.999094	3.2225	-8.84735	4.14e-18	2.09e-17	30.1247	Down	SPINK5
PSPH	-0.583914	4.69631	-8.8431	4.28e-18	2.17e-17	30.0899	Down	PSPH
KIF4A	-0.666942	4.04684	-8.84215	4.32e-18	2.18e-17	30.0822	Down	KIF4A
GPRC5D	-0.716438	2.52312	-8.84005	4.39e-18	2.22e-17	30.0651	Down	GPRC5D
DDX11	-0.511928	3.59245	-8.83046	4.76e-18	2.4e-17	29.9869	Down	DDX11
CRISPLD1	-0.777833	2.88816	-8.82815	4.85e-18	2.45e-17	29.968	Down	CRISPLD1
AGT	1.00328	2.80889	8.82431	5e-18	2.52e-17	29.9367	Up	AGT
SYTL3	0.567699	3.72103	8.82379	5.03e-18	2.53e-17	29.9324	Up	SYTL3
ADAMTSL5	-0.579355	2.09082	-8.80612	5.82e-18	2.91e-17	29.7886	Down	ADAMTSL5
SLC43A3	0.674215	4.08993	8.80554	5.84e-18	2.93e-17	29.7839	Up	SLC43A3
BOP1	-0.520792	5.85048	-8.80253	5.99e-18	3e-17	29.7594	Down	BOP1
LPXN	0.500021	4.64848	8.80191	6.02e-18	3.01e-17	29.7543	Up	LPXN
SHOX2	-0.704414	1.60855	-8.79841	6.2e-18	3.09e-17	29.7259	Down	SHOX2
E2F2	-0.517671	2.62421	-8.79064	6.61e-18	3.29e-17	29.6627	Down	E2F2
GGT6	-0.931397	3.16137	-8.78875	6.71e-18	3.34e-17	29.6474	Down	GGT6
PLA2G3	-0.818462	1.7468	-8.78793	6.76e-18	3.36e-17	29.6407	Down	PLA2G3
TFEC	0.518684	1.9147	8.78529	6.91e-18	3.43e-17	29.6193	Up	TFEC
CEBPA	-0.642271	3.62697	-8.78526	6.91e-18	3.43e-17	29.619	Down	CEBPA
CD69	0.658973	3.11832	8.78397	6.98e-18	3.47e-17	29.6086	Up	CD69
OLFM2	-0.70598	4.4118	-8.78114	7.15e-18	3.55e-17	29.5856	Down	OLFM2
CD180	0.50402	2.29747	8.7804	7.19e-18	3.57e-17	29.5796	Up	CD180
SLAMF6	0.619294	3.00206	8.77905	7.27e-18	3.6e-17	29.5686	Up	SLAMF6
SGPP1	0.537903	4.53389	8.77206	7.7e-18	3.81e-17	29.512	Up	SGPP1
LY86	0.64998	4.00048	8.77104	7.77e-18	3.84e-17	29.5037	Up	LY86
PLEKHB1	0.855293	3.32834	8.75868	8.6e-18	4.24e-17	29.4035	Up	PLEKHB1
CBLC	-0.741758	5.42863	-8.75837	8.62e-18	4.25e-17	29.401	Down	CBLC
FGA	1.63614	2.62704	8.7583	8.63e-18	4.25e-17	29.4004	Up	FGA
HTR2C	-0.512401	0.688248	-8.74922	9.3e-18	4.57e-17	29.3269	Down	HTR2C
AIF1	0.585865	5.7919	8.74017	1e-17	4.91e-17	29.2538	Up	AIF1
CXCR6	0.558562	2.64875	8.72756	1.11e-17	5.43e-17	29.1519	Up	CXCR6
GAMT	-0.632155	4.1908	-8.72418	1.14e-17	5.58e-17	29.1246	Down	GAMT
NPAS2	-0.511063	2.49178	-8.72403	1.14e-17	5.58e-17	29.1234	Down	NPAS2
DKK3	-0.602439	4.45534	-8.72217	1.16e-17	5.67e-17	29.1084	Down	DKK3
SPHK1	-0.70317	4.01037	-8.71959	1.19e-17	5.78e-17	29.0876	Down	SPHK1
BIN2	0.530078	3.21275	8.71772	1.2e-17	5.86e-17	29.0725	Up	BIN2
SLC7A7	0.564012	4.00266	8.71443	1.24e-17	6.02e-17	29.046	Up	SLC7A7
BEX2	-0.846812	4.96994	-8.70051	1.39e-17	6.71e-17	28.9338	Down	BEX2
SDK1	-0.770943	3.59638	-8.6978	1.42e-17	6.86e-17	28.912	Down	SDK1
IER3	-0.687376	6.05378	-8.69491	1.45e-17	7.02e-17	28.8888	Down	IER3
ORM2	1.00382	2.18681	8.6907	1.5e-17	7.26e-17	28.8548	Up	ORM2
GPR171	0.662399	2.35682	8.68038	1.63e-17	7.88e-17	28.7719	Up	GPR171
PNMA2	0.841962	2.44327	8.6735	1.73e-17	8.32e-17	28.7166	Up	PNMA2
RASD1	1.0768	5.33986	8.66409	1.87e-17	8.96e-17	28.641	Up	RASD1
PAEP	1.52301	2.3592	8.66405	1.87e-17	8.96e-17	28.6408	Up	PAEP
HSD11B2	-0.60326	3.30675	-8.65701	1.98e-17	9.48e-17	28.5843	Down	HSD11B2
HOXA11	-0.562636	0.843909	-8.65656	1.98e-17	9.51e-17	28.5807	Down	HOXA11
CALCA	1.35875	1.12282	8.64701	2.14e-17	1.03e-16	28.5042	Up	CALCA
DDIT3	-0.522863	5.03555	-8.64637	2.16e-17	1.03e-16	28.499	Down	DDIT3
CD40LG	0.507682	1.47929	8.6459	2.16e-17	1.03e-16	28.4952	Up	CD40LG
PC	-0.549174	4.0594	-8.63917	2.28e-17	1.09e-16	28.4414	Down	PC
MEF2C	0.519811	2.68024	8.63482	2.37e-17	1.13e-16	28.4066	Up	MEF2C
SPDEF	1.28563	3.69641	8.61308	2.82e-17	1.34e-16	28.2329	Up	SPDEF
CTLA4	0.556813	2.49071	8.60901	2.92e-17	1.39e-16	28.2004	Up	CTLA4
CLEC2L	-0.851117	1.13693	-8.59984	3.14e-17	1.49e-16	28.1272	Down	CLEC2L
HLA-DMA	0.685101	6.55265	8.59977	3.15e-17	1.49e-16	28.1267	Up	HLA-DMA
CRMP1	-0.61494	3.1403	-8.58816	3.46e-17	1.63e-16	28.0341	Down	CRMP1
EIF4EBP1	-0.737556	7.58116	-8.58546	3.53e-17	1.67e-16	28.0127	Down	EIF4EBP1
TIAM1	-0.558249	2.75691	-8.58517	3.54e-17	1.67e-16	28.0103	Down	TIAM1
DSG1	-0.64336	0.708425	-8.57982	3.7e-17	1.74e-16	27.9677	Down	DSG1
IGSF10	-0.559004	1.40281	-8.57586	3.82e-17	1.8e-16	27.9363	Down	IGSF10
SERPINB12	-0.800751	0.733603	-8.57529	3.83e-17	1.81e-16	27.9317	Down	SERPINB12
KIAA1549	-0.597975	2.55369	-8.57422	3.87e-17	1.82e-16	27.9232	Down	KIAA1549
C19orf48	-0.504625	5.78598	-8.56896	4.04e-17	1.9e-16	27.8814	Down	C19orf48
EPHA4	-0.647999	3.46904	-8.56801	4.07e-17	1.91e-16	27.8739	Down	EPHA4
SERPINB11	-0.67569	0.754054	-8.55192	4.63e-17	2.17e-16	27.7461	Down	SERPINB11
CCNA1	-0.983443	1.85519	-8.55112	4.66e-17	2.18e-16	27.7397	Down	CCNA1
IQGAP3	-0.583612	3.95828	-8.55006	4.7e-17	2.2e-16	27.7314	Down	IQGAP3
KPNA2	-0.546252	5.84257	-8.54127	5.05e-17	2.36e-16	27.6617	Down	KPNA2
S100A7	-1.89745	3.32606	-8.54116	5.05e-17	2.36e-16	27.6608	Down	S100A7
BHMT2	1.01796	1.85947	8.53593	5.27e-17	2.45e-16	27.6193	Up	BHMT2
ATP12A	-0.884394	1.51761	-8.52195	5.89e-17	2.74e-16	27.5087	Down	ATP12A
FGG	1.75025	3.93596	8.51638	6.16e-17	2.86e-16	27.4647	Up	FGG
EZH2	-0.544897	4.24698	-8.50984	6.5e-17	3.01e-16	27.413	Down	EZH2
CEP55	-0.654711	4.79466	-8.50643	6.68e-17	3.09e-16	27.386	Down	CEP55
PGD	-0.672338	8.10624	-8.47452	8.62e-17	3.96e-16	27.1344	Down	PGD
KRT23	-1.08772	1.99472	-8.47311	8.72e-17	4.01e-16	27.1233	Down	KRT23
NUDT10	-0.628545	1.03751	-8.46699	9.16e-17	4.2e-16	27.0752	Down	NUDT10
FHOD3	-0.710126	2.03262	-8.46166	9.56e-17	4.38e-16	27.0333	Down	FHOD3
ADD3	-0.539276	5.38125	-8.4606	9.64e-17	4.41e-16	27.0249	Down	ADD3
OPLAH	-0.550923	4.19865	-8.45294	1.02e-16	4.69e-16	26.9647	Down	OPLAH
NCF4	0.522538	4.13988	8.44633	1.08e-16	4.93e-16	26.9129	Up	NCF4
MAGEA4	-1.67524	2.26746	-8.42657	1.26e-16	5.75e-16	26.7579	Down	MAGEA4
PGBD5	-0.671621	1.90221	-8.42479	1.28e-16	5.83e-16	26.744	Down	PGBD5
SDSL	0.56771	3.93432	8.42027	1.33e-16	6.04e-16	26.7086	Up	SDSL
KIF14	-0.557784	2.6373	-8.41265	1.41e-16	6.4e-16	26.6489	Down	KIF14
FGF12	-0.688706	1.47065	-8.40733	1.47e-16	6.67e-16	26.6073	Down	FGF12
EDAR	-0.558464	1.0112	-8.40356	1.52e-16	6.86e-16	26.5778	Down	EDAR
PAX9	-0.815552	2.88805	-8.39226	1.66e-16	7.49e-16	26.4896	Down	PAX9
MLF1	-0.562294	4.69639	-8.38345	1.78e-16	8.02e-16	26.4209	Down	MLF1
SCG5	0.756156	2.97599	8.38319	1.78e-16	8.03e-16	26.4188	Up	SCG5
ADD2	-0.781	1.49611	-8.36384	2.08e-16	9.33e-16	26.2681	Down	ADD2
THBD	-0.767542	5.23942	-8.36257	2.1e-16	9.42e-16	26.2582	Down	THBD
TSPAN18	-0.715369	3.47316	-8.35982	2.15e-16	9.62e-16	26.2368	Down	TSPAN18
PLCD1	-0.525808	3.7577	-8.3475	2.37e-16	1.06e-15	26.141	Down	PLCD1
BIK	-0.660894	4.70139	-8.3219	2.9e-16	1.29e-15	25.9424	Down	BIK
FBXO17	-0.644219	2.50609	-8.32067	2.92e-16	1.3e-15	25.9328	Down	FBXO17
ALOX12P2	-0.558703	1.63464	-8.31351	3.09e-16	1.37e-15	25.8773	Down	ALOX12P2
SULF2	-0.728875	5.0391	-8.30611	3.28e-16	1.45e-15	25.8201	Down	SULF2
RND1	0.880786	3.38701	8.30139	3.4e-16	1.5e-15	25.7836	Up	RND1
MAN1A1	0.548104	4.93916	8.29983	3.45e-16	1.52e-15	25.7715	Up	MAN1A1
BCL11B	-0.613481	2.34491	-8.29146	3.68e-16	1.62e-15	25.7068	Down	BCL11B
PLN	0.666209	2.60546	8.27287	4.26e-16	1.87e-15	25.5634	Up	PLN
AURKB	-0.691164	4.64366	-8.27067	4.33e-16	1.9e-15	25.5464	Down	AURKB
MCM10	-0.577537	2.90584	-8.26845	4.41e-16	1.93e-15	25.5293	Down	MCM10
WNT5B	-0.668385	3.01685	-8.26575	4.5e-16	1.97e-15	25.5085	Down	WNT5B
SLA	0.534295	3.4351	8.25309	4.97e-16	2.17e-15	25.411	Up	SLA
LTBP1	-0.615031	5.23851	-8.25308	4.97e-16	2.17e-15	25.411	Down	LTBP1
GSTM3	-0.902503	4.11739	-8.24289	5.38e-16	2.34e-15	25.3326	Down	GSTM3
FOLH1	-0.595122	1.86442	-8.24077	5.47e-16	2.38e-15	25.3163	Down	FOLH1
ADA	-0.627572	3.8727	-8.23585	5.69e-16	2.47e-15	25.2785	Down	ADA
CSF2RA	0.59949	3.20086	8.23158	5.88e-16	2.55e-15	25.2458	Up	CSF2RA
FOLR1	1.44262	5.30827	8.22499	6.19e-16	2.68e-15	25.1952	Up	FOLR1
NAV1	-0.570789	3.285	-8.22383	6.25e-16	2.71e-15	25.1863	Down	NAV1
WIPF3	-0.600935	1.86109	-8.2201	6.43e-16	2.78e-15	25.1577	Down	WIPF3
CHPF	-0.508642	7.10833	-8.21867	6.51e-16	2.81e-15	25.1467	Down	CHPF
RNASE6	0.565287	5.39123	8.21853	6.51e-16	2.81e-15	25.1456	Up	RNASE6
RASSF4	0.512967	3.90593	8.21428	6.73e-16	2.9e-15	25.1131	Up	RASSF4
PALLD	-0.523696	5.71523	-8.21367	6.76e-16	2.92e-15	25.1084	Down	PALLD
SPC24	-0.554604	3.66633	-8.21215	6.84e-16	2.95e-15	25.0967	Down	SPC24
GZMK	0.530673	1.77282	8.20576	7.19e-16	3.09e-15	25.0478	Up	GZMK
PSAT1	-0.829841	5.74911	-8.20239	7.39e-16	3.17e-15	25.022	Down	PSAT1
CST7	0.602336	4.67004	8.2023	7.39e-16	3.17e-15	25.0213	Up	CST7
ALOX12B	-0.516415	0.893694	-8.20053	7.49e-16	3.22e-15	25.0078	Down	ALOX12B
LAYN	-0.655181	3.68286	-8.19977	7.54e-16	3.23e-15	25.002	Down	LAYN
MYBL2	-0.797038	6.01761	-8.19606	7.76e-16	3.33e-15	24.9736	Down	MYBL2
PRR11	-0.555151	3.66528	-8.19191	8.01e-16	3.43e-15	24.9419	Down	PRR11
RAB17	0.748265	3.42542	8.18162	8.68e-16	3.71e-15	24.8633	Up	RAB17
GIMAP6	0.52672	3.72048	8.17859	8.89e-16	3.8e-15	24.8401	Up	GIMAP6
ANG	0.549459	2.90274	8.17146	9.39e-16	4.01e-15	24.7857	Up	ANG
CCNA2	-0.636503	4.71688	-8.16321	1e-15	4.27e-15	24.7228	Down	CCNA2
PFKFB4	-0.501204	3.14242	-8.15119	1.1e-15	4.68e-15	24.6313	Down	PFKFB4
TOP2A	-0.672174	6.02378	-8.14772	1.13e-15	4.8e-15	24.6049	Down	TOP2A
HNMT	0.589379	4.3361	8.14408	1.16e-15	4.93e-15	24.5772	Up	HNMT
C2	0.575067	3.60262	8.1432	1.17e-15	4.96e-15	24.5705	Up	C2
BBOX1	-0.615142	1.40055	-8.14203	1.18e-15	5.01e-15	24.5616	Down	BBOX1
CATSPER1	0.519774	1.22768	8.1399	1.2e-15	5.09e-15	24.5454	Up	CATSPER1
PRAME	-1.37178	3.6589	-8.13952	1.2e-15	5.1e-15	24.5425	Down	PRAME
SPINK1	1.61646	3.81046	8.13552	1.24e-15	5.26e-15	24.5121	Up	SPINK1
ORM1	1.03748	2.74766	8.13442	1.25e-15	5.3e-15	24.5038	Up	ORM1
GALM	0.547777	5.08443	8.13344	1.26e-15	5.34e-15	24.4963	Up	GALM
SLC15A1	-0.637807	1.51892	-8.12987	1.3e-15	5.48e-15	24.4692	Down	SLC15A1
TNNT3	-0.638222	0.974792	-8.12877	1.31e-15	5.53e-15	24.4609	Down	TNNT3
KIF2C	-0.62388	4.48137	-8.1187	1.41e-15	5.96e-15	24.3844	Down	KIF2C
FGL2	0.644346	3.81898	8.11382	1.47e-15	6.18e-15	24.3475	Up	FGL2
HLA-DRA	0.734245	10.9943	8.11317	1.47e-15	6.21e-15	24.3425	Up	HLA-DRA
C9orf152	0.979787	2.84559	8.11171	1.49e-15	6.28e-15	24.3314	Up	C9orf152
FCRL5	0.572476	1.8658	8.1105	1.5e-15	6.33e-15	24.3223	Up	FCRL5
POU6F2	-0.564505	1.19889	-8.11038	1.51e-15	6.33e-15	24.3214	Down	POU6F2
OLFM1	-0.964285	2.94524	-8.10825	1.53e-15	6.44e-15	24.3052	Down	OLFM1
SPAG5	-0.563924	4.2039	-8.10633	1.55e-15	6.53e-15	24.2907	Down	SPAG5
BMP5	0.802619	2.36269	8.10341	1.59e-15	6.67e-15	24.2686	Up	BMP5
CSTB	-0.511817	8.0921	-8.09531	1.69e-15	7.09e-15	24.2072	Down	CSTB
NOSTRIN	0.538146	2.22917	8.09501	1.7e-15	7.1e-15	24.205	Up	NOSTRIN
PDGFA	-0.579376	4.48543	-8.0916	1.74e-15	7.28e-15	24.1792	Down	PDGFA
KCNJ2	-0.594314	2.67392	-8.08909	1.77e-15	7.42e-15	24.1602	Down	KCNJ2
SIT1	0.563893	2.92799	8.08483	1.83e-15	7.66e-15	24.128	Up	SIT1
CALML5	-1.51455	2.35687	-8.08027	1.9e-15	7.92e-15	24.0935	Down	CALML5
LAIR2	0.521123	1.17884	8.07465	1.98e-15	8.26e-15	24.0511	Up	LAIR2
HAL	0.694669	1.38952	8.06589	2.12e-15	8.82e-15	23.985	Up	HAL
LAMB1	-0.523362	4.75546	-8.0582	2.25e-15	9.34e-15	23.9271	Down	LAMB1
PRSS22	-0.718972	4.98018	-8.0491	2.41e-15	1e-14	23.8585	Down	PRSS22
SPC25	-0.554213	3.58034	-8.04788	2.44e-15	1.01e-14	23.8494	Down	SPC25
SLC7A4	-0.654182	1.55686	-8.04605	2.47e-15	1.02e-14	23.8356	Down	SLC7A4
SAMD12	-0.506438	2.87394	-8.04588	2.47e-15	1.02e-14	23.8343	Down	SAMD12
NMB	-0.645778	4.98604	-8.03979	2.59e-15	1.07e-14	23.7885	Down	NMB
QPCT	0.887809	4.04415	8.03854	2.62e-15	1.08e-14	23.7791	Up	QPCT
BIRC5	-0.712965	5.40632	-8.03662	2.65e-15	1.1e-14	23.7646	Down	BIRC5
SERPINE2	-0.770278	3.98153	-8.03552	2.68e-15	1.1e-14	23.7564	Down	SERPINE2
DPYSL4	-0.67983	1.92331	-8.02245	2.96e-15	1.22e-14	23.6582	Down	DPYSL4
PKP2	-0.728132	3.05033	-8.02137	2.98e-15	1.23e-14	23.6501	Down	PKP2
ZWINT	-0.531534	5.61032	-7.9997	3.52e-15	1.44e-14	23.4877	Down	ZWINT
CNGA3	0.635903	0.707771	7.99384	3.68e-15	1.51e-14	23.4438	Up	CNGA3
CD3G	0.504441	2.27308	7.98307	3.99e-15	1.63e-14	23.3633	Up	CD3G
FAM20A	0.619534	4.12663	7.9793	4.11e-15	1.68e-14	23.3351	Up	FAM20A
RAB36	-0.533921	3.12942	-7.97634	4.2e-15	1.71e-14	23.313	Down	RAB36
CHST2	-0.75071	4.30317	-7.97582	4.22e-15	1.72e-14	23.3091	Down	CHST2
KCNK2	-0.549429	0.815577	-7.97575	4.22e-15	1.72e-14	23.3086	Down	KCNK2
SLC39A8	0.660873	4.86168	7.9724	4.33e-15	1.76e-14	23.2836	Up	SLC39A8
MS4A6A	0.587805	4.39976	7.9694	4.43e-15	1.8e-14	23.2612	Up	MS4A6A
FOXC1	-0.654117	3.43067	-7.96022	4.75e-15	1.93e-14	23.1928	Down	FOXC1
CENPA	-0.643155	3.81422	-7.95612	4.9e-15	1.99e-14	23.1621	Down	CENPA
SYNE1	0.543826	2.10579	7.95579	4.91e-15	1.99e-14	23.1597	Up	SYNE1
KIF20A	-0.549497	4.33132	-7.9511	5.09e-15	2.06e-14	23.1248	Down	KIF20A
KRT1	-0.865439	1.21013	-7.94954	5.15e-15	2.08e-14	23.1131	Down	KRT1
GPX2	-1.75421	6.23507	-7.94494	5.33e-15	2.16e-14	23.0789	Down	GPX2
NUAK1	-0.564038	3.90037	-7.94174	5.47e-15	2.21e-14	23.0551	Down	NUAK1
POMC	-0.844879	2.07894	-7.93925	5.57e-15	2.25e-14	23.0366	Down	POMC
EGFL6	-0.592479	4.5474	-7.93192	5.89e-15	2.37e-14	22.9821	Down	EGFL6
CTTNBP2	-0.511676	1.32847	-7.92682	6.12e-15	2.46e-14	22.9442	Down	CTTNBP2
CD79B	0.535781	2.23123	7.91883	6.5e-15	2.61e-14	22.8849	Up	CD79B
ENO2	-0.589524	5.7581	-7.91788	6.55e-15	2.63e-14	22.8778	Down	ENO2
COL25A1	0.62634	0.623455	7.91756	6.56e-15	2.64e-14	22.8755	Up	COL25A1
MS4A4A	0.59779	4.08184	7.90702	7.11e-15	2.85e-14	22.7973	Up	MS4A4A
KCNE4	0.677484	2.83697	7.90377	7.28e-15	2.92e-14	22.7732	Up	KCNE4
LPL	0.836316	3.73802	7.9035	7.3e-15	2.92e-14	22.7712	Up	LPL
TSPAN33	-0.558768	4.07434	-7.89951	7.52e-15	3.01e-14	22.7417	Down	TSPAN33
CLDN20	-0.534951	1.07616	-7.89292	7.9e-15	3.16e-14	22.6929	Down	CLDN20
RPL39L	-0.763814	5.73742	-7.89076	8.03e-15	3.21e-14	22.6769	Down	RPL39L
GPR50	-0.640577	0.668796	-7.88429	8.43e-15	3.36e-14	22.629	Down	GPR50
ATOH8	0.759534	2.04659	7.88303	8.51e-15	3.39e-14	22.6197	Up	ATOH8
AADAC	-0.953581	2.54018	-7.87839	8.82e-15	3.51e-14	22.5855	Down	AADAC
IL2RG	0.533915	3.51484	7.86522	9.73e-15	3.86e-14	22.4882	Up	IL2RG
NME5	0.561837	1.54068	7.85779	1.03e-14	4.08e-14	22.4335	Up	NME5
SCD	-0.574228	8.02428	-7.85516	1.05e-14	4.15e-14	22.4141	Down	SCD
IRF4	0.57883	2.51736	7.85051	1.09e-14	4.3e-14	22.3798	Up	IRF4
PFN2	-0.814473	6.57675	-7.84815	1.11e-14	4.36e-14	22.3625	Down	PFN2
CHEK1	-0.507715	3.65774	-7.83278	1.24e-14	4.88e-14	22.2494	Down	CHEK1
TRO	-0.534638	2.16241	-7.82972	1.27e-14	4.98e-14	22.2269	Down	TRO
CCR5	0.545341	3.12982	7.82537	1.31e-14	5.14e-14	22.1949	Up	CCR5
HOXD9	-0.695356	2.15654	-7.82504	1.32e-14	5.15e-14	22.1925	Down	HOXD9
DHRS3	-0.512019	6.3388	-7.82459	1.32e-14	5.17e-14	22.1893	Down	DHRS3
LMO4	-0.532694	5.32873	-7.81116	1.46e-14	5.7e-14	22.0907	Down	LMO4
LAIR1	0.521409	3.52636	7.77592	1.9e-14	7.35e-14	21.8328	Up	LAIR1
SPRR2C	-1.25312	1.96365	-7.76639	2.04e-14	7.89e-14	21.7633	Down	SPRR2C
CLEC10A	0.597375	2.83671	7.76394	2.07e-14	8.03e-14	21.7454	Up	CLEC10A
SPRR4	-0.709306	0.755325	-7.76306	2.09e-14	8.08e-14	21.739	Down	SPRR4
TMEM156	0.63174	2.41912	7.76277	2.09e-14	8.09e-14	21.7369	Up	TMEM156
PLA2G12B	0.756621	1.17144	7.75566	2.21e-14	8.52e-14	21.6851	Up	PLA2G12B
LPIN2	0.623055	4.85259	7.75249	2.26e-14	8.71e-14	21.6619	Up	LPIN2
AKR7A3	0.892539	2.3575	7.74772	2.34e-14	9.02e-14	21.6272	Up	AKR7A3
BCHE	-0.731945	2.06893	-7.74691	2.35e-14	9.07e-14	21.6213	Down	BCHE
IL1A	-0.92642	2.27655	-7.74452	2.4e-14	9.22e-14	21.604	Down	IL1A
FMO5	0.899065	3.08524	7.74136	2.45e-14	9.43e-14	21.5809	Up	FMO5
CXCR3	0.577952	2.87596	7.73317	2.61e-14	1e-13	21.5214	Up	CXCR3
CYBB	0.699705	5.51939	7.73205	2.63e-14	1.01e-13	21.5133	Up	CYBB
RRM2	-0.592795	4.52743	-7.72944	2.68e-14	1.03e-13	21.4943	Down	RRM2
TLR8	0.538334	2.13528	7.72856	2.7e-14	1.03e-13	21.4879	Up	TLR8
GABBR1	-0.53905	3.16132	-7.72781	2.71e-14	1.04e-13	21.4825	Down	GABBR1
CD3E	0.579818	4.37051	7.72259	2.82e-14	1.08e-13	21.4446	Up	CD3E
SPRR2B	-0.866234	0.96863	-7.71906	2.89e-14	1.11e-13	21.419	Down	SPRR2B
PTPRC	0.615099	4.28927	7.71343	3.02e-14	1.15e-13	21.3781	Up	PTPRC
MSI1	-0.837377	2.21578	-7.70835	3.13e-14	1.2e-13	21.3413	Down	MSI1
FZD10	-1.00325	2.44834	-7.70456	3.22e-14	1.23e-13	21.3138	Down	FZD10
KLF2	0.551666	3.98918	7.68437	3.74e-14	1.42e-13	21.1677	Up	KLF2
ADAMTS1	-0.594398	4.1824	-7.68257	3.79e-14	1.44e-13	21.1548	Down	ADAMTS1
CDH13	-0.558412	1.64631	-7.68191	3.81e-14	1.45e-13	21.15	Down	CDH13
TLE6	0.507555	1.83584	7.67998	3.86e-14	1.47e-13	21.1361	Up	TLE6
PANX2	-0.787872	3.87062	-7.67989	3.86e-14	1.47e-13	21.1354	Down	PANX2
FGB	1.3403	1.53798	7.66119	4.43e-14	1.68e-13	21.0005	Up	FGB
LCE3D	-0.92066	1.04464	-7.65801	4.54e-14	1.71e-13	20.9776	Down	LCE3D
RPH3AL	0.592469	2.93343	7.65231	4.73e-14	1.79e-13	20.9365	Up	RPH3AL
HAVCR2	0.526164	4.21223	7.64956	4.83e-14	1.82e-13	20.9167	Up	HAVCR2
FOXF2	-0.543656	3.25985	-7.64905	4.84e-14	1.83e-13	20.913	Down	FOXF2
CD300LF	0.548149	3.15942	7.64755	4.9e-14	1.85e-13	20.9023	Up	CD300LF
FCN1	0.513062	1.9404	7.64658	4.93e-14	1.86e-13	20.8953	Up	FCN1
MLLT11	-0.810132	3.49736	-7.64546	4.97e-14	1.87e-13	20.8872	Down	MLLT11
NID1	-0.575669	5.57602	-7.64341	5.05e-14	1.9e-13	20.8725	Down	NID1
TSPAN12	0.660344	4.35258	7.64249	5.08e-14	1.91e-13	20.8658	Up	TSPAN12
RUNX3	-0.531169	4.0477	-7.63973	5.19e-14	1.95e-13	20.846	Down	RUNX3
BUB1	-0.52447	3.9143	-7.62985	5.58e-14	2.09e-13	20.7751	Down	BUB1
SERPINA1	0.996037	7.41484	7.62702	5.69e-14	2.13e-13	20.7547	Up	SERPINA1
P2RY13	0.540165	2.53499	7.61898	6.04e-14	2.26e-13	20.697	Up	P2RY13
G6PD	-0.685055	6.85116	-7.6107	6.41e-14	2.4e-13	20.6377	Down	G6PD
HLA-DPB1	0.628779	6.84395	7.60711	6.59e-14	2.46e-13	20.612	Up	HLA-DPB1
GZMA	0.656882	4.77058	7.6064	6.62e-14	2.47e-13	20.6069	Up	GZMA
LRFN4	-0.514495	3.65866	-7.606	6.64e-14	2.48e-13	20.604	Down	LRFN4
GCLM	-0.693824	5.1844	-7.60322	6.77e-14	2.53e-13	20.5841	Down	GCLM
RCOR2	-0.678592	2.58773	-7.59993	6.94e-14	2.59e-13	20.5605	Down	RCOR2
CDCA2	-0.516762	2.93266	-7.59773	7.05e-14	2.63e-13	20.5448	Down	CDCA2
WNT11	-0.788387	2.10185	-7.59162	7.37e-14	2.74e-13	20.5011	Down	WNT11
CEACAM6	1.41918	7.9836	7.59139	7.39e-14	2.74e-13	20.4995	Up	CEACAM6
AMBP	0.819528	1.29928	7.58911	7.51e-14	2.79e-13	20.4832	Up	AMBP
POF1B	-0.89034	3.39259	-7.5891	7.51e-14	2.79e-13	20.4831	Down	POF1B
C6orf15	-0.926549	1.20326	-7.58375	7.81e-14	2.89e-13	20.4449	Down	C6orf15
GLI3	-0.54058	2.29653	-7.58324	7.84e-14	2.9e-13	20.4412	Down	GLI3
C16orf54	0.513042	2.65089	7.58122	7.95e-14	2.94e-13	20.4268	Up	C16orf54
DEFB126	-0.501098	0.77045	-7.58014	8.02e-14	2.96e-13	20.4191	Down	DEFB126
CALB2	-0.947968	2.41605	-7.57671	8.22e-14	3.04e-13	20.3946	Down	CALB2
FCER1G	0.530438	6.95522	7.57482	8.33e-14	3.08e-13	20.3811	Up	FCER1G
CDC20	-0.651908	6.01189	-7.56377	9.03e-14	3.33e-13	20.3024	Down	CDC20
NFE2	0.594419	1.86346	7.56319	9.07e-14	3.34e-13	20.2982	Up	NFE2
POU3F1	-0.555702	0.992273	-7.56162	9.17e-14	3.38e-13	20.287	Down	POU3F1
CCR1	0.552722	4.02822	7.56141	9.19e-14	3.38e-13	20.2855	Up	CCR1
RND2	-0.601785	2.0573	-7.55261	9.79e-14	3.59e-13	20.2229	Down	RND2
PON3	0.853168	3.60934	7.55105	9.9e-14	3.63e-13	20.2118	Up	PON3
TBX18	-0.574642	1.13626	-7.54769	1.01e-13	3.72e-13	20.1879	Down	TBX18
XCL1	-0.548139	2.26412	-7.53774	1.09e-13	3.99e-13	20.1171	Down	XCL1
RNASE1	0.807541	9.03292	7.53521	1.11e-13	4.06e-13	20.0992	Up	RNASE1
CSPG4	-0.634136	3.14835	-7.52165	1.23e-13	4.47e-13	20.0029	Down	CSPG4
F2RL2	-0.773707	1.83852	-7.5116	1.32e-13	4.8e-13	19.9317	Down	F2RL2
CAV2	-0.557671	5.24251	-7.50975	1.34e-13	4.86e-13	19.9186	Down	CAV2
MAD2L1	-0.537936	3.90432	-7.50735	1.36e-13	4.94e-13	19.9016	Down	MAD2L1
RARB	-0.529447	3.14474	-7.5047	1.38e-13	5.03e-13	19.8829	Down	RARB
NRN1	-0.824254	3.77655	-7.49874	1.45e-13	5.25e-13	19.8407	Down	NRN1
LOXL4	-0.746722	3.54438	-7.48362	1.61e-13	5.84e-13	19.7339	Down	LOXL4
TREM1	0.796628	3.81648	7.46265	1.87e-13	6.75e-13	19.5861	Up	TREM1
GNAZ	-0.551615	1.83077	-7.46212	1.88e-13	6.77e-13	19.5823	Down	GNAZ
ESPN	-0.600574	2.75876	-7.45995	1.91e-13	6.86e-13	19.5671	Down	ESPN
CLDN3	1.18359	5.59717	7.45523	1.98e-13	7.09e-13	19.5338	Up	CLDN3
MAP1B	-0.757116	3.80967	-7.45477	1.98e-13	7.11e-13	19.5306	Down	MAP1B
NAPSA	1.53628	6.24411	7.45276	2.01e-13	7.21e-13	19.5165	Up	NAPSA
TSPAN8	1.13139	3.86804	7.44872	2.07e-13	7.41e-13	19.488	Up	TSPAN8
MBIP	0.562859	5.30587	7.43787	2.24e-13	7.99e-13	19.4118	Up	MBIP
CCNE1	-0.577573	3.717	-7.42619	2.43e-13	8.67e-13	19.3299	Down	CCNE1
KCNA3	0.549531	1.89339	7.42415	2.47e-13	8.79e-13	19.3156	Up	KCNA3
VGLL1	-0.813144	2.04373	-7.4182	2.58e-13	9.16e-13	19.2739	Down	VGLL1
CD55	0.662884	6.57455	7.41307	2.67e-13	9.5e-13	19.238	Up	CD55
PRRX2	-0.71941	3.58138	-7.39552	3.03e-13	1.07e-12	19.1153	Down	PRRX2
MSR1	0.624173	3.90225	7.39076	3.13e-13	1.11e-12	19.0821	Up	MSR1
RPTN	-0.552387	0.562994	-7.39035	3.14e-13	1.11e-12	19.0792	Down	RPTN
WNT9A	-0.541141	3.04653	-7.38155	3.35e-13	1.18e-12	19.0178	Down	WNT9A
PLTP	-0.552875	7.54923	-7.38	3.38e-13	1.19e-12	19.007	Down	PLTP
CD8A	0.581647	3.7796	7.37212	3.58e-13	1.26e-12	18.9521	Up	CD8A
GAP43	-0.643309	1.42084	-7.36781	3.69e-13	1.3e-12	18.9221	Down	GAP43
CCL23	0.524956	1.71654	7.35991	3.9e-13	1.37e-12	18.8671	Up	CCL23
DDAH1	0.694042	5.08137	7.35839	3.95e-13	1.38e-12	18.8566	Up	DDAH1
SLC14A2	0.596742	0.579767	7.35357	4.08e-13	1.43e-12	18.8231	Up	SLC14A2
CPA4	-0.654844	1.06986	-7.35273	4.11e-13	1.44e-12	18.8172	Down	CPA4
GPR153	-0.514172	4.18327	-7.35027	4.18e-13	1.46e-12	18.8001	Down	GPR153
UGT1A6	-0.566855	1.02164	-7.33686	4.6e-13	1.6e-12	18.707	Down	UGT1A6
SOX9	-0.808387	4.46594	-7.33051	4.81e-13	1.67e-12	18.6631	Down	SOX9
ATP13A5	-0.533971	0.786125	-7.32016	5.17e-13	1.8e-12	18.5914	Down	ATP13A5
PRSS21	-1.05755	3.05526	-7.319	5.21e-13	1.81e-12	18.5834	Down	PRSS21
MELK	-0.605187	4.32697	-7.30423	5.79e-13	2e-12	18.4812	Down	MELK
CTSW	0.604138	3.64487	7.30078	5.93e-13	2.05e-12	18.4574	Up	CTSW
RGS17	0.539999	1.61815	7.29049	6.38e-13	2.2e-12	18.3864	Up	RGS17
WFDC10B	0.616873	1.48392	7.28471	6.64e-13	2.29e-12	18.3466	Up	WFDC10B
PLA1A	0.591543	2.65859	7.28261	6.74e-13	2.32e-12	18.3321	Up	PLA1A
PADI1	-0.743965	1.28277	-7.28166	6.78e-13	2.34e-12	18.3256	Down	PADI1
COX6B2	-0.541633	0.989242	-7.27444	7.14e-13	2.46e-12	18.2759	Down	COX6B2
AGR2	1.10269	7.19079	7.25916	7.95e-13	2.73e-12	18.1708	Up	AGR2
CAMK2N2	-0.572953	1.96563	-7.25868	7.97e-13	2.74e-12	18.1675	Down	CAMK2N2
DIRAS2	-0.545692	0.787121	-7.25726	8.05e-13	2.76e-12	18.1577	Down	DIRAS2
KRT4	-1.13838	2.56263	-7.24953	8.5e-13	2.92e-12	18.1047	Down	KRT4
ASPM	-0.516523	3.06445	-7.24157	8.99e-13	3.08e-12	18.0501	Down	ASPM
TRIB3	-0.536745	5.21164	-7.23093	9.68e-13	3.31e-12	17.9772	Down	TRIB3
CCDC8	-0.669333	3.2095	-7.22354	1.02e-12	3.47e-12	17.9267	Down	CCDC8
TUSC3	-0.624801	4.94154	-7.22319	1.02e-12	3.48e-12	17.9242	Down	TUSC3
DDIT4	-0.624816	6.39674	-7.21788	1.06e-12	3.61e-12	17.8879	Down	DDIT4
BATF	0.553399	4.70848	7.20843	1.13e-12	3.84e-12	17.8234	Up	BATF
CD74	0.617747	10.3912	7.20733	1.14e-12	3.87e-12	17.8159	Up	CD74
GPR34	0.550515	3.2045	7.19855	1.21e-12	4.11e-12	17.756	Up	GPR34
ADRA2C	-0.627994	1.82772	-7.19772	1.22e-12	4.13e-12	17.7504	Down	ADRA2C
NEFL	-0.905683	1.44885	-7.19049	1.28e-12	4.33e-12	17.7011	Down	NEFL
MS4A7	0.543236	3.95936	7.18594	1.32e-12	4.47e-12	17.6701	Up	MS4A7
LHX2	-0.540889	1.00194	-7.18213	1.36e-12	4.59e-12	17.6442	Down	LHX2
LYNX1	-0.595752	2.77931	-7.17765	1.4e-12	4.73e-12	17.6137	Down	LYNX1
TNFRSF18	-0.691125	4.48646	-7.17481	1.43e-12	4.82e-12	17.5944	Down	TNFRSF18
ENPP4	0.605402	4.08284	7.17067	1.47e-12	4.96e-12	17.5663	Up	ENPP4
CCR4	0.508572	2.00445	7.16334	1.55e-12	5.21e-12	17.5165	Up	CCR4
TNC	-0.878542	6.26663	-7.14624	1.74e-12	5.85e-12	17.4006	Down	TNC
RAB6B	-0.709325	3.29722	-7.14244	1.79e-12	6e-12	17.3748	Down	RAB6B
NINJ2	0.555076	3.56694	7.13297	1.91e-12	6.39e-12	17.3108	Up	NINJ2
FOXQ1	-0.850218	4.68786	-7.12641	2e-12	6.67e-12	17.2664	Down	FOXQ1
ISYNA1	-0.516501	5.3984	-7.12455	2.03e-12	6.76e-12	17.2539	Down	ISYNA1
CAPN14	-0.515509	1.0703	-7.11875	2.11e-12	7.02e-12	17.2147	Down	CAPN14
TYROBP	0.535652	7.45413	7.10931	2.25e-12	7.47e-12	17.151	Up	TYROBP
ATP8A1	0.625455	2.87529	7.10648	2.3e-12	7.62e-12	17.1319	Up	ATP8A1
GLYATL2	-0.831811	1.45061	-7.10185	2.37e-12	7.86e-12	17.1008	Down	GLYATL2
ME1	-0.673487	5.3355	-7.10162	2.37e-12	7.87e-12	17.0992	Down	ME1
CXCL2	0.789633	5.0281	7.10125	2.38e-12	7.89e-12	17.0967	Up	CXCL2
MB	0.730276	2.59243	7.09783	2.44e-12	8.07e-12	17.0737	Up	MB
FOXA2	0.949298	3.02352	7.09758	2.44e-12	8.08e-12	17.072	Up	FOXA2
TGFA	-0.60107	4.59494	-7.09219	2.53e-12	8.38e-12	17.0357	Down	TGFA
SLC1A6	-0.502076	0.525029	-7.09114	2.55e-12	8.44e-12	17.0287	Down	SLC1A6
VSIG4	0.677258	5.14513	7.08721	2.62e-12	8.66e-12	17.0023	Up	VSIG4
MGP	0.632961	6.19661	7.08141	2.73e-12	9e-12	16.9633	Up	MGP
FCGR3A	0.595343	6.26766	7.08106	2.73e-12	9.02e-12	16.9609	Up	FCGR3A
SLC7A2	0.859415	3.47384	7.08054	2.74e-12	9.05e-12	16.9574	Up	SLC7A2
B4GALNT3	-0.628905	4.53303	-7.0716	2.92e-12	9.62e-12	16.8974	Down	B4GALNT3
SLC18A3	-0.518131	0.589253	-7.07095	2.93e-12	9.66e-12	16.8931	Down	SLC18A3
EHF	-0.588787	6.06764	-7.06732	3e-12	9.89e-12	16.8687	Down	EHF
HOXC6	-0.542708	1.81085	-7.06568	3.04e-12	1e-11	16.8577	Down	HOXC6
HBEGF	-0.563701	4.82281	-7.06444	3.06e-12	1.01e-11	16.8494	Down	HBEGF
MRC1	0.755356	4.47767	7.0575	3.21e-12	1.06e-11	16.8029	Up	MRC1
FZD9	-0.51813	1.36953	-7.05168	3.34e-12	1.1e-11	16.7639	Down	FZD9
CBX2	-0.652815	3.55921	-7.0465	3.46e-12	1.14e-11	16.7293	Down	CBX2
ELOVL4	-0.608163	1.94912	-7.03646	3.71e-12	1.21e-11	16.6622	Down	ELOVL4
PKIB	0.622674	2.75784	7.03456	3.76e-12	1.23e-11	16.6495	Up	PKIB
MT1X	-0.608256	3.96801	-7.02923	3.9e-12	1.27e-11	16.6139	Down	MT1X
HLA-DPA1	0.640801	7.23884	7.02163	4.11e-12	1.34e-11	16.5632	Up	HLA-DPA1
DNALI1	0.720712	3.01783	7.01604	4.26e-12	1.39e-11	16.526	Up	DNALI1
ALDH1A1	-0.873125	6.68938	-7.01378	4.33e-12	1.41e-11	16.5109	Down	ALDH1A1
SLC34A2	1.33913	7.57147	7.01194	4.39e-12	1.42e-11	16.4987	Up	SLC34A2
HLA-DRB1	0.645835	10.098	7.00756	4.52e-12	1.46e-11	16.4695	Up	HLA-DRB1
CD79A	0.780465	5.25653	7.00346	4.65e-12	1.5e-11	16.4423	Up	CD79A
UGT1A10	-0.732261	0.756665	-6.99762	4.83e-12	1.56e-11	16.4034	Down	UGT1A10
NKD2	-0.547545	3.68857	-6.99533	4.91e-12	1.59e-11	16.3882	Down	NKD2
DPP4	0.841579	2.99681	6.98385	5.31e-12	1.71e-11	16.312	Up	DPP4
SELENBP1	0.867465	5.64495	6.97078	5.8e-12	1.87e-11	16.2254	Up	SELENBP1
GPR27	-0.605924	2.18246	-6.95058	6.65e-12	2.13e-11	16.0918	Down	GPR27
IRF8	0.507862	3.6581	6.92945	7.67e-12	2.45e-11	15.9524	Up	IRF8
RGS1	0.569569	5.69251	6.92511	7.89e-12	2.52e-11	15.9238	Up	RGS1
TMPRSS13	-0.525512	4.05443	-6.89338	9.77e-12	3.09e-11	15.7154	Down	TMPRSS13
SULT4A1	-0.555522	1.21582	-6.89131	9.91e-12	3.13e-11	15.7018	Down	SULT4A1
MAPK8IP2	-0.576382	2.45338	-6.88595	1.03e-11	3.25e-11	15.6667	Down	MAPK8IP2
TNFRSF10C	0.508228	1.80966	6.88231	1.05e-11	3.32e-11	15.6429	Up	TNFRSF10C
PYY2	-0.599994	1.32952	-6.88153	1.06e-11	3.34e-11	15.6377	Down	PYY2
PLA2G7	0.510243	4.18222	6.87931	1.07e-11	3.38e-11	15.6232	Up	PLA2G7
C1QA	0.575768	8.33425	6.87609	1.1e-11	3.45e-11	15.6022	Up	C1QA
TJP3	0.733427	3.86441	6.87453	1.11e-11	3.49e-11	15.5919	Up	TJP3
ALPK3	0.664519	2.68947	6.85249	1.28e-11	4.03e-11	15.448	Up	ALPK3
ADCY8	-0.527548	0.524455	-6.8495	1.31e-11	4.11e-11	15.4285	Down	ADCY8
FREM2	-0.628682	1.89239	-6.84879	1.32e-11	4.13e-11	15.4239	Down	FREM2
TFPI2	1.15593	3.925	6.84662	1.34e-11	4.19e-11	15.4098	Up	TFPI2
PTGER2	0.502164	2.35871	6.84572	1.34e-11	4.21e-11	15.4039	Up	PTGER2
MNDA	0.541585	4.20666	6.83466	1.45e-11	4.52e-11	15.3319	Up	MNDA
GZMH	0.562421	3.48572	6.81986	1.6e-11	4.96e-11	15.2357	Up	GZMH
TMEM45B	0.746487	4.55635	6.81967	1.6e-11	4.97e-11	15.2345	Up	TMEM45B
GADD45G	0.617106	4.40063	6.81956	1.6e-11	4.97e-11	15.2337	Up	GADD45G
ATP2A3	0.54871	4.49024	6.817	1.63e-11	5.05e-11	15.2171	Up	ATP2A3
CCL13	0.756397	4.24048	6.81093	1.69e-11	5.25e-11	15.1778	Up	CCL13
CPS1	1.01161	1.65984	6.80443	1.77e-11	5.48e-11	15.1357	Up	CPS1
CADPS2	0.554886	4.151	6.7952	1.88e-11	5.81e-11	15.0759	Up	CADPS2
EMB	0.634823	4.76496	6.79007	1.94e-11	6e-11	15.0427	Up	EMB
HLA-DQA1	0.652057	6.0475	6.78457	2.02e-11	6.22e-11	15.0071	Up	HLA-DQA1
ANXA1	-0.638149	7.95984	-6.78259	2.04e-11	6.3e-11	14.9943	Down	ANXA1
CCL26	-0.623787	2.13178	-6.77731	2.12e-11	6.51e-11	14.9602	Down	CCL26
OSGIN1	-0.769245	3.53617	-6.77681	2.12e-11	6.53e-11	14.957	Down	OSGIN1
RAB7B	-0.576594	4.16922	-6.77478	2.15e-11	6.62e-11	14.9439	Down	RAB7B
SP5	0.674072	1.73755	6.76477	2.3e-11	7.06e-11	14.8794	Up	SP5
MMP3	-0.839652	2.37348	-6.7611	2.35e-11	7.22e-11	14.8558	Down	MMP3
SORBS2	0.55244	1.93684	6.75608	2.43e-11	7.46e-11	14.8234	Up	SORBS2
CECR2	-0.530143	1.97403	-6.74896	2.55e-11	7.82e-11	14.7776	Down	CECR2
PLAT	-0.716136	5.04506	-6.73977	2.71e-11	8.28e-11	14.7185	Down	PLAT
RAC3	-0.542458	4.83353	-6.72563	2.97e-11	9.06e-11	14.6278	Down	RAC3
MSLN	1.37964	5.19644	6.72006	3.08e-11	9.39e-11	14.5921	Up	MSLN
NEK2	-0.511833	4.20822	-6.71574	3.17e-11	9.65e-11	14.5644	Down	NEK2
PDLIM4	-0.589472	4.37202	-6.70246	3.46e-11	1.05e-10	14.4795	Down	PDLIM4
MUC13	1.0556	2.10735	6.69412	3.66e-11	1.11e-10	14.4262	Up	MUC13
WFDC3	0.675853	2.26557	6.66739	4.35e-11	1.31e-10	14.2559	Up	WFDC3
ROBO1	-0.503073	3.68945	-6.66504	4.42e-11	1.33e-10	14.2409	Down	ROBO1
PCDH7	-0.593216	2.65581	-6.65693	4.66e-11	1.4e-10	14.1894	Down	PCDH7
LGALS2	0.500281	3.02601	6.63763	5.28e-11	1.59e-10	14.067	Up	LGALS2
C4BPA	1.21931	5.19393	6.62279	5.81e-11	1.74e-10	13.9731	Up	C4BPA
LY6D	-1.23212	3.10775	-6.59946	6.76e-11	2.01e-10	13.8259	Down	LY6D
NKG7	0.554368	4.7485	6.5986	6.8e-11	2.02e-10	13.8204	Up	NKG7
COL16A1	-0.524691	4.30787	-6.58016	7.66e-11	2.27e-10	13.7044	Down	COL16A1
CBR3	-0.589318	3.11732	-6.54806	9.41e-11	2.78e-10	13.5032	Down	CBR3
MFAP2	-0.532741	4.66921	-6.53887	9.98e-11	2.94e-10	13.4457	Down	MFAP2
MS4A1	0.652413	2.24637	6.53394	1.03e-10	3.03e-10	13.4149	Up	MS4A1
PDPN	-0.63034	4.95053	-6.53118	1.05e-10	3.08e-10	13.3977	Down	PDPN
HOXB13	-0.691637	1.39879	-6.52319	1.1e-10	3.24e-10	13.3478	Down	HOXB13
ALOX5AP	0.5476	5.44328	6.52069	1.12e-10	3.29e-10	13.3322	Up	ALOX5AP
MUC1	0.88047	7.24461	6.51927	1.13e-10	3.32e-10	13.3234	Up	MUC1
KIT	0.770274	3.77425	6.51423	1.17e-10	3.42e-10	13.292	Up	KIT
GGH	-0.508023	3.42253	-6.51401	1.17e-10	3.43e-10	13.2907	Down	GGH
CACNA2D1	-0.551321	2.56461	-6.50547	1.24e-10	3.61e-10	13.2375	Down	CACNA2D1
MMP24	0.565982	2.2696	6.50502	1.24e-10	3.62e-10	13.2347	Up	MMP24
PLA2G10	0.715282	2.38969	6.4871	1.39e-10	4.04e-10	13.1234	Up	PLA2G10
APOL1	-0.56233	7.36952	-6.4752	1.5e-10	4.35e-10	13.0497	Down	APOL1
MMP11	-0.781196	5.62438	-6.47054	1.54e-10	4.47e-10	13.0208	Down	MMP11
CPXM2	-0.68054	3.75522	-6.46399	1.61e-10	4.65e-10	12.9803	Down	CPXM2
S100A4	0.501567	8.22761	6.45127	1.74e-10	5.02e-10	12.9018	Up	S100A4
PGC	1.45239	4.32079	6.45036	1.75e-10	5.05e-10	12.8961	Up	PGC
EPHA7	-0.552969	1.108	-6.44503	1.81e-10	5.22e-10	12.8632	Down	EPHA7
RASD2	-0.522072	2.42265	-6.43945	1.88e-10	5.4e-10	12.8289	Down	RASD2
FADS2	-0.560693	4.73899	-6.43921	1.88e-10	5.41e-10	12.8274	Down	FADS2
PGLYRP4	-0.625223	1.89168	-6.41986	2.13e-10	6.09e-10	12.7084	Down	PGLYRP4
CR2	0.620838	1.93435	6.41731	2.16e-10	6.18e-10	12.6927	Up	CR2
VAV3	-0.549149	2.79386	-6.39562	2.48e-10	7.05e-10	12.5597	Down	VAV3
GSTA1	-1.17066	4.54684	-6.3933	2.51e-10	7.15e-10	12.5455	Down	GSTA1
HPN	0.843609	3.80238	6.38544	2.64e-10	7.5e-10	12.4974	Up	HPN
B3GNT6	0.841412	1.68903	6.37707	2.78e-10	7.89e-10	12.4463	Up	B3GNT6
PLCB4	-0.568332	2.3145	-6.37231	2.87e-10	8.13e-10	12.4172	Down	PLCB4
TMEM92	0.595175	3.28883	6.37126	2.88e-10	8.18e-10	12.4108	Up	TMEM92
SFTPB	1.48865	9.46879	6.37057	2.9e-10	8.21e-10	12.4066	Up	SFTPB
GOLGA8A	-0.572116	3.5046	-6.3682	2.94e-10	8.33e-10	12.3921	Down	GOLGA8A
RAB3B	-0.558012	1.45266	-6.3619	3.06e-10	8.65e-10	12.3537	Down	RAB3B
ID1	-0.578691	6.95076	-6.35659	3.16e-10	8.94e-10	12.3214	Down	ID1
ACY3	0.503691	2.23355	6.28972	4.79e-10	1.34e-09	11.9163	Up	ACY3
JSRP1	0.54081	2.29825	6.288	4.84e-10	1.35e-09	11.9059	Up	JSRP1
HOXB7	-0.623188	4.2975	-6.28785	4.85e-10	1.36e-09	11.905	Down	HOXB7
SLC44A5	-0.568906	2.65864	-6.2816	5.04e-10	1.41e-09	11.8674	Down	SLC44A5
DOC2B	-0.566706	2.8776	-6.27963	5.1e-10	1.42e-09	11.8555	Down	DOC2B
TREM2	0.530341	5.30731	6.24058	6.49e-10	1.8e-09	11.6211	Up	TREM2
C1QB	0.552605	8.29859	6.2338	6.77e-10	1.87e-09	11.5805	Up	C1QB
TGM2	0.542031	6.75121	6.23169	6.85e-10	1.89e-09	11.5679	Up	TGM2
SLC4A4	0.616497	2.30681	6.2163	7.53e-10	2.07e-09	11.476	Up	SLC4A4
EGR1	-0.535974	7.39567	-6.21424	7.63e-10	2.1e-09	11.4637	Down	EGR1
HKDC1	0.675913	2.53038	6.21082	7.79e-10	2.14e-09	11.4433	Up	HKDC1
TSPAN7	-0.698462	4.03263	-6.19683	8.49e-10	2.32e-09	11.3601	Down	TSPAN7
PLA2G4F	-0.516716	2.57801	-6.19575	8.54e-10	2.34e-09	11.3536	Down	PLA2G4F
EREG	0.774321	1.60951	6.18321	9.22e-10	2.52e-09	11.2792	Up	EREG
CA9	-0.975474	4.17563	-6.18232	9.27e-10	2.53e-09	11.2739	Down	CA9
CDA	0.767694	4.12783	6.18111	9.34e-10	2.55e-09	11.2667	Up	CDA
CYP24A1	0.931392	3.7222	6.17213	9.87e-10	2.69e-09	11.2134	Up	CYP24A1
AGR3	0.993383	4.99359	6.14353	1.17e-09	3.18e-09	11.0444	Up	AGR3
SELL	0.519451	4.02453	6.14048	1.2e-09	3.24e-09	11.0264	Up	SELL
AKR1C2	-1.3139	5.03025	-6.13868	1.21e-09	3.27e-09	11.0158	Down	AKR1C2
BIRC3	0.551905	4.39535	6.11556	1.39e-09	3.75e-09	10.8797	Up	BIRC3
C15orf48	0.624616	4.16486	6.11459	1.4e-09	3.77e-09	10.874	Up	C15orf48
GEM	0.505796	5.03195	6.10708	1.46e-09	3.94e-09	10.83	Up	GEM
HLA-DRB6	0.686201	5.84617	6.09464	1.58e-09	4.24e-09	10.757	Up	HLA-DRB6
LYZ	0.731287	8.00571	6.07554	1.77e-09	4.73e-09	10.6453	Up	LYZ
AKR1C1	-1.16902	4.8002	-6.05245	2.03e-09	5.41e-09	10.5108	Down	AKR1C1
[truncated: 132 more rows]
