# Supplementary material for: DDR1 as a key prognostic biomarker in non-small cell lung cancer: identification, validation, and potential therapeutic implications
Source: Front Immunol. 2025 Nov 28;16:1690829. doi: 10.3389/fimmu.2025.1690829 (PMC12698539; doi:10.3389/fimmu.2025.1690829)
Supplement: Supplementary file 3 [file Table3.xlsx]

## Sheet: Supplementary Table 3
	ONTOLOGY	ID	Description	GeneRatio	BgRatio	pvalue	p.adjust	qvalue	geneID	Count
GO:0008544	BP	GO:0008544	epidermis development	128/2018	385/18870	1.79249e-33	1.08769e-29	7.5398e-30	IRF6/KRT15/SRF/FGFR2/GRHL3/JAG1/KRT5/FOXE1/SMO/GJB5/GRHL2/COL7A1/KRT17/FZD6/BNC1/EXT1/SFN/CLDN1/KRT16/KRT6B/KRT6A/NSDHL/ATP2A2/EGFR/COL17A1/GRHL1/NAB2/HDAC1/PIAS4/KRT14/DSP/ATP2C1/OVOL1/LDB1/NOTCH1/KEAP1/CSTA/FOXN1/TRIOBP/WNT5A/KRT6C/TMEM79/LAMA5/FOSL2/BCR/PTHLH/CDH3/PPL/PPARA/JAG2/EPHA2/NAB1/LRP4/SOX21/SOSTDC1/CD109/SPRR1A/SPINT1/SPRR3/HDAC2/EVPL/DLL1/NGFR/TGM1/NSUN2/HES1/SPRR1B/LAMB3/CDKN1A/LAM…	128
GO:0043588	BP	GO:0043588	skin development	107/2018	317/18870	9.1753e-29	2.78379e-25	1.92971e-25	IRF6/JUP/ITGB4/SRF/FGFR2/GRHL3/JAG1/KRT5/FOXE1/SMO/GRHL2/KRT17/TRAF3IP2/FZD6/AHDC1/EXT1/SFN/CLDN1/KRT16/ITGA6/KRT6B/KRT6A/NSDHL/EGFR/GRHL1/HDAC1/PIAS4/KRT14/DSP/OVOL1/LDB1/NOTCH1/CSTA/FOXN1/WNT5A/KRT6C/TMEM79/LAMA5/FOSL2/BCR/CDH3/PPL/EPHA2/LRP4/SOX21/SOSTDC1/CD109/SPRR1A/GJB3/SPRR3/HDAC2/EVPL/RYR1/DLL1/NGFR/TGM1/NSUN2/ITGA2/SPRR1B/CDKN1A/TRIM16/SLC39A2/HOXC13/PKD1/FST/GLI2/KRT10/KLF4/FRAS1/LSR/AB…	107
GO:0048732	BP	GO:0048732	gland development	115/2018	443/18870	4.54802e-20	9.19913e-17	6.3768e-17	DDR1/IGSF3/IRF6/RARG/SRF/CRKL/CAPN1/FGFR2/JARID2/SMAD3/WNT7B/ACO2/FOXE1/CLCN2/SMO/SMARCB1/PLXNA1/EPHB3/EXT1/CLDN1/BMP7/PIK3CA/HK2/NTN1/SRC/EGFR/E2F7/SOX2/UMPS/SERPINB5/NOTCH1/FOXN1/ELK1/WNT5A/PRKCSH/LAMA5/CAD/MAPK1/RAG1/AKT1/SNAI2/FEM1B/RHBDD3/UGT1A1/STK11/DAG1/EPHA2/ZNF703/FKBP4/SOSTDC1/IGF2R/NPC1/NRG1/TBX1/CEBPG/CDH1/HOXA13/ITGA2/PTPN3/HES1/LAMA1/UGT1A7/PITX1/HOXA10/PCSK9/PKD1/HOXD13/GLI2/FGL1/…	115
GO:0098773	BP	GO:0098773	skin epidermis development	50/2018	128/18870	4.02286e-17	6.10268e-14	4.23035e-14	SRF/FGFR2/GRHL3/FOXE1/SMO/KRT17/FZD6/EXT1/SFN/CLDN1/KRT16/NSDHL/EGFR/GRHL1/HDAC1/PIAS4/LDB1/NOTCH1/FOXN1/WNT5A/TMEM79/LAMA5/CDH3/LRP4/SOX21/SOSTDC1/CD109/HDAC2/DLL1/NGFR/NSUN2/HOXC13/FST/GLI2/KLF4/LSR/ABCA12/ALOX12/SPINK5/EDAR/ALOX12B/PDGFA/KRT1/SOX9/LHX2/FOXQ1/PLA2G10/LGR5/IGFBP5/DKK1	50
GO:0009913	BP	GO:0009913	epidermal cell differentiation	71/2018	245/18870	1.68128e-15	2.0404e-12	1.4144e-12	IRF6/JAG1/KRT5/GRHL2/KRT17/SFN/KRT16/KRT6B/KRT6A/GRHL1/HDAC1/KRT14/DSP/OVOL1/NOTCH1/KEAP1/CSTA/FOXN1/TRIOBP/WNT5A/KRT6C/TMEM79/FOSL2/BCR/CDH3/PPL/JAG2/EPHA2/CD109/SPRR1A/SPRR3/HDAC2/EVPL/DLL1/TGM1/HES1/SPRR1B/CDKN1A/TRIM16/SLC39A2/MAFG/KRT10/KLF4/ABCA12/IVL/SCRIB/CNFN/KRT7/SPRR2G/SPINK5/SGPP1/S100A7/EZH2/BCL11B/PALLD/FOXC1/KRT1/SPRR4/IL1A/SPRR2B/LCE3D/POU3F1/KRT4/ANXA1/EREG/ERRFI1/SLC44A4/SLITRK6…	71
GO:0030216	BP	GO:0030216	keratinocyte differentiation	57/2018	177/18870	6.70304e-15	6.77901e-12	4.69918e-12	IRF6/JAG1/KRT5/GRHL2/KRT17/SFN/KRT16/KRT6B/KRT6A/GRHL1/KRT14/DSP/NOTCH1/CSTA/FOXN1/WNT5A/KRT6C/TMEM79/FOSL2/BCR/CDH3/PPL/EPHA2/CD109/SPRR1A/SPRR3/EVPL/TGM1/SPRR1B/CDKN1A/TRIM16/SLC39A2/KRT10/ABCA12/IVL/CNFN/KRT7/SPRR2G/SGPP1/S100A7/EZH2/BCL11B/PALLD/FOXC1/KRT1/SPRR4/IL1A/SPRR2B/LCE3D/POU3F1/KRT4/ANXA1/EREG/ERRFI1/AKR1C3/SCEL/KLK5	57
GO:0042060	BP	GO:0042060	wound healing	100/2018	423/18870	1.0345e-14	8.96765e-12	6.21634e-12	DDR1/F11R/SRF/NFE2L2/GRHL3/SMAD3/DST/DGKA/CD9/HPS4/HRAS/FZD6/TYRO3/RAP2B/EXT1/ADAM17/CLDN1/CASK/ADIPOR2/PIK3CA/KRT6A/SRC/CLASP1/ARHGEF19/METAP1/DSP/P2RY1/ANXA8/BLOC1S3/WNT5A/HSPB1/PPL/PPARA/DAG1/MYH9/FZD7/CD109/PPARD/PTK7/PHLDB2/NRG1/SPRR3/EVPL/AHNAK/PAK1/ANXA2/ITGA2/CDKN1A/ADRA2B/CD44/DUOX1/PDCD10/VCL/SERPINB2/CX3CL1/FGL1/FLNA/TGFB1/XBP1/SCRIB/PIK3CG/CYP4F11/C4BPB/ALOX12/FBLN1/F2RL1/MERTK/DUOX2/…	100
GO:0034329	BP	GO:0034329	cell junction assembly	103/2018	446/18870	2.07868e-14	1.51101e-11	1.04743e-11	EIF4G1/JUP/F11R/ITGB4/CLSTN1/SRF/TRPV4/CRKL/PTPRS/DLG5/SMAD3/PKP3/DLG1/GRHL2/DST/CD9/EPHB3/PKP4/NTRK2/RCC2/CLDN1/PAK2/PLXNB2/PLXNB1/ITGA6/SH3BP1/NTN1/SRC/COL17A1/CLASP1/GJB6/PARD3/LDB1/SEMA4A/IL1RAP/PKP1/SLC9A1/WNT5A/SDK2/SPTBN2/PTPRK/FSCN1/BCR/SNAI2/CDH3/APP/TESK2/EPHA2/RYK/LRP4/CLDN16/ZNF703/PTPN13/TLN2/PPM1F/PHLDB2/TRIP6/GJA1/CDH1/MDGA1/LRFN3/CDH24/ITGA2/SNCA/CNTNAP2/GJB2/CORO1C/LRRC4/LAMC1/VC…	103
GO:0016055	BP	GO:0016055	Wnt signaling pathway	105/2018	459/18870	2.24112e-14	1.51101e-11	1.04743e-11	DVL3/JUP/CELSR2/RARG/FGFR2/GRHL3/SDC1/SMAD3/WNT7B/SENP2/MCC/VANGL2/CELSR1/FZD6/SIAH2/CSNK1G1/TMEM132A/SOX13/MARK1/EXT1/GSK3B/CSNK1G2/SRC/EGFR/ARHGEF19/KREMEN1/HDAC1/KPNA1/PIAS4/SOX2/DVL2/MARK2/TLE3/DLX5/LDB1/NOTCH1/VANGL1/CSNK2A1/WNT5A/FOXD1/SNAI2/CDH3/APP/STK11/RYK/WNK2/LRP4/FZD7/ZNF703/SOSTDC1/AMOTL1/PTK7/TBL1XR1/CTNNBIP1/PORCN/VGLL4/ZNRF3/WNT2B/SMARCA4/RUVBL1/DAB2IP/GPC3/IGFBP2/KREMEN2/FAM53B/…	105
GO:0198738	BP	GO:0198738	cell-cell signaling by wnt	105/2018	461/18870	3.0304e-14	1.76292e-11	1.22205e-11	DVL3/JUP/CELSR2/RARG/FGFR2/GRHL3/SDC1/SMAD3/WNT7B/SENP2/MCC/VANGL2/CELSR1/FZD6/SIAH2/CSNK1G1/TMEM132A/SOX13/MARK1/EXT1/GSK3B/CSNK1G2/SRC/EGFR/ARHGEF19/KREMEN1/HDAC1/KPNA1/PIAS4/SOX2/DVL2/MARK2/TLE3/DLX5/LDB1/NOTCH1/VANGL1/CSNK2A1/WNT5A/FOXD1/SNAI2/CDH3/APP/STK11/RYK/WNK2/LRP4/FZD7/ZNF703/SOSTDC1/AMOTL1/PTK7/TBL1XR1/CTNNBIP1/PORCN/VGLL4/ZNRF3/WNT2B/SMARCA4/RUVBL1/DAB2IP/GPC3/IGFBP2/KREMEN2/FAM53B/…	105
GO:0022407	BP	GO:0022407	regulation of cell-cell adhesion	110/2018	493/18870	3.1958e-14	1.76292e-11	1.22205e-11	CELSR2/F11R/TRPV4/DLG5/JAG1/DLG1/SMARCB1/CD9/EPHB3/EFNB1/MINK1/SOX13/SMARCD2/BMP7/SMARCD1/PIK3CA/SRC/ACTL6A/CD276/SOX2/NOTCH1/WNT5A/CSK/SLC7A1/RAG1/TFRC/AKT1/PRNP/PPARA/ZNF703/NF2/PPM1F/VTCN1/HSPH1/SART1/SMARCA4/CDH1/MDGA1/LRFN3/GPNMB/BCL6/HES1/IGFBP2/MYO10/SPINT2/CD44/RHOH/TNFSF13B/NCK1/PTPN22/CX3CL1/GLI2/FGL1/IL1RN/KLF4/SOX12/TGFB1/FCGR2B/CCR2/ABCA12/XBP1/SCRIB/ITPKB/HLA-DMB/ALOX12/TNFAIP8L2/SM…	110
GO:0060562	BP	GO:0060562	epithelial tube morphogenesis	83/2018	334/18870	1.09436e-13	5.53383e-11	3.83603e-11	DDR1/DVL3/RARG/SRF/FGFR2/DLG5/GRHL3/SMAD3/BRD2/DLG1/SMO/GRHL2/RGMA/VANGL2/CELSR1/FZD6/EXT1/PLXNB2/OPA1/BMP7/NTN1/SRC/DVL2/NOTCH1/ADM/WNT5A/LAMA5/FOXD1/TIMELESS/PRKX/DAG1/TULP3/EPHA2/NDRG4/IFT122/SOSTDC1/PTK7/SPINT1/ARL13B/CTNNBIP1/HOXD11/DLL1/WNT2B/LUZP1/PAK1/HES1/LAMA1/GPC3/SPINT2/SEMA4C/TBX6/PKD1/SIX2/MYC/GLI2/TACSTD2/MMP14/MTSS1/TGFB1/TBX3/NKX2-5/SCRIB/SIX4/PBX1/AGT/HOXA11/MEF2C/EPHA4/FOLR1/BM…	83
GO:0001942	BP	GO:0001942	hair follicle development	37/2018	93/18870	2.49581e-13	1.16497e-10	8.07551e-11	FGFR2/FOXE1/SMO/KRT17/FZD6/EXT1/NSDHL/EGFR/HDAC1/PIAS4/LDB1/NOTCH1/FOXN1/WNT5A/TMEM79/LAMA5/CDH3/LRP4/SOX21/SOSTDC1/CD109/HDAC2/NGFR/NSUN2/HOXC13/FST/GLI2/SPINK5/EDAR/PDGFA/SOX9/LHX2/FOXQ1/PLA2G10/LGR5/IGFBP5/DKK1	37
GO:0060070	BP	GO:0060070	canonical Wnt signaling pathway	79/2018	316/18870	3.06712e-13	1.32938e-10	9.2152e-11	DVL3/JUP/RARG/FGFR2/SDC1/SMAD3/WNT7B/MCC/FZD6/SIAH2/CSNK1G1/SOX13/EXT1/GSK3B/CSNK1G2/SRC/EGFR/KREMEN1/HDAC1/KPNA1/SOX2/DVL2/TLE3/DLX5/NOTCH1/WNT5A/FOXD1/SNAI2/CDH3/STK11/RYK/WNK2/LRP4/FZD7/ZNF703/SOSTDC1/PTK7/TBL1XR1/CTNNBIP1/ZNRF3/WNT2B/RUVBL1/DAB2IP/GPC3/IGFBP2/FAM53B/USP34/TBL1X/TLE4/SOST/KLF4/TCF7L1/TGFB1/SOX7/NKX2-5/GPRC5B/BCL9L/TRPM4/DKK3/DDIT3/SULF2/WNT5B/FOLR1/FZD10/TLE6/NID1/WNT11/GLI3/T…	79
GO:0045216	BP	GO:0045216	cell-cell junction organization	61/2018	214/18870	3.66052e-13	1.4808e-10	1.02649e-10	JUP/F11R/SRF/TRPV4/PERP/DLG5/SMAD3/PKP3/DLG1/GRHL2/CD9/PKP4/EXT1/CLDN1/PAK2/PRKCI/SRC/GJB6/GRHL1/DSP/PARD3/PKP1/FSCN1/CSK/SNAI2/CDH3/EPHA2/DSG2/CLDN16/ZNF703/NF2/TLN2/GJA1/CDH1/CDH24/CNTNAP2/CXADR/GJB2/VCL/NLGN2/ECT2/NUMBL/FLNA/MTSS1/TGFB1/LSR/F2RL1/AGT/DSG1/EPHA4/PKP2/CLDN20/CDH13/WNT11/POF1B/CLDN3/TJP3/GJB1/CLDN8/UGT8/CD177	61
GO:0022404	BP	GO:0022404	molting cycle process	37/2018	96/18870	7.93889e-13	2.83372e-10	1.96432e-10	FGFR2/FOXE1/SMO/KRT17/FZD6/EXT1/NSDHL/EGFR/HDAC1/PIAS4/LDB1/NOTCH1/FOXN1/WNT5A/TMEM79/LAMA5/CDH3/LRP4/SOX21/SOSTDC1/CD109/HDAC2/NGFR/NSUN2/HOXC13/FST/GLI2/SPINK5/EDAR/PDGFA/SOX9/LHX2/FOXQ1/PLA2G10/LGR5/IGFBP5/DKK1	37
GO:0022405	BP	GO:0022405	hair cycle process	37/2018	96/18870	7.93889e-13	2.83372e-10	1.96432e-10	FGFR2/FOXE1/SMO/KRT17/FZD6/EXT1/NSDHL/EGFR/HDAC1/PIAS4/LDB1/NOTCH1/FOXN1/WNT5A/TMEM79/LAMA5/CDH3/LRP4/SOX21/SOSTDC1/CD109/HDAC2/NGFR/NSUN2/HOXC13/FST/GLI2/SPINK5/EDAR/PDGFA/SOX9/LHX2/FOXQ1/PLA2G10/LGR5/IGFBP5/DKK1	37
GO:0045785	BP	GO:0045785	positive regulation of cell adhesion	104/2018	482/18870	1.49462e-12	5.03852e-10	3.49268e-10	JUP/F11R/CRKL/SMAD3/SMARCB1/EPHA1/EFNB1/SOX13/SMARCD2/BMP7/ITGA6/SMARCD1/PIK3CA/GSK3B/SRC/ACTL6A/CD276/SOX2/LDB1/TRIOBP/WNT5A/CSK/SLC7A1/RAG1/TFRC/AKT1/DAG1/PPM1F/VTCN1/HSPH1/SART1/SMARCA4/ITGA2/BCL6/HES1/LAMA1/IGFBP2/MYO10/CD44/RHOH/TNFSF13B/NCK1/LAMC1/PTPN22/CX3CL1/GLI2/FLNA/SOX12/CCR2/FUT1/XBP1/ITPKB/CDK6/HLA-DMB/SMARCA2/APBB1IP/FGA/AIF1/CD40LG/HLA-DMA/EPHA4/FGG/ADA/HLA-DRA/LAMB1/CHST2/EGFL6/I…	104
GO:0051347	BP	GO:0051347	positive regulation of transferase activity	93/2018	414/18870	2.12997e-12	6.80246e-10	4.71544e-10	DDR1/DVL3/ARHGEF5/FGFR3/FGFR2/GRHL2/EPHA1/HRAS/TYRO3/NTRK2/IGF1R/ADAM17/FZR1/MAP3K4/SRC/EGFR/NAB2/DVL2/HSP90AB1/MARK2/UNC119/WNT5A/MAPK1/XRCC6/AKT1/PRNP/STK11/DKC1/EPHA2/RYK/ACD/TCP1/MAP3K13/MAP4K2/RFC4/NRG1/PAK1/MAP3K5/DAB2IP/SNCA/RFC5/CDKN1A/CCT4/EPHB4/CHTF18/SORL1/ADRA2B/LRP8/GHR/TPD52L1/PDCD10/ECT2/PKD1/MYC/TPX2/MAPRE3/PCNA/KLF4/PLK1/TGFB1/GPRC5B/UBE2S/HMGA2/PIK3CG/FCGR1A/MERTK/AGT/CALCA/EPHA…	93
GO:0042303	BP	GO:0042303	molting cycle	40/2018	117/18870	8.47977e-12	2.45025e-09	1.69851e-09	FGFR2/FOXE1/SMO/KRT17/FZD6/EXT1/KRT16/NSDHL/EGFR/HDAC1/PIAS4/KRT14/LDB1/NOTCH1/FOXN1/WNT5A/TMEM79/LAMA5/CDH3/LRP4/SOX21/SOSTDC1/CD109/HDAC2/NGFR/NSUN2/PPP1R13L/HOXC13/FST/GLI2/SPINK5/EDAR/PDGFA/SOX9/LHX2/FOXQ1/PLA2G10/LGR5/IGFBP5/DKK1	40
GO:0042633	BP	GO:0042633	hair cycle	40/2018	117/18870	8.47977e-12	2.45025e-09	1.69851e-09	FGFR2/FOXE1/SMO/KRT17/FZD6/EXT1/KRT16/NSDHL/EGFR/HDAC1/PIAS4/KRT14/LDB1/NOTCH1/FOXN1/WNT5A/TMEM79/LAMA5/CDH3/LRP4/SOX21/SOSTDC1/CD109/HDAC2/NGFR/NSUN2/PPP1R13L/HOXC13/FST/GLI2/SPINK5/EDAR/PDGFA/SOX9/LHX2/FOXQ1/PLA2G10/LGR5/IGFBP5/DKK1	40
GO:0048568	BP	GO:0048568	embryonic organ development	97/2018	453/18870	1.35577e-11	3.73945e-09	2.59218e-09	TEAD3/RARG/SRF/HS6ST1/FGFR2/GRHL3/SMAD3/WNT7B/DLG1/FOXE1/SMO/GJB5/GRHL2/USH1G/VANGL2/TFAP2A/FZD6/BMP7/KRT19/NSDHL/NTN1/EGFR/E2F7/GJB6/SOX15/DVL2/DLX5/OTX1/NOTCH1/ADM/TRIOBP/WNT5A/MAPK1/BCR/AKT1/DLX6/TULP3/EPHA2/NDRG4/IFT122/TRIM28/HEY1/PTK7/SPINT1/ARL13B/TBX1/ECE1/DLL1/FOXL2/POLE/EN1/HES1/PPP1R13L/FBN2/SPINT2/HOXD10/TBX6/PKD1/SIX2/LRIG3/GLI2/TEAD4/MMP14/TGFB1/TBX3/NKX2-5/PLCD3/COL27A1/SCRIB/SIX4/…	97
GO:0001763	BP	GO:0001763	morphogenesis of a branching structure	56/2018	203/18870	1.41857e-11	3.74255e-09	2.59432e-09	DDR1/SRF/FGFR2/DLG5/DLG1/SMO/GRHL2/PLXNA1/CELSR1/EXT1/BMP7/SRC/NOTCH1/ADM/WNT5A/LAMA5/FOXD1/SNAI2/FEM1B/TIMELESS/DAG1/BCL11A/EPHA2/MAP3K13/SPINT1/CTNNBIP1/HOXD11/WNT2B/PAK1/HOXA13/LAMA1/GPC3/SPINT2/PKD1/HOXD13/SIX2/MYC/GLI2/TACSTD2/MMP14/TBX3/SIX4/PBX1/AGT/SHOX2/HOXA11/PDGFA/GLI3/SOX9/TNC/HOXB13/EPHA7/HOXB7/TGM2/NPNT/SFRP1	56
GO:0031589	BP	GO:0031589	cell-substrate adhesion	81/2018	356/18870	2.89336e-11	7.31538e-09	5.071e-09	DDR1/JUP/ITGB4/SRF/CRKL/JAG1/FAT2/SMAD3/ACTN4/EPHA1/EPHB3/TYRO3/MINK1/RCC2/CASK/ITGA6/GSK3B/SRC/COL17A1/CLASP1/ITGB8/LDB1/NOTCH1/SLC9A1/TRIOBP/LAMA5/PTPRK/BCR/ITGB5/TESK2/PRKX/DAG1/FZD7/NF2/PPARD/LYPD3/PPM1F/PHLDB2/TRIP6/TRPM7/ITGA2/BCL6/CORO1C/CD44/LAMC1/VCL/PKD1/CX3CL1/FGL1/TACSTD2/FLNA/MMP14/ACTN1/FUT1/CDK6/FBLN1/MERTK/LPXN/FGA/TIAM1/FGG/KIF14/LAMB1/PKP2/EGFL6/CD3E/CDH13/FGB/NID1/CEACAM6/AGR2/…	81
GO:0051960	BP	GO:0051960	regulation of nervous system development	98/2018	466/18870	3.13929e-11	7.61969e-09	5.28194e-09	CLSTN1/RARG/SRF/PTPRS/DIP2B/DLG5/DLG1/SEMA3F/PTPRZ1/CLCN2/SMO/FXR1/PLXNA1/RGMA/EPHB3/NTRK2/TP73/PLXNB2/PLXNB1/RTN4R/CYFIP1/BMP7/HAP1/PRKCI/NTN1/DNAJB11/SEMA4B/HDAC1/PARD3/SEMA4A/NOTCH1/IL1RAP/WNT5A/NR1D1/AKT1/ULK1/SEMA4F/STK11/HES2/DAG1/DHX36/RYK/LDLR/LRP4/HEY1/SPEN/NF2/PTPN13/MAP3K13/SPINT1/HDAC2/DLL1/SEMA6D/CDH1/ANXA2/BAIAP2/CUL7/SYNGAP1/HES1/WDR62/SORL1/LRP8/SEMA4C/SEMA6A/PLXNB3/AGRN/NLGN2/NUM…	98
GO:0061138	BP	GO:0061138	morphogenesis of a branching epithelium	52/2018	187/18870	5.45999e-11	1.27428e-08	8.83325e-09	DDR1/SRF/FGFR2/DLG5/DLG1/SMO/GRHL2/PLXNA1/CELSR1/EXT1/BMP7/SRC/NOTCH1/ADM/WNT5A/LAMA5/FOXD1/SNAI2/FEM1B/TIMELESS/DAG1/EPHA2/SPINT1/CTNNBIP1/HOXD11/WNT2B/PAK1/HOXA13/LAMA1/GPC3/SPINT2/PKD1/HOXD13/SIX2/MYC/GLI2/TACSTD2/MMP14/TBX3/SIX4/PBX1/AGT/HOXA11/PDGFA/GLI3/SOX9/TNC/HOXB13/HOXB7/TGM2/NPNT/SFRP1	52
GO:0048863	BP	GO:0048863	stem cell differentiation	62/2018	246/18870	7.60837e-11	1.70991e-08	1.1853e-08	SRF/NFE2L2/FGFR2/JARID2/JAG1/SEMA3F/SMO/EFNB1/GATAD2A/MTA2/EXT1/BMP7/GSK3B/SEMA4B/HDAC1/KRT14/SEMA4A/NOTCH1/SLC9A1/LAMA5/MAPK1/SNAI2/PSMD11/SEMA4F/DHX36/SOX21/SETD1A/SLC4A11/MTA1/NRG1/TBX1/HDAC2/SEMA6D/TCOF1/PUS7/NSUN2/HES1/PHF5A/PRKDC/CORO1C/SEMA4C/SEMA6A/SOX6/DMRTA2/TACSTD2/CHD3/TBX3/NKX2-5/PTN/HMGA2/CDK6/TCF15/MEF2C/EZH2/FOLR1/FOXC1/PTPRC/SOX9/BATF/KIT/TWIST1/SFRP1	62
GO:0007409	BP	GO:0007409	axonogenesis	94/2018	448/18870	9.07483e-11	1.96665e-08	1.36327e-08	SRF/PTPRS/FGFR2/DIP2B/SEMA3F/PTPRZ1/SMO/PLXNA1/IGSF9/RGMA/EPHB3/EFNB1/WDR47/NTRK2/SIN3A/IGF1R/EXT1/ADAM17/PAK2/PLXNB2/PLXNB1/RTN4R/CYFIP1/BMP7/GSK3B/NTN1/SEMA4B/LLGL1/ARTN/NOTCH3/HSP90AB1/MARK2/PARD3/DLX5/NEO1/SEMA4A/NOTCH1/SPAST/WNT5A/FOXD1/ULK1/SEMA4F/AFG3L2/APP/STK11/DAG1/RYK/LRP4/MAP3K13/UST/PTK7/ECE1/SEMA6D/CDH1/PAK1/NGFR/BAIAP2/FEZ1/SYNGAP1/EPHB6/CDK5R1/AUTS2/SEMA4C/VCL/SEMA6A/PLXNB3/NUMBL/…	94
GO:0140014	BP	GO:0140014	mitotic nuclear division	66/2018	274/18870	1.54468e-10	3.13961e-08	2.17637e-08	NDE1/PHF13/BMP7/CLASP1/REEP4/SPAST/ZW10/INCENP/HSPA1B/RANBP1/DRG1/KIF23/HOXA13/CUL7/TOM1L2/CHEK2/KIF22/STAG1/SMC4/KIFC1/TUBG1/TUBG2/PKMYT1/CDT1/ZWILCH/BUB1B/SMC2/ESPL1/TPX2/CDCA5/FLNA/TTK/CENPF/PLK1/KIF11/TRIP13/CENPI/UBE2S/RACGAP1/ANLN/CDCA8/NCAPG2/MKI67/KIF4A/SPHK1/KIF14/AURKB/SPC24/MYBL2/KIF2C/SPAG5/SPC25/BIRC5/ZWINT/CHEK1/IL1A/BUB1/CDCA2/CDC20/CAV2/MAD2L1/CCDC8/TGFA/NEK2/EREG/UBE2C	66
GO:0022612	BP	GO:0022612	gland morphogenesis	39/2018	122/18870	1.55222e-10	3.13961e-08	2.17637e-08	DDR1/RARG/CAPN1/FGFR2/PLXNA1/BMP7/NTN1/SRC/EGFR/SERPINB5/NOTCH1/WNT5A/LAMA5/SNAI2/FEM1B/DAG1/EPHA2/SOSTDC1/HOXA13/LAMA1/HOXD13/FGL1/TGFB1/TBX3/PTN/XBP1/SCRIB/EDAR/SULF2/PDGFA/GLI3/SOX9/TNC/TGFA/HOXB13/HPN/TGM2/IGFBP5/SFRP1	39
GO:0048736	BP	GO:0048736	appendage development	50/2018	182/18870	2.03884e-10	3.84898e-08	2.6681e-08	IRF6/ITGB4/RARG/FGFR2/GRHL2/TFAP2A/FZD6/EXT1/BMP7/ITGA6/KREMEN1/HDAC1/PIAS4/DLX5/NOTCH1/FOXN1/WNT5A/DLX6/ZNF219/TULP3/IFT122/LRP4/ACD/ECE1/HDAC2/ZNRF3/HOXA13/EN1/GPC3/KREMEN2/PITX1/FBN2/HOXD10/HOXC13/HOXA10/HOXD13/TBX3/FRAS1/PBX1/SHOX2/HOXA11/HOXD9/GLI3/RARB/SOX9/FREM2/TWIST1/DKK1/SLC7A11/HOXC10	50
GO:0060173	BP	GO:0060173	limb development	50/2018	182/18870	2.03884e-10	3.84898e-08	2.6681e-08	IRF6/ITGB4/RARG/FGFR2/GRHL2/TFAP2A/FZD6/EXT1/BMP7/ITGA6/KREMEN1/HDAC1/PIAS4/DLX5/NOTCH1/FOXN1/WNT5A/DLX6/ZNF219/TULP3/IFT122/LRP4/ACD/ECE1/HDAC2/ZNRF3/HOXA13/EN1/GPC3/KREMEN2/PITX1/FBN2/HOXD10/HOXC13/HOXA10/HOXD13/TBX3/FRAS1/PBX1/SHOX2/HOXA11/HOXD9/GLI3/RARB/SOX9/FREM2/TWIST1/DKK1/SLC7A11/HOXC10	50
GO:0007163	BP	GO:0007163	establishment or maintenance of cell polarity	58/2018	228/18870	2.09322e-10	3.84898e-08	2.6681e-08	CRKL/DLG5/NDE1/WNT7B/DLG1/DST/DCTN1/TRAF3IP2/IGF1R/PLEKHG3/SH3BP1/PRKCI/GSK3B/CLASP1/PARD6G/LLGL1/ATN1/PDLIM1/HSP90AB1/MARK2/PARD3/SLC9A1/WNT5A/ZW10/FSCN1/MAP7/STK11/MYH9/CKAP5/AMOTL1/UST/PTK7/SIPA1L3/PHLDB2/GJA1/CDC42BPB/FEZ1/LMNA/HES1/LAMA1/WEE1/SPINT2/RHOV/PKD1/PLK1/SCRIB/TCF15/KIF2C/SPAG5/CD3G/CENPA/WNT11/MAD2L1/MAP1B/LHX2/RAC3/RHOBTB2/FOXJ1	58
GO:0050878	BP	GO:0050878	regulation of body fluid levels	80/2018	365/18870	2.64214e-10	4.71545e-08	3.26873e-08	DDR1/CELSR2/F11R/SRF/TRPV4/NFE2L2/DGKA/CD9/HPS4/TRAF3IP2/FZD6/TYRO3/RAP2B/EXT1/PIK3CA/HK2/SRC/METAP1/UMPS/P2RY1/ANXA8/CHRM3/BLOC1S3/ADM/CAD/EXT2/FOSL2/HSPB1/MYH9/GPI/ANXA2/ITGA2/CEL/ADRA2B/VCL/SERPINB2/FGL1/FLNA/P2RY2/XBP1/PIK3CG/CYP4F11/C4BPB/ALOX12/FBLN1/F2RL1/MERTK/FGA/HSD11B2/CD40LG/FGG/THBD/TSPAN18/ADA/ALOX12B/SPINK1/PDGFA/SERPINE2/KRT1/FGB/SERPINA1/FCER1G/NFE2/F2RL2/TSPAN8/AGR2/ADRA2C/ENPP4…	80
GO:0022409	BP	GO:0022409	positive regulation of cell-cell adhesion	73/2018	322/18870	3.26219e-10	5.6557e-08	3.92051e-08	F11R/SMARCB1/EFNB1/SOX13/SMARCD2/BMP7/SMARCD1/PIK3CA/SRC/ACTL6A/CD276/SOX2/WNT5A/CSK/SLC7A1/RAG1/TFRC/AKT1/VTCN1/HSPH1/SART1/SMARCA4/BCL6/HES1/IGFBP2/MYO10/CD44/RHOH/TNFSF13B/NCK1/PTPN22/CX3CL1/GLI2/SOX12/CCR2/XBP1/ITPKB/HLA-DMB/SMARCA2/FGA/AIF1/CD40LG/HLA-DMA/FGG/ADA/HLA-DRA/CHST2/IL2RG/IL1A/CD3E/PTPRC/FGB/HAVCR2/RUNX3/HLA-DPB1/CEACAM6/GLI3/XCL1/CD55/CD74/FOXA2/HLA-DPA1/HLA-DRB1/DPP4/HLA-DQA1/AN…	73
GO:0007599	BP	GO:0007599	hemostasis	58/2018	231/18870	3.61857e-10	6.0993e-08	4.22801e-08	F11R/SRF/NFE2L2/DGKA/CD9/HPS4/FZD6/TYRO3/RAP2B/PIK3CA/SRC/METAP1/P2RY1/ANXA8/BLOC1S3/HSPB1/MYH9/GPI/ANXA2/ITGA2/ADRA2B/VCL/SERPINB2/FGL1/FLNA/PIK3CG/CYP4F11/C4BPB/ALOX12/FBLN1/F2RL1/MERTK/FGA/CD40LG/FGG/THBD/TSPAN18/PDGFA/SERPINE2/KRT1/FGB/SERPINA1/FCER1G/NFE2/F2RL2/TSPAN8/ADRA2C/ENPP4/FOXA2/TFPI2/PLAT/PDPN/VAV3/PLAU/APOH/SERPINE1/HBB/SLC7A11	58
GO:0048762	BP	GO:0048762	mesenchymal cell differentiation	63/2018	262/18870	4.33538e-10	6.92292e-08	4.79894e-08	ZFP64/FGFR2/DLG5/JAG1/SMAD3/SEMA3F/SMO/EFNB1/MARK1/EXT1/BMP7/GSK3B/CLASP1/SEMA4B/SEMA4A/NOTCH1/WNT5A/LAMA5/MAPK1/SNAI2/SEMA4F/DAG1/TRIM28/HEY1/ZNF703/PHLDB2/NRG1/TBX1/HDAC2/SEMA6D/SLC39A6/TCOF1/CUL7/DAB2IP/HES1/CORO1C/SERPINB3/SEMA4C/SEMA6A/SIX2/FLNA/TGFB1/TBX3/HMGA2/BCL9L/AGT/MEF2C/TIAM1/EPHA4/EZH2/FOLR1/OLFM1/BMP5/FOXC1/FOXF2/WNT11/SOX9/FOXA2/PDPN/S100A4/HPN/TWIST1/SFRP1	63
GO:0060828	BP	GO:0060828	regulation of canonical Wnt signaling pathway	63/2018	262/18870	4.33538e-10	6.92292e-08	4.79894e-08	JUP/FGFR2/SMAD3/MCC/FZD6/SIAH2/CSNK1G1/SOX13/GSK3B/CSNK1G2/SRC/EGFR/KREMEN1/HDAC1/KPNA1/SOX2/TLE3/DLX5/NOTCH1/WNT5A/SNAI2/CDH3/STK11/WNK2/LRP4/FZD7/ZNF703/SOSTDC1/PTK7/TBL1XR1/CTNNBIP1/ZNRF3/RUVBL1/DAB2IP/GPC3/IGFBP2/FAM53B/USP34/TBL1X/TLE4/SOST/TGFB1/SOX7/NKX2-5/GPRC5B/TRPM4/DKK3/DDIT3/SULF2/FOLR1/TLE6/WNT11/GLI3/TBX18/SOX9/ASPM/FZD9/NKD2/EGR1/LGR5/SCEL/DKK1/SFRP1	63
GO:0030323	BP	GO:0030323	respiratory tube development	51/2018	192/18870	4.98994e-10	7.76384e-08	5.38186e-08	EIF4G1/SRF/HS6ST1/FGFR2/DLG5/WNT7B/CLCN2/GRHL2/CELSR1/EXT1/TP73/EP300/NOTCH1/ELK1/WNT5A/LAMA5/MAPK1/FOSL2/HECA/TIMELESS/DAG1/TULP3/PTK7/SIM2/WNT2B/HES1/LAMA1/SREBF1/GPC3/PKD1/GLI2/MMP14/ABCA12/CEBPA/SPDEF/ADA/PDGFA/KLF2/WNT11/GLI3/SOX9/AGR2/TNC/PDPN/ERRFI1/ASCL1/IGFBP5/SFTPD/SLC7A11/FOXJ1/MMP12	51
GO:0007159	BP	GO:0007159	leukocyte cell-cell adhesion	87/2018	419/18870	7.9061e-10	1.19935e-07	8.31388e-08	F11R/DLG5/DLG1/SMARCB1/EFNB1/SOX13/EXT1/SMARCD2/BMP7/SMARCD1/PIK3CA/SRC/ACTL6A/CD276/CSK/SLC7A1/RAG1/TFRC/AKT1/PRNP/PPARA/VTCN1/HSPH1/SART1/SMARCA4/GPNMB/BCL6/HES1/IGFBP2/CD44/RHOH/TNFSF13B/NCK1/PTPN22/GLI2/FGL1/KLF4/SOX12/FCGR2B/CCR2/XBP1/SCRIB/ITPKB/HLA-DMB/TNFAIP8L2/SMARCA2/AIF1/CD40LG/CTLA4/HLA-DMA/ADD2/ADA/FGL2/HLA-DRA/CHST2/SLC39A8/IL2RG/IL1A/CD3E/PTPRC/HAVCR2/RUNX3/HLA-DPB1/GLI3/XCL1/CD55/…	87
GO:0006261	BP	GO:0006261	DNA-templated DNA replication	45/2018	161/18870	8.85005e-10	1.30981e-07	9.07954e-08	CARM1/RPA1/POLG/RRM1/MCM5/E2F7/MCM2/WRNIP1/MCM3/HMGA1/TIMELESS/LIG1/LIG3/RFWD3/TOPBP1/POLD2/RFC4/POLRMT/MCM4/POLQ/PARP1/WDR18/POLE/BCL6/RFC5/RBBP8/TK1/MCM7/POLD1/CDT1/CHTF18/RAD51/FEN1/GMNN/CDC6/EME1/BLM/RECQL/PCNA/WDHD1/RECQL4/BRCA1/DDX11/MCM10/CCNE1	45
GO:1903034	BP	GO:1903034	regulation of response to wounding	47/2018	173/18870	1.05752e-09	1.52786e-07	1.05911e-07	PTPRF/NFE2L2/PTPRS/SMAD3/CD9/RGMA/HRAS/IGF1R/CLDN1/RTN4R/CASK/CLASP1/KREMEN1/NEO1/GIT1/STK24/CD109/PHLDB2/ANXA2/DUOX1/SERPINB2/FLNA/KLF4/PTN/XBP1/ALOX12/F2RL1/DUOX2/FGA/EPHA4/FGG/THBD/PDGFA/SERPINE2/KRT1/FGB/CLDN3/TSPAN8/ENPP4/FOXA2/HBEGF/ANXA1/PLAT/PLAU/APOH/VIL1/SERPINE1	47
GO:0072163	BP	GO:0072163	mesonephric epithelium development	33/2018	99/18870	1.17301e-09	1.595e-07	1.10565e-07	FGFR2/SDC1/SMAD3/DLG1/SMO/BMP7/LAMA5/FOXD1/CTNNBIP1/HOXD11/WNT2B/HES1/GPC3/PKD1/SIX2/MYC/GDF11/TACSTD2/SIX4/PBX1/AGT/HOXA11/FOXC1/WNT11/GLI3/RARB/SOX9/HOXB7/NPNT/CALB1/SFRP1/FOXJ1/CRLF1	33
GO:0072164	BP	GO:0072164	mesonephric tubule development	33/2018	99/18870	1.17301e-09	1.595e-07	1.10565e-07	FGFR2/SDC1/SMAD3/DLG1/SMO/BMP7/LAMA5/FOXD1/CTNNBIP1/HOXD11/WNT2B/HES1/GPC3/PKD1/SIX2/MYC/GDF11/TACSTD2/SIX4/PBX1/AGT/HOXA11/FOXC1/WNT11/GLI3/RARB/SOX9/HOXB7/NPNT/CALB1/SFRP1/FOXJ1/CRLF1	33
GO:0060541	BP	GO:0060541	respiratory system development	54/2018	214/18870	1.19724e-09	1.595e-07	1.10565e-07	EIF4G1/RARG/SRF/HS6ST1/FGFR2/DLG5/WNT7B/CLCN2/GRHL2/CELSR1/EXT1/TP73/EP300/DLX5/NOTCH1/ELK1/WNT5A/LAMA5/MAPK1/FOSL2/TIMELESS/DAG1/TULP3/PTK7/SIM2/WNT2B/HES1/LAMA1/SREBF1/GPC3/PKD1/GLI2/MMP14/ABCA12/SIX4/CEBPA/SPDEF/ADA/PDGFA/KLF2/WNT11/GLI3/SOX9/AGR2/TNC/PDPN/ERRFI1/MSC/ASCL1/IGFBP5/SFTPD/SLC7A11/FOXJ1/MMP12	54
GO:0007162	BP	GO:0007162	negative regulation of cell adhesion	70/2018	312/18870	1.20913e-09	1.595e-07	1.10565e-07	TRPV4/DLG5/JAG1/DLG1/ACTN4/PLXNA1/CD9/RCC2/PLXNB2/PLXNB1/CASK/SRC/NOTCH1/AKT1/SNAI2/PRNP/PPARA/FZD7/ZNF703/NF2/PPM1F/PHLDB2/VTCN1/CDH1/GPNMB/BCL6/SPINT2/CORO1C/SEMA6A/PLXNB3/PTPN22/CX3CL1/FGL1/TACSTD2/IL1RN/KLF4/MMP14/TGFB1/FCGR2B/ABCA12/HSPG2/SCRIB/ALOX12/FBLN1/TNFAIP8L2/LPXN/CTLA4/EPHA4/RND1/FGL2/SERPINE2/PTPRC/CDH13/HAVCR2/RUNX3/GLI3/XCL1/CD74/TNC/VSIG4/HLA-DRB1/ANXA1/MUC1/PLA2G2D/DACT2/SERPIN…	70
GO:0030111	BP	GO:0030111	regulation of Wnt signaling pathway	74/2018	338/18870	1.30085e-09	1.65076e-07	1.1443e-07	JUP/FGFR2/SMAD3/SENP2/MCC/FZD6/SIAH2/CSNK1G1/TMEM132A/SOX13/GSK3B/CSNK1G2/SRC/EGFR/KREMEN1/HDAC1/KPNA1/SOX2/TLE3/DLX5/NOTCH1/CSNK2A1/WNT5A/SNAI2/CDH3/APP/STK11/WNK2/LRP4/FZD7/ZNF703/SOSTDC1/PTK7/TBL1XR1/CTNNBIP1/VGLL4/ZNRF3/SMARCA4/RUVBL1/DAB2IP/GPC3/IGFBP2/FAM53B/USP34/TBL1X/TLE4/SOST/TCF7L1/NXN/TGFB1/SOX7/NKX2-5/GPRC5B/MDFI/TRPM4/DKK3/DDIT3/TIAM1/SULF2/WNT5B/FOLR1/TLE6/WNT11/GLI3/TBX18/SOX9/ASP…	74
GO:0050767	BP	GO:0050767	regulation of neurogenesis	82/2018	390/18870	1.30581e-09	1.65076e-07	1.1443e-07	SRF/PTPRS/DIP2B/SEMA3F/PTPRZ1/CLCN2/SMO/FXR1/PLXNA1/RGMA/NTRK2/TP73/PLXNB2/PLXNB1/RTN4R/CYFIP1/BMP7/HAP1/PRKCI/NTN1/DNAJB11/SEMA4B/HDAC1/SEMA4A/NOTCH1/WNT5A/NR1D1/ULK1/SEMA4F/STK11/HES2/DAG1/DHX36/RYK/LDLR/LRP4/HEY1/SPEN/NF2/MAP3K13/SPINT1/HDAC2/DLL1/SEMA6D/CDH1/ANXA2/BAIAP2/CUL7/SYNGAP1/HES1/WDR62/SORL1/LRP8/SEMA4C/SEMA6A/PLXNB3/NUMBL/CX3CL1/DMRTA2/XRCC2/SLC7A5/TGFB1/DLX1/PTN/CHODL/SHOX2/TIAM1/E…	82
GO:0001889	BP	GO:0001889	liver development	41/2018	142/18870	1.70425e-09	2.11049e-07	1.46298e-07	JARID2/SMAD3/ACO2/SMARCB1/CLDN1/PIK3CA/E2F7/NOTCH1/ELK1/PRKCSH/CAD/RHBDD3/UGT1A1/IGF2R/NPC1/CEBPG/ITGA2/PTPN3/HES1/UGT1A7/PCSK9/PKD1/FGL1/SLC7A5/PCNA/SRD5A1/TBX3/LSR/PTN/XBP1/CPT1A/CEBPA/EZH2/SULF2/ADA/SOX9/TGFA/UGT1A10/CPS1/ANXA1/HPN	41
GO:0019886	BP	GO:0019886	antigen processing and presentation of exogenous peptide antigen via MHC class II	17/2018	31/18870	1.78649e-09	2.16809e-07	1.50291e-07	CTSS/FCGR2B/HLA-DMB/HLA-DMA/HLA-DRA/HLA-DPB1/FCER1G/CD74/HLA-DPA1/HLA-DRB1/HLA-DQA1/HLA-DRB5/HLA-DOA/HLA-DQB1/CTSE/HLA-DQA2/HLA-DQB2	17
GO:0010975	BP	GO:0010975	regulation of neuron projection development	91/2018	453/18870	1.88624e-09	2.24425e-07	1.55571e-07	DDR1/PTPRF/SRF/TRPV4/NFE2L2/CRKL/PTPRS/DIP2B/CARM1/SEMA3F/PLXNA1/RGMA/EPHB3/NTRK2/IGF1R/MARK1/PAK2/PLXNB2/PLXNB1/RTN4R/CYFIP1/BMP7/ITGA6/PRKCI/GSK3B/EP300/NTN1/SEMA4B/KREMEN1/MARK2/NEO1/SEMA4A/WNT5A/AKT1/ULK1/SEMA4F/STK11/BCL11A/DHX36/RYK/NDRG4/LRP4/STK24/FKBP4/MAP3K13/UST/PTK7/HDAC2/SF3A2/SEMA6D/CDH1/CBFA2T2/PAK1/BAIAP2/CUL7/FEZ1/SYNGAP1/DAB2IP/HES1/CDK5R1/LRP8/SEMA4C/NCK1/SEMA6A/PLXNB3/TBX6/CX3…	91
GO:0043410	BP	GO:0043410	positive regulation of MAPK cascade	94/2018	474/18870	2.03683e-09	2.37682e-07	1.6476e-07	DVL3/MAPKBP1/ARHGEF5/FGFR3/TRPV4/CRKL/FGFR2/WNT7B/TRAF7/HRAS/NTRK2/MINK1/IGF1R/TP73/MAP3K4/SRC/EGFR/SOX2/DVL2/P2RY1/NOTCH1/WNT5A/LTBR/APP/RYK/NDRG4/FZD7/MAP3K13/DHX33/MAP4K2/MID1/NRG1/SH3RF2/TBX1/PAK1/MAP3K5/GPNMB/DAB2IP/ADRA2B/CD44/GHR/TPD52L1/PDCD10/SEMA4C/PTPN22/CX3CL1/ARRB1/TGFB1/FCGR2B/MFHAS1/PIK3CG/F2RL1/FGA/HTR2C/SPHK1/MEF2C/IQGAP3/S100A7/FGG/EZH2/EDAR/ALOX12B/PDGFA/IL1A/PTPRC/FZD10/FGB/HA…	94
GO:0006260	BP	GO:0006260	DNA replication	64/2018	278/18870	2.08624e-09	2.38855e-07	1.65573e-07	CARM1/RPA1/POLG/SIN3A/TNFAIP1/RRM1/MCM5/EGFR/E2F7/MCM2/ACTL6A/WRNIP1/EHMT2/CHAF1A/MCM3/HMGA1/TIMELESS/SSRP1/LIG1/LIG3/RFWD3/TOPBP1/POLD2/RFC4/POLRMT/MCM4/POLQ/RUVBL1/PARP1/WDR18/POLE/DTL/BCL6/S100A11/CHAF1B/RFC5/RBBP8/TK1/MCM7/PTMS/POLD1/TOP1MT/CDT1/CHTF18/RAD51/FEN1/GMNN/CDC6/EME1/GLI2/BLM/RECQL/PCNA/WDHD1/RECQL4/BRCA1/NFIX/DDX11/MCM10/CCNA2/CHEK1/RRM2/CCNE1/EREG	64
GO:0030324	BP	GO:0030324	lung development	49/2018	188/18870	2.17137e-09	2.43997e-07	1.69138e-07	EIF4G1/SRF/HS6ST1/FGFR2/DLG5/WNT7B/CLCN2/GRHL2/CELSR1/EXT1/TP73/EP300/NOTCH1/ELK1/WNT5A/LAMA5/MAPK1/FOSL2/TIMELESS/DAG1/PTK7/SIM2/WNT2B/HES1/LAMA1/SREBF1/GPC3/PKD1/GLI2/MMP14/ABCA12/CEBPA/SPDEF/ADA/PDGFA/KLF2/WNT11/GLI3/SOX9/AGR2/TNC/PDPN/ERRFI1/ASCL1/IGFBP5/SFTPD/SLC7A11/FOXJ1/MMP12	49
GO:0050863	BP	GO:0050863	regulation of T cell activation	80/2018	381/18870	2.21436e-09	2.44304e-07	1.69351e-07	DLG5/DLG1/SMARCB1/EFNB1/SOX13/SMARCD2/SMARCD1/PIK3CA/SRC/ACTL6A/CD276/FOXN1/CSK/SLC7A1/RAG1/TFRC/AKT1/PRNP/BID/VTCN1/HSPH1/SART1/SMARCA4/GPNMB/BCL6/HES1/IGFBP2/RHOH/TNFSF13B/NCK1/PTPN22/GLI2/FGL1/SOX12/FCGR2B/CCR2/XBP1/SCRIB/ITPKB/CD2/HLA-DMB/TNFAIP8L2/SMARCA2/SPINK5/AIF1/CD40LG/CTLA4/HLA-DMA/ADA/FGL2/HLA-DRA/SIT1/IL2RG/IRF4/IL1A/CD3E/PTPRC/HAVCR2/RUNX3/HLA-DPB1/GLI3/XCL1/CD55/BATF/CD74/VSIG4/HLA…	80
GO:0002495	BP	GO:0002495	antigen processing and presentation of peptide antigen via MHC class II	18/2018	35/18870	2.35401e-09	2.55074e-07	1.76816e-07	CTSS/FCGR2B/HLA-DMB/HLA-DMA/HLA-DRA/HLA-DPB1/FCER1G/CD74/HLA-DPA1/HLA-DRB1/HLA-DQA1/TREM2/HLA-DRB5/HLA-DOA/HLA-DQB1/CTSE/HLA-DQA2/HLA-DQB2	18
GO:0007596	BP	GO:0007596	blood coagulation	55/2018	224/18870	2.45957e-09	2.61837e-07	1.81504e-07	F11R/SRF/NFE2L2/DGKA/CD9/HPS4/FZD6/TYRO3/RAP2B/PIK3CA/SRC/METAP1/P2RY1/ANXA8/BLOC1S3/HSPB1/MYH9/ANXA2/ITGA2/ADRA2B/VCL/SERPINB2/FGL1/FLNA/PIK3CG/CYP4F11/C4BPB/ALOX12/FBLN1/F2RL1/MERTK/FGA/CD40LG/FGG/THBD/PDGFA/SERPINE2/KRT1/FGB/SERPINA1/FCER1G/F2RL2/TSPAN8/ADRA2C/ENPP4/FOXA2/TFPI2/PLAT/PDPN/VAV3/PLAU/APOH/SERPINE1/HBB/SLC7A11	55
GO:0002399	BP	GO:0002399	MHC class II protein complex assembly	12/2018	16/18870	2.61686e-09	2.67638e-07	1.85526e-07	HLA-DMB/HLA-DMA/HLA-DRA/HLA-DPB1/HLA-DPA1/HLA-DRB1/HLA-DQA1/HLA-DRB5/HLA-DOA/HLA-DQB1/HLA-DQA2/HLA-DQB2	12
GO:0002503	BP	GO:0002503	peptide antigen assembly with MHC class II protein complex	12/2018	16/18870	2.61686e-09	2.67638e-07	1.85526e-07	HLA-DMB/HLA-DMA/HLA-DRA/HLA-DPB1/HLA-DPA1/HLA-DRB1/HLA-DQA1/HLA-DRB5/HLA-DOA/HLA-DQB1/HLA-DQA2/HLA-DQB2	12
GO:0016049	BP	GO:0016049	cell growth	97/2018	497/18870	2.68618e-09	2.67638e-07	1.85526e-07	DDR1/EIF4G1/PRDM11/CLSTN1/RARG/SRF/CRKL/PTPRS/DIP2B/SMAD3/SEMA3F/BAP1/SMARCB1/PAK6/SERTAD2/PLXNA1/RGMA/KRT17/SIN3A/EXT1/ADAM17/SFN/RTN4R/CYFIP1/GSK3B/NTN1/EGFR/SEMA4B/DDX49/HSP90AB1/ZNF639/SEMA4A/CSNK2A1/SLC9A1/WNT5A/AKT1/ULK1/SEMA4F/APP/PAK4/PPARA/STK11/BCL11A/RYK/PRR5/MAP3K13/WASF1/HSPA1B/FOXL2/VGLL4/SEMA6D/GJA1/SMARCA4/CDH1/BCL6/BCAR1/CDKN1A/SH3BP4/AUTS2/SEMA4C/VCL/SEMA6A/MMP14/NRCAM/TGFB1/BRC…	97
GO:0072001	BP	GO:0072001	renal system development	71/2018	324/18870	2.6905e-09	2.67638e-07	1.85526e-07	FGFR2/DLG5/JAG1/SDC1/SMAD3/WNT7B/DLG1/SMO/VANGL2/TRAF3IP2/TFAP2A/EXT1/AP1B1/TP73/BMP7/NOTCH3/OVOL1/NOTCH1/WNT5A/LAMA5/FOXD1/PRKX/LRP4/PTK7/CTNNBIP1/HOXD11/DLL1/WNT2B/HES1/GPC3/PCSK9/PKD1/SIX2/MYC/GDF11/GLI2/TACSTD2/CYP26A1/CENPF/MTSS1/FRAS1/SIX4/HELLS/PBX1/SERPINB7/AGT/HOXA11/MEF2C/EPHA4/EZH2/SULF2/PDGFA/FOXC1/ADAMTS1/NID1/WNT11/GLI3/TBX18/RARB/SOX9/FREM2/EPHA7/HOXB7/EGR1/LGR5/NPNT/CALB1/DACT2/SF…	71
GO:0000819	BP	GO:0000819	sister chromatid segregation	55/2018	225/18870	2.92189e-09	2.85968e-07	1.98232e-07	BCL7A/SMARCB1/PHF13/SMARCD2/SMARCD1/CLASP1/ACTL6A/ZW10/INCENP/HSPA1B/SMARCA4/DRG1/KIF23/CHEK2/KIF22/STAG1/SMC4/KIFC1/TUBG1/TUBG2/CDT1/ZWILCH/BUB1B/SMC2/CDC6/ESPL1/TPX2/CDCA5/FLNA/TTK/CENPF/PLK1/KIF11/TRIP13/CENPI/RACGAP1/SMARCA2/CDCA8/NCAPG2/KIF4A/KIF14/AURKB/SPC24/MYBL2/TOP2A/KIF2C/SPAG5/SPC25/BIRC5/ZWINT/BUB1/CDC20/MAD2L1/NEK2/UBE2C	55
GO:0072073	BP	GO:0072073	kidney epithelium development	42/2018	150/18870	3.01134e-09	2.90044e-07	2.01058e-07	FGFR2/JAG1/SDC1/SMAD3/WNT7B/DLG1/SMO/EXT1/BMP7/NOTCH1/LAMA5/FOXD1/CTNNBIP1/HOXD11/DLL1/WNT2B/HES1/GPC3/PKD1/SIX2/MYC/GDF11/TACSTD2/MTSS1/SIX4/PBX1/AGT/HOXA11/MEF2C/EPHA4/FOXC1/WNT11/GLI3/RARB/SOX9/EPHA7/HOXB7/NPNT/CALB1/SFRP1/FOXJ1/CRLF1	42
GO:0061008	BP	GO:0061008	hepaticobiliary system development	41/2018	145/18870	3.37117e-09	3.19629e-07	2.21566e-07	JARID2/SMAD3/ACO2/SMARCB1/CLDN1/PIK3CA/E2F7/NOTCH1/ELK1/PRKCSH/CAD/RHBDD3/UGT1A1/IGF2R/NPC1/CEBPG/ITGA2/PTPN3/HES1/UGT1A7/PCSK9/PKD1/FGL1/SLC7A5/PCNA/SRD5A1/TBX3/LSR/PTN/XBP1/CPT1A/CEBPA/EZH2/SULF2/ADA/SOX9/TGFA/UGT1A10/CPS1/ANXA1/HPN	41
GO:0001823	BP	GO:0001823	mesonephros development	33/2018	103/18870	3.68191e-09	3.42816e-07	2.37639e-07	FGFR2/SDC1/SMAD3/DLG1/SMO/BMP7/LAMA5/FOXD1/CTNNBIP1/HOXD11/WNT2B/HES1/GPC3/PKD1/SIX2/MYC/GDF11/TACSTD2/SIX4/PBX1/AGT/HOXA11/FOXC1/WNT11/GLI3/RARB/SOX9/HOXB7/NPNT/CALB1/SFRP1/FOXJ1/CRLF1	33
GO:0001657	BP	GO:0001657	ureteric bud development	32/2018	98/18870	3.72872e-09	3.42816e-07	2.37639e-07	FGFR2/SDC1/SMAD3/DLG1/SMO/BMP7/LAMA5/FOXD1/CTNNBIP1/HOXD11/WNT2B/HES1/GPC3/SIX2/MYC/GDF11/TACSTD2/SIX4/PBX1/AGT/HOXA11/FOXC1/WNT11/GLI3/RARB/SOX9/HOXB7/NPNT/CALB1/SFRP1/FOXJ1/CRLF1	32
GO:0031099	BP	GO:0031099	regeneration	49/2018	191/18870	3.8433e-09	3.48077e-07	2.41286e-07	PTPRF/PTPRS/PTGFRN/CD9/RGMA/IGF1R/CLDN1/RTN4R/KLF5/KREMEN1/SOX15/KPNA1/SOX2/NEO1/NOTCH1/ADM/CAD/ULK1/UGT1A1/DAG1/STK24/FZD7/PPARD/IGF2R/PTPN3/CDKN1A/SLC7A5/PCNA/FLNA/KLF4/NNMT/HSPG2/PTN/CPT1A/EPHA4/EZH2/SULF2/FOLR1/CCNA2/MAP1B/GAP43/NEFL/TNC/NINJ2/FZD9/ANXA1/RTN4RL2/NR0B2/TM4SF4	49
GO:0001822	BP	GO:0001822	kidney development	69/2018	314/18870	3.979e-09	3.55067e-07	2.46131e-07	FGFR2/DLG5/JAG1/SDC1/SMAD3/WNT7B/DLG1/SMO/VANGL2/TRAF3IP2/TFAP2A/EXT1/AP1B1/TP73/BMP7/NOTCH3/OVOL1/NOTCH1/WNT5A/LAMA5/FOXD1/PRKX/LRP4/PTK7/CTNNBIP1/HOXD11/DLL1/WNT2B/HES1/GPC3/PCSK9/PKD1/SIX2/MYC/GDF11/GLI2/TACSTD2/CYP26A1/CENPF/MTSS1/FRAS1/SIX4/HELLS/PBX1/SERPINB7/AGT/HOXA11/MEF2C/EPHA4/EZH2/SULF2/PDGFA/FOXC1/ADAMTS1/NID1/WNT11/GLI3/RARB/SOX9/FREM2/EPHA7/HOXB7/EGR1/NPNT/CALB1/DACT2/SFRP1/FOXJ1/C…	69
GO:0060485	BP	GO:0060485	mesenchyme development	71/2018	327/18870	4.06348e-09	3.57351e-07	2.47714e-07	ZFP64/FGFR2/DLG5/JAG1/SMAD3/SEMA3F/SMO/EFNB1/MARK1/EXT1/BMP7/GSK3B/CLASP1/SEMA4B/SEMA4A/NOTCH1/WNT5A/LAMA5/FOXD1/MAPK1/SNAI2/SEMA4F/DAG1/TRIM28/HEY1/ZNF703/PTK7/PHLDB2/NRG1/TBX1/HDAC2/SEMA6D/SLC39A6/TCOF1/CUL7/DAB2IP/HES1/CORO1C/SERPINB3/SEMA4C/SEMA6A/SIX2/MYC/FLNA/TGFB1/TBX3/NKX2-5/HMGA2/SIX4/TCF15/BCL9L/AGT/MEF2C/TIAM1/EPHA4/EZH2/FOLR1/OLFM1/BMP5/FOXC1/FOXF2/WNT11/SOX9/FOXA2/ROBO1/PDPN/S100A4/H…	71
GO:0006959	BP	GO:0006959	humoral immune response	60/2018	258/18870	4.39984e-09	3.81403e-07	2.64387e-07	TRAF3IP2/KRT6A/SUSD4/NOTCH1/WFDC5/GAPDH/GPI/EVPL/TSLP/RNASE7/PGLYRP3/PI3/FCGR2B/CCR2/SH2D1A/EXO1/C4BPB/PLA2G6/CFI/SPINK5/FGA/MEF2C/S100A7/RNASE6/ANG/C2/KRT1/PTPRC/FGB/FCN1/DEFB126/TREM1/CD55/WFDC10B/CXCL2/VSIG4/HLA-DRB1/C1QA/CCL13/WFDC3/C4BPA/MS4A1/PGC/PGLYRP4/CR2/TREM2/C1QB/LYZ/CXCL6/HLA-DQB1/CXCL9/KLK5/S100A12/KLK7/CXCL1/CXCL5/FOXJ1/WFDC2/CXCL13/S100A9	60
GO:0002696	BP	GO:0002696	positive regulation of leukocyte activation	79/2018	380/18870	4.47651e-09	3.82584e-07	2.65206e-07	SMARCB1/EFNB1/SOX13/SMARCD2/SMARCD1/PIK3CA/SRC/ACTL6A/CD276/BLOC1S3/WNT5A/XRCC6/CSK/SLC7A1/RAG1/TFRC/AKT1/VTCN1/HSPH1/SART1/SMARCA4/BCL6/HES1/TICAM1/IGFBP2/CDKN1A/TSLP/PRKDC/RHOH/TNFSF13B/NCK1/PTPN22/GLI2/MMP14/SOX12/TGFB1/CCR2/XBP1/ITPKB/CD2/HLA-DMB/SMARCA2/ADORA2B/F2RL1/BTK/PLA2G3/CEBPA/AIF1/CD40LG/MEF2C/HLA-DMA/ADA/HLA-DRA/IL2RG/IL1A/CD3E/PTPRC/HAVCR2/RUNX3/HLA-DPB1/GLI3/XCL1/CD55/CD74/TYROBP/…	79
GO:0031667	BP	GO:0031667	response to nutrient levels	96/2018	495/18870	4.54635e-09	3.83157e-07	2.65603e-07	EIF4G1/SREBF2/SRF/TRPV4/NFE2L2/BCAS3/PLD1/SLC2A1/SESN3/PIK3R4/IGF1R/BMP7/EP300/SRC/FOXK2/GAS2L1/ATN1/SOX2/EHMT2/ADM/CAD/MAPK1/TFRC/AKT1/SNAI2/ULK1/UCN2/PPARA/UGT1A1/MYBBP1A/DSC2/PRR5/LDLR/YWHAG/STK24/RXRA/PPARD/FOXK1/TBL1XR1/WNT2B/SLC38A2/MAP3K5/SLC16A1/ITGA2/GAST/RNF152/SREBF1/IGFBP2/CDKN1A/MN1/SORL1/BRIP1/IFI16/GHR/ACVR1C/PCSK9/SLC7A5/GCLC/CYP26A1/SRD5A1/XBP1/CPT1A/MAP1LC3C/DNAJC15/PDK4/STC2/FB…	96
GO:0045664	BP	GO:0045664	regulation of neuron differentiation	50/2018	198/18870	4.74451e-09	3.90172e-07	2.70466e-07	EIF4G1/JAG1/PTBP1/SIN3A/TP73/BMP7/GSK3B/NOTCH3/SOX2/NOTCH1/APP/KCTD11/BCL11A/YWHAG/HEY1/TCF3/MAP3K13/TGIF2/DLL1/PCP4/UPF3B/BCL6/CASZ1/HES1/WDR62/CDK5R1/ADRA2B/TBX6/ECT2/NAP1L2/GDF11/SH3GL3/NRCAM/DLX1/NKX2-5/GPRC5B/EFNA3/PBX1/MEF2C/TIAM1/BCL11B/GLI3/MAP1B/SOX9/ASPM/ADRA2C/RAC3/ASCL1/DKK1/SFRP1	50
GO:0009410	BP	GO:0009410	response to xenobiotic stimulus	87/2018	434/18870	4.75819e-09	3.90172e-07	2.70466e-07	DVL3/NFE2L2/CRKL/ABCC5/CYP2S1/ABCC1/TRAF3IP2/ADAM17/TP73/SRC/EFTUD2/UMPS/CES2/BLOC1S3/EHMT2/CAD/FOSL2/TFRC/CDH3/PRNP/RHBDD3/UGT1A1/ATP1A1/PPM1F/NPC1/BLMH/HDAC2/CDH1/RAD54L/ITGA2/SNCA/SREBF1/UGT1A7/IGFBP2/MCM7/CDKN1A/LRP8/RORC/GSTM2/SLCO1A2/FMO4/MYC/CDK4/ALDH3A1/GSTA4/CYP2W1/PCNA/GCLC/NNMT/CYP26A1/SRD5A1/CENPF/GSTM4/HSPG2/CPT1A/SMOX/FOSL1/GSTP1/FBP1/KCNQ3/NPPC/CD69/NPAS2/HSD11B2/MEF2C/ADD3/GSTM3/A…	87
GO:0030326	BP	GO:0030326	embryonic limb morphogenesis	36/2018	120/18870	5.36532e-09	4.28379e-07	2.96951e-07	RARG/GRHL2/TFAP2A/FZD6/BMP7/HDAC1/DLX5/NOTCH1/WNT5A/DLX6/TULP3/IFT122/LRP4/ACD/ECE1/HDAC2/HOXA13/EN1/GPC3/PITX1/FBN2/HOXD10/HOXA10/HOXD13/TBX3/FRAS1/PBX1/SHOX2/HOXA11/HOXD9/GLI3/RARB/FREM2/TWIST1/DKK1/HOXC10	36
GO:0035113	BP	GO:0035113	embryonic appendage morphogenesis	36/2018	120/18870	5.36532e-09	4.28379e-07	2.96951e-07	RARG/GRHL2/TFAP2A/FZD6/BMP7/HDAC1/DLX5/NOTCH1/WNT5A/DLX6/TULP3/IFT122/LRP4/ACD/ECE1/HDAC2/HOXA13/EN1/GPC3/PITX1/FBN2/HOXD10/HOXA10/HOXD13/TBX3/FRAS1/PBX1/SHOX2/HOXA11/HOXD9/GLI3/RARB/FREM2/TWIST1/DKK1/HOXC10	36
GO:0050817	BP	GO:0050817	coagulation	55/2018	229/18870	5.73782e-09	4.5217e-07	3.13442e-07	F11R/SRF/NFE2L2/DGKA/CD9/HPS4/FZD6/TYRO3/RAP2B/PIK3CA/SRC/METAP1/P2RY1/ANXA8/BLOC1S3/HSPB1/MYH9/ANXA2/ITGA2/ADRA2B/VCL/SERPINB2/FGL1/FLNA/PIK3CG/CYP4F11/C4BPB/ALOX12/FBLN1/F2RL1/MERTK/FGA/CD40LG/FGG/THBD/PDGFA/SERPINE2/KRT1/FGB/SERPINA1/FCER1G/F2RL2/TSPAN8/ADRA2C/ENPP4/FOXA2/TFPI2/PLAT/PDPN/VAV3/PLAU/APOH/SERPINE1/HBB/SLC7A11	55
GO:0001708	BP	GO:0001708	cell fate specification	34/2018	110/18870	6.0729e-09	4.7244e-07	3.27494e-07	SMO/GATAD2A/MTA2/HDAC1/SOX2/NOTCH1/EHMT2/WNT5A/DMRT3/FZD7/MTA1/TBX1/HDAC2/DLL1/HOXA13/EYA2/HOXD10/TBX6/SIX2/GLI2/TEAD4/DMRTA2/CHD3/TBX3/HOXA11/LMO4/WNT11/GLI3/TBX18/SOX9/FOXA2/ASCL1/DKK1/HOXC10	34
GO:0050867	BP	GO:0050867	positive regulation of cell activation	81/2018	396/18870	6.23703e-09	4.79067e-07	3.32087e-07	SMARCB1/EFNB1/SOX13/SMARCD2/SMARCD1/PIK3CA/SRC/ACTL6A/CD276/SOX15/BLOC1S3/WNT5A/XRCC6/CSK/SLC7A1/RAG1/TFRC/AKT1/VTCN1/HSPH1/SART1/SMARCA4/BCL6/HES1/TICAM1/IGFBP2/CDKN1A/TSLP/PRKDC/RHOH/TNFSF13B/NCK1/PTPN22/GLI2/FLNA/MMP14/SOX12/TGFB1/CCR2/XBP1/ITPKB/CD2/HLA-DMB/SMARCA2/ADORA2B/F2RL1/BTK/PLA2G3/CEBPA/AIF1/CD40LG/MEF2C/HLA-DMA/ADA/HLA-DRA/IL2RG/IL1A/CD3E/PTPRC/HAVCR2/RUNX3/HLA-DPB1/GLI3/XCL1/CD55/C…	81
GO:0045165	BP	GO:0045165	cell fate commitment	64/2018	286/18870	6.85822e-09	5.20196e-07	3.60598e-07	TEAD3/FGFR2/JAG1/WNT7B/SMO/GATAD2A/SOX13/MTA2/EXT1/HDAC1/NOTCH3/SOX2/NOTCH1/EHMT2/FOXN1/WNT5A/JAG2/DMRT3/FZD7/SOSTDC1/TCF3/MTA1/TBX1/HDAC2/DLL1/WNT2B/HOXA13/HES1/EYA2/PITX1/PRKDC/HOXD10/SOX6/TBX6/SIX2/GLI2/TEAD4/DMRTA2/CHD3/KLF4/DLX1/TBX3/NKX2-5/SLAMF6/HOXA11/MEF2C/SPDEF/BCL11B/WNT5B/IRF4/LMO4/WNT11/GLI3/TBX18/WNT9A/GAP43/SOX9/BATF/FOXA2/PDPN/ASCL1/DKK1/HOXC10/SFRP1	64
GO:0002504	BP	GO:0002504	antigen processing and presentation of peptide or polysaccharide antigen via MHC class II	18/2018	37/18870	7.42632e-09	5.56332e-07	3.85647e-07	CTSS/FCGR2B/HLA-DMB/HLA-DMA/HLA-DRA/HLA-DPB1/FCER1G/CD74/HLA-DPA1/HLA-DRB1/HLA-DQA1/TREM2/HLA-DRB5/HLA-DOA/HLA-DQB1/CTSE/HLA-DQA2/HLA-DQB2	18
GO:0050673	BP	GO:0050673	epithelial cell proliferation	93/2018	480/18870	8.33757e-09	6.16981e-07	4.27689e-07	IRF6/FGFR2/JAG1/SMAD3/DLG1/SMO/MCC/HRAS/ADAM17/SFN/CLDN1/CASK/EGFR/SOX2/OVOL1/SERPINB5/BTBD10/DLX5/NOTCH1/WNT5A/LAMA5/MAPK1/PTPRK/NR1D1/AKT1/SNAI2/CDH3/DLX6/PRKX/STK11/EPHA2/FZD7/ZNF703/CD109/BID/PPARD/FGFBP1/TBX1/NGFR/TGM1/DAB2IP/HES1/GPC3/CDKN1A/PRKDC/PGF/PDCD10/LAMC1/PLXNB3/FST/MYC/CDK4/FGL1/TACSTD2/UHRF1/MMP14/MTSS1/TGFB1/NKX2-5/HSPG2/FUT1/PTN/XBP1/CDK6/SIX4/BTK/MEF2C/IQGAP3/SULF2/BCL11B/ANG/…	93
GO:0001655	BP	GO:0001655	urogenital system development	25/2018	67/18870	8.79293e-09	6.42837e-07	4.45612e-07	RARG/CRKL/FGFR2/EPHB3/BMP7/SERPINB5/NOTCH1/WNT5A/FEM1B/STK11/ACD/FKBP4/HOXA13/HOXA10/HOXD13/SRD5A1/HELLS/PBX1/HOXA11/WNT11/SOX9/TNC/ANXA1/HOXB13/SFRP1	25
GO:0003018	BP	GO:0003018	vascular process in circulatory system	61/2018	269/18870	9.08669e-09	6.56405e-07	4.55018e-07	TRPV4/ABCC5/ABCC1/SLC2A1/EXT1/SRC/P2RY1/CHRM3/ADM/SCPEP1/SLCO3A1/EXT2/SLC7A1/TFRC/BCR/SLC7A8/SLC5A6/SLC1A5/SLC6A9/SLC1A4/ECE1/CTNNBIP1/SLC38A2/SLC16A1/ADRA2B/SLC7A5/GCLC/HTR7/ATP2B1/SLC38A1/SLC4A3/P2RY2/TGFB1/FABP5/SLC15A2/NTS/TBXAS1/LRP3/ADORA2B/F2RL1/TRPM4/NPPC/AGT/FGA/CALCA/FGG/ADD3/FOXC1/KLF2/FGB/GCLM/DDAH1/ADRA2C/ATP8A1/SLC7A2/TJP3/ATP2A3/CPS1/SLC4A4/HBB/SLC22A3	61
GO:1903131	BP	GO:1903131	mononuclear cell differentiation	93/2018	481/18870	9.27589e-09	6.6219e-07	4.59027e-07	SRF/SMARCB1/TRAF3IP2/TYRO3/LRRC8A/SOX13/ADAM17/SMARCD2/SMARCD1/EP300/ACTL6A/ITGB8/SEMA4A/FOXN1/XRCC6/RAG1/LTBR/FOSL2/JAG2/STK11/MYH9/FZD7/TCF3/CTNNBIP1/SART1/DLL1/CEBPG/SMARCA4/BCL6/PRKDC/RORC/PGLYRP3/IFI16/PIR/RHOH/TNFSF13B/PTPN22/MYC/GLI2/CD3D/MMP14/SOX12/TGFB1/FCGR2B/CCR2/XBP1/ITPKB/CDK6/CD2/SMARCA2/PBX1/F2RL1/BTK/MERTK/FASN/TMEM176B/SPINK5/SLAMF6/CD40LG/CTLA4/EZH2/BCL11B/ADA/FGL2/HLA-DRA/CD3G…	93
GO:0050870	BP	GO:0050870	positive regulation of T cell activation	58/2018	251/18870	1.01626e-08	7.17054e-07	4.97059e-07	SMARCB1/EFNB1/SOX13/SMARCD2/SMARCD1/PIK3CA/SRC/ACTL6A/CD276/CSK/SLC7A1/RAG1/TFRC/AKT1/VTCN1/HSPH1/SART1/SMARCA4/BCL6/HES1/IGFBP2/RHOH/TNFSF13B/NCK1/PTPN22/GLI2/SOX12/CCR2/XBP1/ITPKB/HLA-DMB/SMARCA2/AIF1/CD40LG/HLA-DMA/ADA/HLA-DRA/IL2RG/IL1A/CD3E/PTPRC/HAVCR2/RUNX3/HLA-DPB1/GLI3/XCL1/CD55/CD74/HLA-DPA1/HLA-DRB1/DPP4/HLA-DQA1/ANXA1/HLA-DRB5/HLA-DOA/HLA-DQB1/HLA-DQA2/HLA-DQB2	58
GO:0007160	BP	GO:0007160	cell-matrix adhesion	56/2018	239/18870	1.07693e-08	7.51128e-07	5.20679e-07	DDR1/JUP/ITGB4/SRF/JAG1/SMAD3/EPHA1/MINK1/RCC2/CASK/ITGA6/GSK3B/SRC/COL17A1/CLASP1/ITGB8/LDB1/SLC9A1/PTPRK/BCR/ITGB5/TESK2/DAG1/NF2/LYPD3/PPM1F/PHLDB2/TRIP6/TRPM7/ITGA2/BCL6/CORO1C/CD44/VCL/PKD1/CX3CL1/FGL1/MMP14/ACTN1/FUT1/CDK6/FGA/TIAM1/FGG/CD3E/CDH13/FGB/NID1/CEACAM6/MSLN/COL16A1/PLAU/NPNT/SERPINE1/SFRP1/MMP12	56
GO:0014020	BP	GO:0014020	primary neural tube formation	31/2018	97/18870	1.16127e-08	8.0075e-07	5.55077e-07	DVL3/RARG/GRHL3/BRD2/GRHL2/RGMA/VANGL2/CELSR1/FZD6/PLXNB2/OPA1/BMP7/DVL2/ADM/WNT5A/TULP3/IFT122/PTK7/SPINT1/LUZP1/SPINT2/SEMA4C/TGFB1/SCRIB/FOLR1/BMP5/LMO4/LHX2/CECR2/TWIST1/SFRP1	31
GO:0050770	BP	GO:0050770	regulation of axonogenesis	42/2018	157/18870	1.31711e-08	8.98001e-07	6.22491e-07	SRF/PTPRS/DIP2B/SEMA3F/PLXNA1/RGMA/EPHB3/NTRK2/PAK2/PLXNB2/PLXNB1/RTN4R/CYFIP1/GSK3B/NTN1/SEMA4B/MARK2/SEMA4A/WNT5A/ULK1/SEMA4F/STK11/RYK/LRP4/MAP3K13/UST/SEMA6D/CDH1/PAK1/SYNGAP1/SEMA4C/SEMA6A/PLXNB3/CHODL/SHOX2/TIAM1/EPHA4/RND2/MAP1B/NEFL/ROBO1/EPHA7	42
GO:0035107	BP	GO:0035107	appendage morphogenesis	40/2018	146/18870	1.39781e-08	9.3208e-07	6.46114e-07	RARG/FGFR2/GRHL2/TFAP2A/FZD6/EXT1/BMP7/HDAC1/DLX5/NOTCH1/WNT5A/DLX6/ZNF219/TULP3/IFT122/LRP4/ACD/ECE1/HDAC2/HOXA13/EN1/GPC3/PITX1/FBN2/HOXD10/HOXA10/HOXD13/TBX3/FRAS1/PBX1/SHOX2/HOXA11/HOXD9/GLI3/RARB/SOX9/FREM2/TWIST1/DKK1/HOXC10	40
GO:0035108	BP	GO:0035108	limb morphogenesis	40/2018	146/18870	1.39781e-08	9.3208e-07	6.46114e-07	RARG/FGFR2/GRHL2/TFAP2A/FZD6/EXT1/BMP7/HDAC1/DLX5/NOTCH1/WNT5A/DLX6/ZNF219/TULP3/IFT122/LRP4/ACD/ECE1/HDAC2/HOXA13/EN1/GPC3/PITX1/FBN2/HOXD10/HOXA10/HOXD13/TBX3/FRAS1/PBX1/SHOX2/HOXA11/HOXD9/GLI3/RARB/SOX9/FREM2/TWIST1/DKK1/HOXC10	40
GO:0051251	BP	GO:0051251	positive regulation of lymphocyte activation	70/2018	330/18870	1.43527e-08	9.46654e-07	6.56217e-07	SMARCB1/EFNB1/SOX13/SMARCD2/SMARCD1/PIK3CA/SRC/ACTL6A/CD276/BLOC1S3/XRCC6/CSK/SLC7A1/RAG1/TFRC/AKT1/VTCN1/HSPH1/SART1/SMARCA4/BCL6/HES1/TICAM1/IGFBP2/CDKN1A/PRKDC/RHOH/TNFSF13B/NCK1/PTPN22/GLI2/MMP14/SOX12/TGFB1/CCR2/XBP1/ITPKB/HLA-DMB/SMARCA2/BTK/AIF1/CD40LG/MEF2C/HLA-DMA/ADA/HLA-DRA/IL2RG/IL1A/CD3E/PTPRC/HAVCR2/RUNX3/HLA-DPB1/GLI3/XCL1/CD55/CD74/TYROBP/FCGR3A/HLA-DPA1/HLA-DRB1/DPP4/HLA-DQA1/ANX…	70
GO:0010720	BP	GO:0010720	positive regulation of cell development	87/2018	444/18870	1.46383e-08	9.55107e-07	6.62076e-07	F11R/SRF/PTPRZ1/CLCN2/SMO/SMARCB1/PLXNA1/NTRK2/SOX13/BNC1/TP73/SMARCD2/PLXNB2/PLXNB1/CYFIP1/HAP1/SMARCD1/PRKCI/NTN1/ACTL6A/HDAC1/NOTCH1/XRCC6/RAG1/STK11/DAG1/DHX36/SPEN/MAP3K13/SPINT1/PPARGC1B/HDAC2/CTNNBIP1/SART1/SMARCA4/BAIAP2/CUL7/BCL6/HES1/WDR62/PRKDC/LRP8/TESC/RHOH/PLXNB3/EVI2B/NUMBL/CX3CL1/GLI2/DMRTA2/XRCC2/SLC7A5/MMP14/SOX12/TGFB1/PTN/XBP1/ITPKB/SMARCA2/BTK/CHODL/SHOX2/PLA2G3/HOXA11/TIAM1/…	87
GO:2000736	BP	GO:2000736	regulation of stem cell differentiation	27/2018	78/18870	1.48808e-08	9.60604e-07	6.65887e-07	NFE2L2/JAG1/GATAD2A/MTA2/GSK3B/HDAC1/NOTCH1/DHX36/SETD1A/SLC4A11/MTA1/HDAC2/PUS7/NSUN2/HES1/PRKDC/SOX6/TACSTD2/CHD3/TBX3/NKX2-5/PTN/CDK6/TCF15/EZH2/FOXC1/SOX9	27
GO:0033674	BP	GO:0033674	positive regulation of kinase activity	71/2018	337/18870	1.5217e-08	9.71966e-07	6.73764e-07	DDR1/DVL3/ARHGEF5/FGFR3/FGFR2/EPHA1/HRAS/TYRO3/NTRK2/IGF1R/ADAM17/MAP3K4/SRC/EGFR/NAB2/DVL2/HSP90AB1/MARK2/UNC119/WNT5A/XRCC6/AKT1/PRNP/STK11/EPHA2/RYK/MAP3K13/MAP4K2/NRG1/PAK1/MAP3K5/DAB2IP/SNCA/CDKN1A/EPHB4/ADRA2B/LRP8/GHR/TPD52L1/PDCD10/ECT2/PKD1/TPX2/MAPRE3/TGFB1/GPRC5B/HMGA2/PIK3CG/FCGR1A/MERTK/AGT/CALCA/EPHA4/EZH2/KIF14/ANG/PDGFA/LMO4/PTPRC/FZD10/CD74/ADRA2C/HLA-DRB1/ADCY8/ROBO1/KIT/TREM2/E…	71
GO:2000027	BP	GO:2000027	regulation of animal organ morphogenesis	36/2018	126/18870	2.22763e-08	1.39579e-06	9.67555e-07	DVL3/CELSR2/GRHL3/SMO/VANGL2/CELSR1/FZD6/BMP7/ARHGEF19/DVL2/VANGL1/WNT5A/SNAI2/DMRT3/RYK/FZD7/PTK7/TBX1/ZNRF3/WNT2B/NGFR/GPC3/SIX2/TACSTD2/SIX4/AGT/HOXA11/TIAM1/PAX9/PDGFA/WNT11/SOX9/ROBO1/HOXB7/DKK1/SFRP1	36
GO:0030900	BP	GO:0030900	forebrain development	81/2018	407/18870	2.25424e-08	1.39579e-06	9.67555e-07	SRF/CRKL/PTPRS/FGFR2/NDE1/WNT7B/SMO/EIF2B5/FXR1/SLC2A1/PLXNA1/EPHB3/WDR47/TYRO3/NTRK2/SIN3A/IGF1R/EXT1/RTN4R/HAP1/PGAP1/RRM1/GSK3B/SRC/EGFR/HDAC1/NOTCH3/SOX2/DLX5/OTX1/NOTCH1/WNT5A/PEX5/DNAJB1/APP/RYK/NF2/ARL13B/WNT2B/CDH1/MDGA1/SLC38A2/FEZ1/DAB2IP/HES1/CNTNAP2/WDR62/PITX1/CDK5R1/CORO1C/LRP8/LHX5/C21orf91/NUMBL/GLI2/DMRTA2/FLNA/SRD5A1/DLX1/TBX3/FUT1/CDK6/EZH2/KIF14/BCL11B/LAMB1/GLI3/POU3F1/RARB/K…	81
GO:0050678	BP	GO:0050678	regulation of epithelial cell proliferation	81/2018	407/18870	2.25424e-08	1.39579e-06	9.67555e-07	IRF6/FGFR2/JAG1/SMAD3/DLG1/SMO/MCC/HRAS/ADAM17/SFN/CLDN1/CASK/EGFR/SOX2/OVOL1/SERPINB5/DLX5/NOTCH1/WNT5A/LAMA5/PTPRK/NR1D1/AKT1/SNAI2/CDH3/DLX6/STK11/FZD7/ZNF703/CD109/BID/PPARD/FGFBP1/TBX1/NGFR/TGM1/DAB2IP/HES1/GPC3/PRKDC/PGF/PDCD10/LAMC1/PLXNB3/MYC/CDK4/TACSTD2/UHRF1/MTSS1/TGFB1/NKX2-5/HSPG2/FUT1/PTN/XBP1/CDK6/SIX4/BTK/MEF2C/IQGAP3/SULF2/BCL11B/ANG/SPINK1/BMP5/LAMB1/ATOH8/CDH13/RUNX3/CAV2/SOX9/…	81
GO:0045787	BP	GO:0045787	positive regulation of cell cycle	70/2018	334/18870	2.39698e-08	1.46918e-06	1.01843e-06	EIF4G1/FGFR2/PKP4/SIN3A/RCC2/IGF1R/ADAM17/RAD23A/RRM1/EGFR/E2F7/BRD4/SOX15/OVOL1/SVIL/MARK4/SPAST/WNT5A/HCFC1/AKT1/APP/INCENP/GIPC1/RANBP1/KIF23/TGM1/HOXA13/DTL/SMC4/HES1/DYNC1H1/CDC25A/FEN1/SMC2/ECT2/PKD1/CDC6/ESPL1/CDK4/MAPRE3/CDCA5/TBX3/RACGAP1/FOSL1/PBX1/CDCA8/NCAPG2/RAD51AP1/DDX11/AIF1/SPHK1/EIF4EBP1/EZH2/MAGEA4/KIF14/AURKB/SPAG5/BIRC5/CHEK1/IL1A/RRM2/ADAMTS1/BUB1/CDC20/MAD2L1/TGFA/ANXA1/ERE…	70
GO:1901987	BP	GO:1901987	regulation of cell cycle phase transition	88/2018	456/18870	2.54325e-08	1.54324e-06	1.06977e-06	EIF4G1/BCL7A/DLG1/SMARCB1/SIN3A/RCC2/PRPF19/ADAM17/SMARCD2/FZR1/RRM1/SMARCD1/EGFR/E2F7/ACTL6A/BRD4/CASP2/SOX2/OVOL1/PSME3/ZW10/AKT1/APP/FEM1B/TIMELESS/USP28/INCENP/TFAP4/BID/RFWD3/TOPBP1/DOT1L/MDC1/SMARCA4/GPNMB/NSUN2/DTL/CHEK2/RBBP8/CDKN1A/PKMYT1/WEE1/CDT1/MN1/RAD51/PRKDC/ZWILCH/CDC25A/BRIP1/GTSE1/BUB1B/PKD1/CDC6/ESPL1/EME1/CDK4/BLM/CDCA5/KLF4/TTK/CENPF/PLK1/TRIP13/BRCA1/CDK6/ANLN/SMARCA2/PBX1/C…	88
GO:0044772	BP	GO:0044772	mitotic cell cycle phase transition	90/2018	470/18870	2.58735e-08	1.55446e-06	1.07754e-06	EIF4G1/BCL7A/DLG1/SMARCB1/SIN3A/RCC2/ADAM17/SMARCD2/FZR1/RRM1/SMARCD1/EGFR/E2F7/CLASP1/ACTL6A/BRD4/CASP2/PSME3/SPAST/ZW10/AKT1/APP/INCENP/TFAP4/BID/RFWD3/TOPBP1/FOXM1/SKP2/SMARCA4/GPNMB/POLE/DTL/CHEK2/RBBP8/CDKN1A/PKMYT1/WEE1/PRKDC/ZWILCH/CDC25A/GTSE1/TPD52L1/CCNF/BUB1B/PKD1/CDC6/MYC/ESPL1/CDK4/BLM/CDCA5/KLF4/TTK/CENPF/PLK1/TRIP13/BRCA1/UBE2S/CDK6/ANLN/CCNB2/SMARCA2/PBX1/CDCA8/E2F2/AIF1/IER3/EIF4…	90
GO:0010810	BP	GO:0010810	regulation of cell-substrate adhesion	52/2018	220/18870	2.62199e-08	1.55982e-06	1.08126e-06	DDR1/JUP/CRKL/JAG1/SMAD3/ACTN4/EPHA1/MINK1/RCC2/CASK/ITGA6/GSK3B/SRC/CLASP1/LDB1/NOTCH1/SLC9A1/TRIOBP/DAG1/FZD7/NF2/PPM1F/PHLDB2/BCL6/CORO1C/VCL/CX3CL1/TACSTD2/FLNA/MMP14/FUT1/CDK6/FBLN1/FGA/FGG/PKP2/EGFL6/CD3E/CDH13/FGB/NID1/CEACAM6/AGR2/RAC3/COL16A1/PDPN/PLAU/NPNT/SERPINE1/ALOX15/SFRP1/MMP12	52
GO:0000070	BP	GO:0000070	mitotic sister chromatid segregation	46/2018	184/18870	2.69875e-08	1.5899e-06	1.10211e-06	PHF13/CLASP1/ZW10/INCENP/HSPA1B/DRG1/KIF23/CHEK2/KIF22/STAG1/SMC4/KIFC1/TUBG1/TUBG2/CDT1/ZWILCH/BUB1B/SMC2/ESPL1/TPX2/CDCA5/FLNA/TTK/CENPF/PLK1/KIF11/TRIP13/CENPI/RACGAP1/CDCA8/NCAPG2/KIF4A/KIF14/AURKB/SPC24/MYBL2/KIF2C/SPAG5/SPC25/BIRC5/ZWINT/BUB1/CDC20/MAD2L1/NEK2/UBE2C	46
GO:1903037	BP	GO:1903037	regulation of leukocyte cell-cell adhesion	77/2018	382/18870	2.844e-08	1.65936e-06	1.15027e-06	DLG5/DLG1/SMARCB1/EFNB1/SOX13/SMARCD2/SMARCD1/PIK3CA/SRC/ACTL6A/CD276/CSK/SLC7A1/RAG1/TFRC/AKT1/PRNP/PPARA/VTCN1/HSPH1/SART1/SMARCA4/GPNMB/BCL6/HES1/IGFBP2/CD44/RHOH/TNFSF13B/NCK1/PTPN22/GLI2/FGL1/KLF4/SOX12/FCGR2B/CCR2/XBP1/SCRIB/ITPKB/HLA-DMB/TNFAIP8L2/SMARCA2/AIF1/CD40LG/CTLA4/HLA-DMA/ADA/FGL2/HLA-DRA/CHST2/IL2RG/IL1A/CD3E/PTPRC/HAVCR2/RUNX3/HLA-DPB1/GLI3/XCL1/CD55/CD74/VSIG4/HLA-DPA1/HLA-DRB1…	77
GO:0043583	BP	GO:0043583	ear development	52/2018	221/18870	3.0779e-08	1.77873e-06	1.23301e-06	DDR1/FGFR2/GRHL3/JAG1/USH1G/TFAP2A/FZD6/NTN1/GJB6/MCM2/SOX2/DVL2/DLX5/OTX1/NOTCH1/TRIOBP/WNT5A/MAPK1/BCR/DLX6/JAG2/PTK7/TBX1/ECE1/DLL1/HOXA13/HES1/GJB2/SIX2/LRIG3/TBX3/SCRIB/SIX4/TCF15/HOXA1/ATP8B1/CEBPA/EPHA4/CCNA2/BMP5/KCNK2/GLI3/TBX18/SOX9/FREM2/CECR2/HPN/SLC44A4/LGR5/CALB1/SLITRK6/TWIST1	52
GO:0001558	BP	GO:0001558	regulation of cell growth	82/2018	417/18870	3.22355e-08	1.84533e-06	1.27918e-06	DDR1/EIF4G1/PRDM11/CLSTN1/SRF/CRKL/PTPRS/DIP2B/SMAD3/SEMA3F/BAP1/SMARCB1/SERTAD2/RGMA/KRT17/SIN3A/ADAM17/SFN/RTN4R/CYFIP1/GSK3B/NTN1/EGFR/SEMA4B/DDX49/ZNF639/SEMA4A/CSNK2A1/SLC9A1/WNT5A/AKT1/ULK1/SEMA4F/PAK4/PPARA/STK11/BCL11A/RYK/PRR5/MAP3K13/HSPA1B/VGLL4/SEMA6D/GJA1/SMARCA4/CDH1/BCL6/BCAR1/CDKN1A/SH3BP4/SEMA4C/SEMA6A/MMP14/NRCAM/TGFB1/BRCA1/LTBP4/SMARCA2/CRYAB/FBP1/AGT/SPHK1/KIF14/OLFM1/SERPINE…	82
GO:0002478	BP	GO:0002478	antigen processing and presentation of exogenous peptide antigen	18/2018	40/18870	3.47423e-08	1.97025e-06	1.36577e-06	CTSS/FCGR2B/HLA-DMB/FCGR1A/HLA-DMA/HLA-DRA/HLA-DPB1/FCER1G/CD74/HLA-DPA1/HLA-DRB1/HLA-DQA1/HLA-DRB5/HLA-DOA/HLA-DQB1/CTSE/HLA-DQA2/HLA-DQB2	18
GO:0021915	BP	GO:0021915	neural tube development	42/2018	162/18870	3.52424e-08	1.9801e-06	1.3726e-06	DVL3/RARG/GRHL3/BRD2/SMO/GRHL2/RGMA/VANGL2/CELSR1/FZD6/PLXNB2/OPA1/BMP7/DVL2/NOTCH1/ADM/WNT5A/TULP3/EPHA2/IFT122/GPR161/PTK7/SPINT1/ARL13B/LUZP1/PHGDH/EN1/HES1/SPINT2/SEMA4C/PKD1/GLI2/TGFB1/SCRIB/FOLR1/BMP5/LMO4/GLI3/LHX2/CECR2/TWIST1/SFRP1	42
GO:0001890	BP	GO:0001890	placenta development	40/2018	151/18870	3.89669e-08	2.14956e-06	1.49007e-06	HS6ST1/FGFR2/WNT7B/GJB5/GRHL2/BMP7/KRT19/NSDHL/MAP3K4/EGFR/E2F7/ITGB8/SOX15/HSP90AB1/ETNK2/ADM/MAPK1/AKT1/STOX2/TRIM28/HEY1/PPARD/GJB3/SPINT1/PARP1/CUL7/HES1/GJB2/SPINT2/CCNF/PKD1/PLCD3/PTN/FOSL1/MDFI/STC2/CEBPA/ADA/ANG/BMP5	40
GO:0035148	BP	GO:0035148	tube formation	40/2018	151/18870	3.89669e-08	2.14956e-06	1.49007e-06	DVL3/RARG/FGFR2/GRHL3/BRD2/GRHL2/RGMA/VANGL2/CELSR1/FZD6/PLXNB2/OPA1/BMP7/DVL2/NOTCH1/ADM/WNT5A/TULP3/IFT122/PTK7/SPINT1/LUZP1/DAB2IP/SPINT2/SEMA4C/TGFB1/SCRIB/SIX4/HOXA1/EDAR/FOLR1/BMP5/ATOH8/LMO4/SOX9/LHX2/CECR2/TGM2/TWIST1/SFRP1	40
GO:0007043	BP	GO:0007043	cell-cell junction assembly	41/2018	157/18870	4.0973e-08	2.23986e-06	1.55266e-06	JUP/F11R/SRF/TRPV4/DLG5/PKP3/DLG1/GRHL2/CD9/PKP4/CLDN1/PAK2/GJB6/PARD3/PKP1/FSCN1/SNAI2/CDH3/EPHA2/CLDN16/ZNF703/TLN2/GJA1/CDH1/CDH24/CNTNAP2/GJB2/VCL/ECT2/LSR/AGT/DSG1/PKP2/CLDN20/CDH13/WNT11/POF1B/CLDN3/GJB1/CLDN8/UGT8	41
GO:0007088	BP	GO:0007088	regulation of mitotic nuclear division	34/2018	118/18870	4.31901e-08	2.33998e-06	1.62206e-06	BMP7/ZW10/INCENP/HOXA13/CUL7/TOM1L2/PKMYT1/ZWILCH/BUB1B/ESPL1/TTK/CENPF/PLK1/TRIP13/CDCA8/MKI67/SPHK1/AURKB/SPC24/SPC25/BIRC5/ZWINT/CHEK1/IL1A/BUB1/CDCA2/CDC20/CAV2/MAD2L1/CCDC8/TGFA/NEK2/EREG/UBE2C	34
GO:0016331	BP	GO:0016331	morphogenesis of embryonic epithelium	40/2018	152/18870	4.74905e-08	2.5502e-06	1.76779e-06	DVL3/RARG/FGFR2/GRHL3/BRD2/WNT7B/GRHL2/RGMA/VANGL2/TFAP2A/CELSR1/FZD6/PLXNB2/OPA1/BMP7/DVL2/ADM/WNT5A/LAMA5/JAG2/TULP3/IFT122/PTK7/SPINT1/WNT2B/LUZP1/SPINT2/SEMA4C/TGFB1/SCRIB/SIX4/FOLR1/BMP5/LMO4/TBX18/SOX9/LHX2/CECR2/TWIST1/SFRP1	40
GO:1903039	BP	GO:1903039	positive regulation of leukocyte cell-cell adhesion	60/2018	275/18870	5.31403e-08	2.82855e-06	1.96074e-06	SMARCB1/EFNB1/SOX13/SMARCD2/SMARCD1/PIK3CA/SRC/ACTL6A/CD276/CSK/SLC7A1/RAG1/TFRC/AKT1/VTCN1/HSPH1/SART1/SMARCA4/BCL6/HES1/IGFBP2/CD44/RHOH/TNFSF13B/NCK1/PTPN22/GLI2/SOX12/CCR2/XBP1/ITPKB/HLA-DMB/SMARCA2/AIF1/CD40LG/HLA-DMA/ADA/HLA-DRA/CHST2/IL2RG/IL1A/CD3E/PTPRC/HAVCR2/RUNX3/HLA-DPB1/GLI3/XCL1/CD55/CD74/HLA-DPA1/HLA-DRB1/DPP4/HLA-DQA1/ANXA1/HLA-DRB5/HLA-DOA/HLA-DQB1/HLA-DQA2/HLA-DQB2	60
GO:0048562	BP	GO:0048562	embryonic organ morphogenesis	63/2018	295/18870	5.76475e-08	3.04178e-06	2.10855e-06	RARG/SRF/FGFR2/GRHL3/SMAD3/DLG1/FOXE1/SMO/GRHL2/USH1G/VANGL2/TFAP2A/FZD6/BMP7/NTN1/GJB6/DVL2/DLX5/OTX1/NOTCH1/TRIOBP/WNT5A/MAPK1/BCR/DLX6/TULP3/EPHA2/NDRG4/PTK7/ARL13B/TBX1/DLL1/FOXL2/HES1/FBN2/HOXD10/TBX6/SIX2/LRIG3/MMP14/TBX3/NKX2-5/SCRIB/SIX4/MDFI/HOXA1/SHOX2/HOXA11/MEF2C/FOLR1/HOXD9/FOXF2/WNT11/GLI3/TBX18/RARB/SOX9/MFAP2/HPN/HOXB7/SLC44A4/SLITRK6/TWIST1	63
GO:1901990	BP	GO:1901990	regulation of mitotic cell cycle phase transition	72/2018	355/18870	6.15898e-08	3.22178e-06	2.23333e-06	EIF4G1/BCL7A/DLG1/SMARCB1/SIN3A/RCC2/ADAM17/SMARCD2/FZR1/RRM1/SMARCD1/EGFR/E2F7/ACTL6A/BRD4/CASP2/PSME3/ZW10/AKT1/APP/INCENP/TFAP4/BID/RFWD3/TOPBP1/SMARCA4/GPNMB/DTL/CHEK2/RBBP8/CDKN1A/WEE1/PRKDC/ZWILCH/CDC25A/GTSE1/BUB1B/PKD1/CDC6/ESPL1/CDK4/BLM/CDCA5/KLF4/TTK/CENPF/PLK1/TRIP13/BRCA1/CDK6/ANLN/SMARCA2/PBX1/CDCA8/AIF1/IER3/EZH2/KIF14/AURKB/SPC24/SPC25/BIRC5/ZWINT/CHEK1/RRM2/ADAMTS1/BUB1/CDC20/MAD…	72
GO:0042475	BP	GO:0042475	odontogenesis of dentin-containing tooth	29/2018	93/18870	6.28073e-08	3.25739e-06	2.25801e-06	PERP/SMO/BMP7/HDAC1/WDR72/ADM/LAMA5/STIM1/ANKRD11/PPARA/JAG2/DMRT3/LRP4/NF2/SOSTDC1/TBX1/HDAC2/NGFR/FST/GLI2/DLX1/EDAR/BCL11B/FAM20A/FOXC1/GLI3/TNC/SERPINE1/KLK5	29
GO:0031424	BP	GO:0031424	keratinization	27/2018	83/18870	6.63467e-08	3.4118e-06	2.36504e-06	KRT5/KRT17/SFN/KRT16/KRT6B/KRT6A/KRT6C/TMEM79/CDH3/PPL/SPRR1A/SPRR3/EVPL/TGM1/SPRR1B/ABCA12/IVL/CNFN/KRT7/SPRR2G/KRT1/SPRR4/IL1A/SPRR2B/LCE3D/KRT4/KLK5	27
GO:0002064	BP	GO:0002064	epithelial cell development	50/2018	214/18870	7.14654e-08	3.61857e-06	2.50838e-06	F11R/RARG/PTPRS/JAG1/SDC1/WNT7B/SMO/GRHL2/SFN/CLDN1/KLF5/GSK3B/SRC/NOTCH1/WNT5A/TMEM79/FOSL2/AKT1/FEM1B/EPHA2/FRMD6/SIPA1L3/DLL1/HOXA13/CDKN1A/SPINT2/VCL/GDF11/FLNA/COL27A1/ABCA12/CDK6/F2RL1/FASN/CEBPA/SPDEF/BCL11B/WNT5B/GSTM3/PALLD/BMP5/IL1A/POF1B/RARB/CLDN3/SOX9/TJP3/HOXB13/DACT2/FOXJ1	50
GO:0001841	BP	GO:0001841	neural tube formation	31/2018	104/18870	7.15603e-08	3.61857e-06	2.50838e-06	DVL3/RARG/GRHL3/BRD2/GRHL2/RGMA/VANGL2/CELSR1/FZD6/PLXNB2/OPA1/BMP7/DVL2/ADM/WNT5A/TULP3/IFT122/PTK7/SPINT1/LUZP1/SPINT2/SEMA4C/TGFB1/SCRIB/FOLR1/BMP5/LMO4/LHX2/CECR2/TWIST1/SFRP1	31
GO:0007411	BP	GO:0007411	axon guidance	53/2018	233/18870	7.53334e-08	3.74691e-06	2.59734e-06	SEMA3F/SMO/PLXNA1/IGSF9/EPHB3/EFNB1/EXT1/ADAM17/PLXNB2/PLXNB1/CYFIP1/BMP7/NTN1/SEMA4B/ARTN/NOTCH3/DLX5/NEO1/SEMA4A/NOTCH1/WNT5A/FOXD1/SEMA4F/APP/DAG1/RYK/PTK7/ECE1/SEMA6D/NGFR/FEZ1/EPHB6/CDK5R1/SEMA4C/SEMA6A/PLXNB3/GLI2/PLEKHG4/NRCAM/CNTN1/EFNA3/EPHA4/BCL11B/PALLD/LMO4/GLI3/GAP43/LHX2/EMB/RAC3/ROBO1/PLA2G10/EPHA7	53
GO:0097485	BP	GO:0097485	neuron projection guidance	53/2018	233/18870	7.53334e-08	3.74691e-06	2.59734e-06	SEMA3F/SMO/PLXNA1/IGSF9/EPHB3/EFNB1/EXT1/ADAM17/PLXNB2/PLXNB1/CYFIP1/BMP7/NTN1/SEMA4B/ARTN/NOTCH3/DLX5/NEO1/SEMA4A/NOTCH1/WNT5A/FOXD1/SEMA4F/APP/DAG1/RYK/PTK7/ECE1/SEMA6D/NGFR/FEZ1/EPHB6/CDK5R1/SEMA4C/SEMA6A/PLXNB3/GLI2/PLEKHG4/NRCAM/CNTN1/EFNA3/EPHA4/BCL11B/PALLD/LMO4/GLI3/GAP43/LHX2/EMB/RAC3/ROBO1/PLA2G10/EPHA7	53
GO:0032102	BP	GO:0032102	negative regulation of response to external stimulus	90/2018	481/18870	7.89027e-08	3.89254e-06	2.69829e-06	MAPKBP1/PTPRS/TTLL12/ELF4/SMAD3/SEMA3F/FXR1/CD9/RGMA/TYRO3/RTN4R/CASK/SRC/CLASP1/SEMA4B/KREMEN1/SUSD4/NEO1/SEMA4A/GIT1/NOTCH1/RNF26/WNT5A/NR1D1/BCR/AKT1/SEMA4F/PPARA/RYK/LDLR/CD109/PPARD/IL22RA1/TRIM45/PHLDB2/SEMA6D/PARP1/ANXA2/CNTNAP2/PRKDC/SMPDL3B/IFI16/SEMA4C/SEMA6A/SERPINB2/PTPN22/CX3CL1/KLF4/TGFB1/FCGR2B/SERPINB4/MFHAS1/ALOX12/GSTP1/TNFAIP8L2/F2RL1/SPINK5/FGA/AIF1/IER3/EPHA4/FGG/THBD/AURKB/A…	90
GO:0007389	BP	GO:0007389	pattern specification process	89/2018	475/18870	8.72773e-08	4.27096e-06	2.96061e-06	CELSR2/RARG/SRF/CRKL/FGFR2/GRHL3/SMAD3/WNT7B/SEMA3F/SMO/POFUT1/VANGL2/EFNB1/EXT1/AP1B1/BMP7/PGAP1/EP300/DMRT2/DVL2/LDB1/OTX1/NOTCH1/WNT5A/LAMA5/FOXD1/HES2/DMRT3/TULP3/NDRG4/IFT122/LRP4/HEY1/GPR161/ACD/SOSTDC1/SIM2/ARL13B/MID1/TBX1/CTNNBIP1/HOXD11/DLL1/WNT2B/SYNGAP1/EN1/HES1/GPC3/IRX4/PRKDC/HOXD10/HOXC13/HOXA10/TBX6/HOXD13/SIX2/FST/GDF11/GLI2/DMRTA2/XRCC2/DLX1/TBX3/NKX2-5/HOXC8/MDFI/TCF15/PBX1/HOX…	89
GO:0098813	BP	GO:0098813	nuclear chromosome segregation	65/2018	312/18870	9.50278e-08	4.61303e-06	3.19774e-06	BCL7A/SMARCB1/RCC2/PHF13/SMARCD2/SMARCD1/CLASP1/ACTL6A/EHMT2/ZW10/INCENP/HSPA1B/SMARCA4/DRG1/KIF23/PSMC3IP/CHEK2/KIF22/STAG1/SMC4/KIFC1/TUBG1/TUBG2/CDT1/DYNC1H1/ZWILCH/BRIP1/BUB1B/SMC2/ECT2/CDC6/ESPL1/TPX2/CDCA5/FLNA/TTK/CENPF/PLK1/KIF11/TRIP13/CENPI/RACGAP1/CCNB2/SMARCA2/CDCA8/NCAPG2/KIF4A/KIF14/AURKB/SPC24/MYBL2/TOP2A/KIF2C/SPAG5/SPC25/BIRC5/ZWINT/BUB1/CDC20/MAD2L1/CCNE1/ASPM/NEK2/GEM/UBE2C	65
GO:0050808	BP	GO:0050808	synapse organization	90/2018	483/18870	9.60284e-08	4.62461e-06	3.20576e-06	PTPRF/EIF4G1/CLSTN1/CRKL/PTPRS/DLG5/WNT7B/DLG1/SEMA3F/IGSF9/EPHB3/WASF2/DCTN1/NTRK2/IGF1R/PLXNB2/PLXNB1/CYFIP1/COL4A5/NTN1/TUBB/SEMA4A/IL1RAP/WNT5A/LAMA5/SDK2/SPTBN2/AKT1/AFG3L2/APP/PRNP/DAG1/DHX36/RYK/LRP4/PTPN13/WASF1/PTK7/PPFIBP2/CDH1/MDGA1/PPFIBP1/LRFN3/BAIAP2/SYNGAP1/DAB2IP/SNCA/ERC1/CDK5R1/PCDHGC3/LRP8/LRRC4/AGRN/NLGN2/STK38L/CX3CL1/FLNA/NRCAM/FCGR2B/ACTN1/PPFIA3/C1QL1/SIX4/SRGN/SDK1/MEF2C/…	90
GO:0071466	BP	GO:0071466	cellular response to xenobiotic stimulus	46/2018	192/18870	1.06877e-07	5.10654e-06	3.53983e-06	NFE2L2/CRKL/ABCC5/CYP2S1/ABCC1/EFTUD2/UMPS/CES2/EHMT2/CAD/TFRC/PRNP/UGT1A1/PPM1F/UGT1A7/MCM7/RORC/GSTM2/SLCO1A2/FMO4/MYC/ALDH3A1/GSTA4/CYP2W1/PCNA/CYP26A1/GSTM4/SMOX/GSTP1/FBP1/KCNQ3/CD69/MEF2C/GSTM3/ADA/AADAC/BCHE/FMO5/UGT1A6/UGT1A10/CBR3/GSTA1/AKR1C1/CYP2C18/S100A12/UCHL1	46
GO:0030098	BP	GO:0030098	lymphocyte differentiation	82/2018	429/18870	1.16411e-07	5.51862e-06	3.82549e-06	SRF/SMARCB1/TRAF3IP2/TYRO3/LRRC8A/SOX13/ADAM17/SMARCD2/SMARCD1/EP300/ACTL6A/SEMA4A/FOXN1/XRCC6/RAG1/FOSL2/JAG2/STK11/FZD7/TCF3/SART1/DLL1/CEBPG/SMARCA4/BCL6/PRKDC/RORC/PGLYRP3/RHOH/TNFSF13B/PTPN22/GLI2/CD3D/MMP14/SOX12/TGFB1/FCGR2B/CCR2/XBP1/ITPKB/CDK6/CD2/SMARCA2/PBX1/BTK/MERTK/SPINK5/SLAMF6/CD40LG/CTLA4/EZH2/BCL11B/ADA/FGL2/HLA-DRA/CD3G/CD79B/IL2RG/IRF4/IL1A/CD3E/PTPRC/RUNX3/GLI3/FCER1G/CD8A/BA…	82
GO:0002396	BP	GO:0002396	MHC protein complex assembly	12/2018	20/18870	1.19972e-07	5.59991e-06	3.88184e-06	HLA-DMB/HLA-DMA/HLA-DRA/HLA-DPB1/HLA-DPA1/HLA-DRB1/HLA-DQA1/HLA-DRB5/HLA-DOA/HLA-DQB1/HLA-DQA2/HLA-DQB2	12
GO:0002501	BP	GO:0002501	peptide antigen assembly with MHC protein complex	12/2018	20/18870	1.19972e-07	5.59991e-06	3.88184e-06	HLA-DMB/HLA-DMA/HLA-DRA/HLA-DPB1/HLA-DPA1/HLA-DRB1/HLA-DQA1/HLA-DRB5/HLA-DOA/HLA-DQB1/HLA-DQA2/HLA-DQB2	12
GO:0001503	BP	GO:0001503	ossification	84/2018	444/18870	1.30106e-07	6.0266e-06	4.17762e-06	FGFR3/FGFR2/JAG1/SMAD3/WNT7B/SMO/SLC20A2/TFAP2A/EXT1/PLXNB1/BMP7/GSK3B/EGFR/KREMEN1/NAB2/SOX2/DLX5/GIT1/NOTCH1/WNT5A/MAPK1/EXT2/FOSL2/AKT1/SNAI2/PTHLH/TUFT1/MYBBP1A/EPHA2/DHX36/NAB1/LRP4/RXRA/PPARGC1B/RYR1/CTNNBIP1/FBL/GPC3/KREMEN2/MN1/FBN2/FIGNL1/SIX2/GLI2/SOST/ATP2B1/CRIM1/GDPD2/MMP14/PTN/CDK6/LRP3/PBX1/SRGN/MAPK11/TRPM4/FASN/NPPC/SHOX2/CEBPA/CALCA/MEF2C/IGSF10/BMP5/FOXC1/DHRS3/GABBR1/RUNX3/WNT…	84
GO:0002065	BP	GO:0002065	columnar/cuboidal epithelial cell differentiation	34/2018	123/18870	1.31532e-07	6.0465e-06	4.19141e-06	RARG/FGFR2/DLG5/JAG1/CLCN2/SMO/EXT1/KLF5/BMP7/GSK3B/SRC/TUBB/NOTCH1/WNT5A/AKT1/DLL1/CBFA2T2/HES1/CDKN1A/FST/GDF11/KLF4/TGFB1/CDK6/FASN/SPDEF/BMP5/WNT11/RARB/MAP1B/SOX9/AGR2/ASCL1/SERPINE1	34
GO:0031346	BP	GO:0031346	positive regulation of cell projection organization	71/2018	355/18870	1.34799e-07	6.1501e-06	4.26323e-06	DDR1/DVL3/SRF/NFE2L2/PLXNA1/RGMA/WASF2/HRAS/NTRK2/IGF1R/PLXNB2/PLXNB1/CYFIP1/BMP7/HAP1/ITGA6/PIK3CA/PRKCI/GSK3B/EP300/NTN1/SRC/DVL2/MARK4/MARK2/WNT5A/FSCN1/STK11/DHX36/NDRG4/STK24/MAP3K13/PLEKHM1/PTK7/CDC42EP4/SF3A2/CBFA2T2/BAIAP2/CUL7/ITGA2/FEZ1/DAB2IP/CROCC/AUTS2/CORO1C/LRP8/NCK1/PLXNB3/AGRN/CX3CL1/FLNA/GRIP1/CNTN1/PTN/ANLN/PROM2/F2RL1/CHODL/SHOX2/PLA2G3/TIAM1/EPHA4/EZH2/BMP5/RND2/MAP1B/NEFL/RO…	71
GO:0001843	BP	GO:0001843	neural tube closure	28/2018	91/18870	1.44663e-07	6.55085e-06	4.54102e-06	DVL3/RARG/GRHL3/BRD2/GRHL2/RGMA/VANGL2/CELSR1/FZD6/PLXNB2/OPA1/DVL2/ADM/WNT5A/TULP3/IFT122/PTK7/SPINT1/SPINT2/SEMA4C/TGFB1/SCRIB/FOLR1/LMO4/LHX2/CECR2/TWIST1/SFRP1	28
GO:1903035	BP	GO:1903035	negative regulation of response to wounding	29/2018	97/18870	1.74308e-07	7.7876e-06	5.39834e-06	PTPRS/SMAD3/CD9/RGMA/RTN4R/CASK/CLASP1/KREMEN1/NEO1/GIT1/CD109/PHLDB2/ANXA2/SERPINB2/ALOX12/FGA/EPHA4/FGG/THBD/PDGFA/SERPINE2/KRT1/FGB/CLDN3/TSPAN8/PLAT/PLAU/APOH/SERPINE1	29
GO:0006935	BP	GO:0006935	chemotaxis	87/2018	468/18870	1.74541e-07	7.7876e-06	5.39834e-06	ARHGEF5/TRPV4/CRKL/SMAD3/ABCC1/SEMA3F/PLD1/HRAS/ADAM17/NTN1/SEMA4B/ARTN/SEMA4A/NOTCH1/WNT5A/MAPK1/HSPB1/SEMA4F/EPHA2/RYK/PPM1F/NRG1/SEMA6D/PLEKHG5/GPNMB/ITGA2/BCAR1/CXADR/PGF/SEMA4C/SEMA6A/PLP2/PLXNB3/CX3CL1/TGFB1/CCR2/PTN/SCRIB/PIK3CG/FOSL1/F2RL1/TRPM4/PLA2G6/AIF1/CXCR6/BIN2/CALCA/TIAM1/S100A7/PDGFA/CCR5/CXCR3/CDH13/FCER1G/CCR1/XCL1/TREM1/CCL23/CD74/CCR4/CXCL2/HBEGF/DPP4/PLA2G7/CCL13/ANXA1/CCL26…	87
GO:0060606	BP	GO:0060606	tube closure	28/2018	92/18870	1.86911e-07	8.27864e-06	5.73872e-06	DVL3/RARG/GRHL3/BRD2/GRHL2/RGMA/VANGL2/CELSR1/FZD6/PLXNB2/OPA1/DVL2/ADM/WNT5A/TULP3/IFT122/PTK7/SPINT1/SPINT2/SEMA4C/TGFB1/SCRIB/FOLR1/LMO4/LHX2/CECR2/TWIST1/SFRP1	28
GO:1903829	BP	GO:1903829	positive regulation of protein localization	88/2018	476/18870	1.91157e-07	8.40536e-06	5.82657e-06	EIF4G1/JUP/ARHGEF5/SREBF2/LIMK2/ZDHHC5/SMAD3/DLG1/TM9SF4/SMO/BAP1/HPS4/HRAS/LRRC8A/TMEM132A/ZDHHC8/SFN/PIK3CA/PRKCI/GSK3B/EP300/SRC/EGFR/ATP2C1/VSNL1/MARK4/HSP90AB1/CHRM3/WNT5A/TFRC/AKT1/GNA11/PRNP/BAG3/STK11/DKC1/EPHA2/LRP4/TRIM28/NF2/TCP1/SAE1/RAB38/CDH1/PARP1/PFKM/NGFR/SNCA/CROCC/CEP250/CCT5/CCT4/CDK5R1/SORL1/GNAI1/PDCD10/NLGN2/ECT2/CCT6A/TM7SF3/FLNA/PLK1/TGFB1/ABCA12/F2RL1/TRPM4/PLA2G6/FGA/FG…	88
GO:0042330	BP	GO:0042330	taxis	87/2018	470/18870	2.11788e-07	9.24554e-06	6.40897e-06	ARHGEF5/TRPV4/CRKL/SMAD3/ABCC1/SEMA3F/PLD1/HRAS/ADAM17/NTN1/SEMA4B/ARTN/SEMA4A/NOTCH1/WNT5A/MAPK1/HSPB1/SEMA4F/EPHA2/RYK/PPM1F/NRG1/SEMA6D/PLEKHG5/GPNMB/ITGA2/BCAR1/CXADR/PGF/SEMA4C/SEMA6A/PLP2/PLXNB3/CX3CL1/TGFB1/CCR2/PTN/SCRIB/PIK3CG/FOSL1/F2RL1/TRPM4/PLA2G6/AIF1/CXCR6/BIN2/CALCA/TIAM1/S100A7/PDGFA/CCR5/CXCR3/CDH13/FCER1G/CCR1/XCL1/TREM1/CCL23/CD74/CCR4/CXCL2/HBEGF/DPP4/PLA2G7/CCL13/ANXA1/CCL26…	87
GO:0001837	BP	GO:0001837	epithelial to mesenchymal transition	43/2018	178/18870	2.14722e-07	9.27214e-06	6.42741e-06	FGFR2/DLG5/JAG1/SMAD3/MARK1/BMP7/GSK3B/CLASP1/NOTCH1/WNT5A/SNAI2/DAG1/TRIM28/HEY1/ZNF703/PHLDB2/HDAC2/SLC39A6/TCOF1/CUL7/DAB2IP/SERPINB3/FLNA/TGFB1/TBX3/HMGA2/BCL9L/AGT/TIAM1/EPHA4/EZH2/OLFM1/BMP5/FOXC1/FOXF2/WNT11/SOX9/FOXA2/PDPN/S100A4/HPN/TWIST1/SFRP1	43
GO:0051983	BP	GO:0051983	regulation of chromosome segregation	35/2018	131/18870	2.15453e-07	9.27214e-06	6.42741e-06	BCL7A/SMARCB1/RCC2/SMARCD2/SMARCD1/ACTL6A/CSNK2A1/ZW10/INCENP/SMARCA4/SMC4/ZWILCH/BUB1B/SMC2/CDC6/ESPL1/TTK/CENPF/PLK1/TRIP13/SMARCA2/CDCA8/NCAPG2/MKI67/AURKB/SPC24/KIF2C/SPC25/BIRC5/ZWINT/BUB1/CDCA2/CDC20/MAD2L1/UBE2C	35
GO:0045926	BP	GO:0045926	negative regulation of growth	54/2018	247/18870	2.26527e-07	9.68005e-06	6.71017e-06	PRDM11/FGFR3/PTPRS/DIP2B/JARID2/SMAD3/SEMA3F/SERTAD2/RGMA/TP73/RTN4R/NTN1/SEMA4B/SEMA4A/WNT5A/ULK1/SEMA4F/PPARA/STK11/BCL11A/RYK/RAI1/HSPA1B/TMPRSS4/VGLL4/SEMA6D/GJA1/SMARCA4/CDH1/BCL6/GPC3/CDKN1A/SH3BP4/SEMA4C/SEMA6A/TGFB1/BRCA1/SMARCA2/STC2/MAPK11/CRYAB/FBP1/SERPINE2/KCNK2/G6PD/WNT11/MT1X/OSGIN1/EPHA7/CDA/CGA/IGFBP5/SFRP1/SCGB3A1	54
GO:0031102	BP	GO:0031102	neuron projection regeneration	21/2018	58/18870	2.45081e-07	1.03997e-05	7.20901e-06	PTPRF/PTPRS/RGMA/IGF1R/RTN4R/KREMEN1/NEO1/ADM/ULK1/DAG1/STK24/FLNA/KLF4/PTN/EPHA4/FOLR1/MAP1B/GAP43/NEFL/TNC/RTN4RL2	21
GO:0061326	BP	GO:0061326	renal tubule development	30/2018	104/18870	2.57281e-07	1.08415e-05	7.5153e-06	JAG1/WNT7B/DLG1/SMO/NOTCH1/LAMA5/FOXD1/CTNNBIP1/HOXD11/DLL1/WNT2B/HES1/GPC3/PKD1/SIX2/MYC/TACSTD2/MTSS1/SIX4/PBX1/AGT/HOXA11/MEF2C/WNT11/GLI3/SOX9/HOXB7/LGR5/NPNT/CALB1	30
GO:0060071	BP	GO:0060071	Wnt signaling pathway, planar cell polarity pathway	19/2018	49/18870	2.61966e-07	1.09468e-05	7.58829e-06	DVL3/CELSR2/GRHL3/VANGL2/CELSR1/FZD6/ARHGEF19/DVL2/VANGL1/WNT5A/RYK/FZD7/PTK7/ZNRF3/GPC3/TIAM1/WNT11/DKK1/SFRP1	19
GO:0042476	BP	GO:0042476	odontogenesis	35/2018	132/18870	2.63388e-07	1.09468e-05	7.58829e-06	PERP/FGFR2/SMO/TFAP2A/BMP7/SRC/HDAC1/WDR72/ADM/LAMA5/STIM1/ANKRD11/PPARA/JAG2/TUFT1/DMRT3/LRP4/NF2/SOSTDC1/TBX1/HDAC2/NGFR/FST/GLI2/DLX1/EDAR/PAX9/BCL11B/LAMB1/FAM20A/FOXC1/GLI3/TNC/SERPINE1/KLK5	35
GO:0050866	BP	GO:0050866	negative regulation of cell activation	50/2018	223/18870	2.79108e-07	1.15213e-05	7.98649e-06	DLG5/DLG1/CD9/TYRO3/NR1D1/BCR/PRNP/RHBDD3/LDLR/VTCN1/GPNMB/BCL6/PGLYRP3/PTPN22/CX3CL1/FGL1/GCLC/FCGR2B/CCR2/LST1/SCRIB/ALOX12/TNFAIP8L2/BTK/SAMSN1/MERTK/CTLA4/THBD/CST7/FGL2/PDGFA/SERPINE2/PTPRC/HAVCR2/CD300LF/RUNX3/GLI3/XCL1/CD74/TYROBP/VSIG4/HLA-DRB1/MNDA/ANXA1/TREM2/PLA2G2D/SFTPD/PLA2G2A/SFRP1/FOXJ1	50
GO:0048754	BP	GO:0048754	branching morphogenesis of an epithelial tube	39/2018	156/18870	3.01004e-07	1.23412e-05	8.55485e-06	DDR1/SRF/FGFR2/DLG5/DLG1/SMO/CELSR1/EXT1/BMP7/SRC/NOTCH1/WNT5A/LAMA5/FOXD1/TIMELESS/DAG1/EPHA2/CTNNBIP1/HOXD11/WNT2B/PAK1/LAMA1/GPC3/PKD1/SIX2/MYC/GLI2/TACSTD2/MMP14/TBX3/SIX4/PBX1/AGT/HOXA11/GLI3/SOX9/TNC/HOXB7/NPNT	39
GO:0048705	BP	GO:0048705	skeletal system morphogenesis	51/2018	230/18870	3.0686e-07	1.24968e-05	8.66276e-06	FGFR3/RARG/TRPV4/FGFR2/SMAD3/DLG1/GRHL2/TFAP2A/EXT1/BMP7/NAB2/DLX5/LAMA5/ANKRD11/EXT2/FOSL2/ATG9A/TULP3/RYK/NAB1/PPARGC1B/TBX1/PLEKHA1/FBN2/HOXD10/GHR/SOX6/PKD1/SIX2/MMP14/COL27A1/HOXC8/SIX4/MDFI/TCF15/HOXA1/NPPC/SHOX2/HOXA11/MEF2C/FOXC1/HOXD9/DHRS3/GLI3/RARB/SOX9/MGP/SP5/HOXB7/TWIST1/SFRP1	51
GO:0030168	BP	GO:0030168	platelet activation	35/2018	133/18870	3.21119e-07	1.29903e-05	9.00485e-06	F11R/SRF/DGKA/CD9/FZD6/TYRO3/RAP2B/PIK3CA/SRC/METAP1/P2RY1/BLOC1S3/HSPB1/MYH9/ADRA2B/VCL/FGL1/FLNA/PIK3CG/ALOX12/MERTK/FGA/CD40LG/FGG/THBD/PDGFA/SERPINE2/FGB/FCER1G/F2RL2/ADRA2C/PDPN/VAV3/HBB/SLC7A11	35
GO:0072080	BP	GO:0072080	nephron tubule development	29/2018	100/18870	3.5801e-07	1.43868e-05	9.97286e-06	JAG1/WNT7B/DLG1/SMO/NOTCH1/LAMA5/FOXD1/CTNNBIP1/HOXD11/DLL1/WNT2B/HES1/GPC3/PKD1/SIX2/MYC/TACSTD2/MTSS1/SIX4/PBX1/AGT/HOXA11/MEF2C/WNT11/GLI3/SOX9/HOXB7/NPNT/CALB1	29
GO:0000280	BP	GO:0000280	nuclear division	82/2018	441/18870	3.88433e-07	1.55067e-05	1.07492e-05	NDE1/PHF13/FZR1/FOXJ2/BMP7/CLASP1/REEP4/SPAST/EHMT2/WNT5A/ZW10/INCENP/HSPA1B/RANBP1/DRG1/KIF23/HOXA13/CUL7/PSMC3IP/RAD54L/TOM1L2/CHEK2/KIF22/STAG1/SMC4/KIFC1/TUBG1/TUBG2/PKMYT1/CDT1/RAD51/ZWILCH/BRIP1/FIGNL1/BUB1B/SMC2/ESPL1/EME1/TPX2/CDCA5/FLNA/TTK/CENPF/PLK1/KIF11/TRIP13/CENPI/UBE2S/RACGAP1/ANLN/CCNB2/CDCA8/NCAPG2/RAD51AP1/MKI67/KIF4A/SPHK1/CCNA1/KIF14/AURKB/SPC24/MYBL2/TOP2A/KIF2C/SPAG5/SPC25/…	82
GO:0009952	BP	GO:0009952	anterior/posterior pattern specification	49/2018	219/18870	3.91061e-07	1.55095e-05	1.07512e-05	CELSR2/RARG/SRF/CRKL/SMAD3/SMO/POFUT1/PGAP1/EP300/DMRT2/LDB1/OTX1/NOTCH1/WNT5A/HES2/TULP3/HEY1/TBX1/CTNNBIP1/DLL1/WNT2B/EN1/HES1/GPC3/PRKDC/HOXD10/HOXC13/HOXA10/TBX6/HOXD13/SIX2/GDF11/XRCC2/TBX3/HOXC8/TCF15/PBX1/HOXA11/DDIT3/FOXC1/HOXD9/GLI3/TBX18/FOXA2/HOXC6/HOXB7/DKK1/HOXC10/SFRP1	49
GO:0048839	BP	GO:0048839	inner ear development	45/2018	194/18870	3.94008e-07	1.55249e-05	1.07618e-05	FGFR2/GRHL3/JAG1/USH1G/TFAP2A/FZD6/NTN1/GJB6/MCM2/SOX2/DVL2/DLX5/OTX1/NOTCH1/TRIOBP/WNT5A/BCR/DLX6/JAG2/PTK7/TBX1/DLL1/HOXA13/HES1/GJB2/LRIG3/TBX3/SCRIB/SIX4/HOXA1/ATP8B1/CEBPA/EPHA4/CCNA2/KCNK2/GLI3/TBX18/SOX9/FREM2/CECR2/HPN/SLC44A4/LGR5/CALB1/SLITRK6	45
GO:0051783	BP	GO:0051783	regulation of nuclear division	37/2018	146/18870	4.17353e-07	1.63387e-05	1.13259e-05	FZR1/BMP7/WNT5A/ZW10/INCENP/HOXA13/CUL7/TOM1L2/PKMYT1/ZWILCH/BUB1B/ESPL1/TTK/CENPF/PLK1/TRIP13/CDCA8/RAD51AP1/MKI67/SPHK1/AURKB/SPC24/SPC25/BIRC5/ZWINT/CHEK1/IL1A/BUB1/CDCA2/CDC20/CAV2/MAD2L1/CCDC8/TGFA/NEK2/EREG/UBE2C	37
GO:0030071	BP	GO:0030071	regulation of mitotic metaphase/anaphase transition	27/2018	90/18870	4.24911e-07	1.6528e-05	1.14571e-05	BCL7A/SMARCB1/SMARCD2/SMARCD1/ACTL6A/ZW10/INCENP/SMARCA4/ZWILCH/BUB1B/CDC6/ESPL1/TTK/CENPF/PLK1/TRIP13/SMARCA2/CDCA8/AURKB/SPC24/SPC25/BIRC5/ZWINT/BUB1/CDC20/MAD2L1/UBE2C	27
GO:0071496	BP	GO:0071496	cellular response to external stimulus	68/2018	346/18870	4.84349e-07	1.87199e-05	1.29766e-05	EIF4G1/F11R/SREBF2/SRF/NFE2L2/PLD1/SLC2A1/SESN3/PIK3R4/IGF1R/EP300/GAS2L1/CASP2/EHMT2/SLC9A1/MAPK1/LTBR/SNAI2/ULK1/BAG3/UCN2/PPARA/MYBBP1A/DSC2/DAG1/PRR5/YWHAG/STK24/RXRA/PPARD/WNT2B/NUDT1/SLC38A2/MAP3K5/ITGA2/RNF152/SREBF1/CDKN1A/MN1/BRIP1/IFI16/PCSK9/SLC7A5/GCLC/SRD5A1/XBP1/MAP1LC3C/FOSL1/DNAJC15/PDK4/ADORA2B/FOLR1/KCNJ2/NUAK1/LPL/CHEK1/TLR8/PTPRC/WNT11/SOX9/TNC/FOXA2/CDA/CYP24A1/FOLR2/FOXA3/AK…	68
GO:0097193	BP	GO:0097193	intrinsic apoptotic signaling pathway	64/2018	319/18870	4.91641e-07	1.88815e-05	1.30886e-05	PLAGL2/NFE2L2/PERP/TMEM109/HRAS/SFN/TP73/TMEM117/OPA1/EP300/SRC/MSH6/HDAC1/PIAS4/CASP2/AKT1/SNAI2/HSPB1/STK11/MYBBP1A/USP28/EPHA2/STK24/BID/PPIF/PPM1F/PARP1/MAP3K5/CHEK2/DAB2IP/VDAC2/PHLDA3/CDKN1A/PRKDC/IFI16/CD44/PDCD10/NCK1/FIGNL1/PARL/MYC/IL20RA/HYOU1/FCGR2B/BRCA1/XBP1/HELLS/BCL2L10/E2F2/SGPP1/IER3/DDIT3/NME5/MLLT11/MELK/TRIB3/DDIT4/CD74/ATP2A3/MUC1/TREM2/S100A8/MAGEA3/S100A9	64
GO:0034109	BP	GO:0034109	homotypic cell-cell adhesion	28/2018	96/18870	4.97692e-07	1.89937e-05	1.31663e-05	JUP/F11R/CD9/TYRO3/RAP2B/METAP1/DSP/HSPB1/DSC2/MYH9/DSG2/ZNF703/CXADR/VCL/XG/FGL1/FLNA/PIK3CG/ALOX12/FGA/FGG/SERPINE2/PKP2/FGB/PDPN/HBB/SLC7A11/CEACAM5	28
GO:0003002	BP	GO:0003002	regionalization	80/2018	430/18870	5.24438e-07	1.98893e-05	1.37872e-05	CELSR2/RARG/SRF/CRKL/FGFR2/SMAD3/WNT7B/SEMA3F/SMO/POFUT1/VANGL2/EXT1/AP1B1/PGAP1/EP300/DMRT2/DVL2/LDB1/OTX1/NOTCH1/WNT5A/LAMA5/FOXD1/HES2/DMRT3/TULP3/NDRG4/IFT122/LRP4/HEY1/GPR161/ACD/SOSTDC1/ARL13B/TBX1/CTNNBIP1/HOXD11/DLL1/WNT2B/EN1/HES1/GPC3/PRKDC/HOXD10/HOXC13/HOXA10/TBX6/HOXD13/SIX2/GDF11/GLI2/DMRTA2/XRCC2/DLX1/TBX3/NKX2-5/HOXC8/MDFI/TCF15/PBX1/HOXA11/DDIT3/MEF2C/FOLR1/FOXC1/HOXD9/WNT11/GLI3…	80
GO:0045839	BP	GO:0045839	negative regulation of mitotic nuclear division	20/2018	56/18870	6.09597e-07	2.29754e-05	1.59264e-05	BMP7/ZW10/INCENP/TOM1L2/ZWILCH/BUB1B/TTK/CENPF/PLK1/TRIP13/CDCA8/AURKB/SPC24/SPC25/BIRC5/ZWINT/CHEK1/BUB1/CDC20/MAD2L1	20
GO:0061333	BP	GO:0061333	renal tubule morphogenesis	25/2018	81/18870	6.22816e-07	2.30843e-05	1.60019e-05	DLG1/SMO/LAMA5/FOXD1/CTNNBIP1/HOXD11/WNT2B/HES1/GPC3/PKD1/SIX2/MYC/TACSTD2/MTSS1/SIX4/PBX1/AGT/HOXA11/MEF2C/WNT11/GLI3/SOX9/HOXB7/LGR5/NPNT	25
GO:0002934	BP	GO:0002934	desmosome organization	8/2018	10/18870	6.23215e-07	2.30843e-05	1.60019e-05	JUP/PERP/PKP3/GRHL1/DSP/SNAI2/DSG2/PKP2	8
GO:0007369	BP	GO:0007369	gastrulation	45/2018	197/18870	6.23899e-07	2.30843e-05	1.60019e-05	ITGB4/SRF/FGFR2/SMAD3/COL7A1/AHDC1/EXT1/BMP7/CLASP1/SOX2/DVL2/LDB1/WNT5A/EXT2/ITGB5/DAG1/EPHA2/FZD7/NF2/PHLDB2/GPI/TGIF2/GJA1/DUSP4/ITGA2/EYA2/GPC3/LAMB3/TBX6/SIX2/LAMA3/IL1RN/KLF4/MMP14/SOX7/HMGA2/HOXA11/WNT5B/LAMB1/FOXC1/ATOH8/WNT11/FOXA2/DKK1/SFRP1	45
GO:0001838	BP	GO:0001838	embryonic epithelial tube formation	33/2018	125/18870	6.38036e-07	2.34642e-05	1.62653e-05	DVL3/RARG/GRHL3/BRD2/GRHL2/RGMA/VANGL2/CELSR1/FZD6/PLXNB2/OPA1/BMP7/DVL2/ADM/WNT5A/TULP3/IFT122/PTK7/SPINT1/LUZP1/SPINT2/SEMA4C/TGFB1/SCRIB/SIX4/FOLR1/BMP5/LMO4/SOX9/LHX2/CECR2/TWIST1/SFRP1	33
GO:0090068	BP	GO:0090068	positive regulation of cell cycle process	55/2018	262/18870	7.00093e-07	2.55913e-05	1.77398e-05	EIF4G1/PKP4/SIN3A/RCC2/IGF1R/ADAM17/RRM1/EGFR/E2F7/BRD4/SOX15/SVIL/SPAST/WNT5A/AKT1/APP/INCENP/GIPC1/RANBP1/KIF23/HOXA13/DTL/SMC4/DYNC1H1/CDC25A/FEN1/SMC2/ECT2/CDC6/ESPL1/CDK4/CDCA5/RACGAP1/PBX1/CDCA8/NCAPG2/RAD51AP1/DDX11/AIF1/SPHK1/EZH2/KIF14/AURKB/SPAG5/BIRC5/IL1A/RRM2/ADAMTS1/BUB1/CDC20/MAD2L1/TGFA/ANXA1/EREG/UBE2C	55
GO:0061458	BP	GO:0061458	reproductive system development	62/2018	309/18870	7.35155e-07	2.65916e-05	1.84332e-05	RARG/CRKL/FGFR2/SDC1/DLG1/EIF2B5/TYRO3/BMP7/RRM1/SRC/ATN1/SOX15/CASP2/SERPINB5/NOTCH1/WNT5A/TFAP2C/FEM1B/STK11/FKBP4/FOXL2/WNT2B/NUDT1/PCYT1B/HOXA13/PLEKHA1/DNAJC19/TNFSF10/PLEKHA5/BRIP1/TESC/HOXA10/PKD1/HOXD13/FST/FLNA/SRD5A1/MMP14/TBX3/SIX4/MERTK/NPPC/HOXA11/BIK/ANG/BMP5/SERPINE2/FOXC1/IL1A/ADAMTS1/FOXF2/SOX9/ASPM/TNC/ANXA1/HOXB13/KIT/EREG/CGA/RETN/AKR1C3/SFRP1	62
GO:0072009	BP	GO:0072009	nephron epithelium development	32/2018	120/18870	7.36222e-07	2.65916e-05	1.84332e-05	JAG1/WNT7B/DLG1/SMO/EXT1/NOTCH1/LAMA5/FOXD1/CTNNBIP1/HOXD11/DLL1/WNT2B/HES1/GPC3/PKD1/SIX2/MYC/TACSTD2/MTSS1/SIX4/PBX1/AGT/HOXA11/MEF2C/FOXC1/WNT11/GLI3/SOX9/HOXB7/NPNT/CALB1/FOXJ1	32
GO:0000075	BP	GO:0000075	cell cycle checkpoint signaling	44/2018	192/18870	7.53353e-07	2.70494e-05	1.87505e-05	PRPF19/FZR1/CASP2/ZW10/FEM1B/TIMELESS/USP28/INCENP/RFWD3/TOPBP1/DOT1L/MDC1/NSUN2/DTL/CHEK2/RBBP8/CDKN1A/CDT1/RAD51/PRKDC/ZWILCH/BRIP1/GTSE1/BUB1B/CDC6/EME1/BLM/TTK/CENPF/PLK1/TRIP13/BRCA1/CDCA8/IER3/AURKB/SPC24/SPC25/BIRC5/ZWINT/CHEK1/BUB1/CDC20/MAD2L1/MUC1	44
GO:0031103	BP	GO:0031103	axon regeneration	19/2018	52/18870	7.73883e-07	2.76231e-05	1.91482e-05	PTPRF/PTPRS/RGMA/IGF1R/RTN4R/KREMEN1/NEO1/DAG1/STK24/FLNA/KLF4/PTN/EPHA4/FOLR1/MAP1B/GAP43/NEFL/TNC/RTN4RL2	19
GO:0060993	BP	GO:0060993	kidney morphogenesis	28/2018	98/18870	7.91489e-07	2.80863e-05	1.94693e-05	WNT7B/DLG1/SMO/BMP7/LAMA5/FOXD1/PRKX/CTNNBIP1/HOXD11/WNT2B/HES1/GPC3/PKD1/SIX2/MYC/TACSTD2/FRAS1/SIX4/PBX1/AGT/HOXA11/WNT11/GLI3/SOX9/HOXB7/NPNT/CALB1/FOXJ1	28
GO:0030010	BP	GO:0030010	establishment of cell polarity	38/2018	156/18870	8.55787e-07	3.00169e-05	2.08076e-05	CRKL/NDE1/DCTN1/TRAF3IP2/IGF1R/PLEKHG3/SH3BP1/PRKCI/GSK3B/CLASP1/LLGL1/HSP90AB1/MARK2/PARD3/WNT5A/ZW10/FSCN1/STK11/MYH9/AMOTL1/UST/PTK7/SIPA1L3/PHLDB2/GJA1/FEZ1/HES1/LAMA1/WEE1/PKD1/PLK1/SCRIB/TCF15/SPAG5/CENPA/MAD2L1/MAP1B/FOXJ1	38
GO:0072006	BP	GO:0072006	nephron development	38/2018	156/18870	8.55787e-07	3.00169e-05	2.08076e-05	JAG1/WNT7B/DLG1/SMO/EXT1/BMP7/NOTCH3/NOTCH1/LAMA5/FOXD1/CTNNBIP1/HOXD11/DLL1/WNT2B/HES1/GPC3/PKD1/SIX2/MYC/TACSTD2/MTSS1/SIX4/PBX1/SERPINB7/AGT/HOXA11/MEF2C/SULF2/FOXC1/NID1/WNT11/GLI3/SOX9/HOXB7/EGR1/NPNT/CALB1/FOXJ1	38
GO:0060560	BP	GO:0060560	developmental growth involved in morphogenesis	52/2018	244/18870	8.62748e-07	3.00871e-05	2.08563e-05	DDR1/RARG/SRF/PTPRS/FGFR2/DIP2B/WNT7B/SEMA3F/PAK6/PLXNA1/RGMA/SIN3A/EXT1/RTN4R/CYFIP1/GSK3B/NTN1/SEMA4B/HSP90AB1/SEMA4A/NOTCH1/WNT5A/ULK1/SEMA4F/APP/STK11/BCL11A/RYK/TRIM28/MAP3K13/WASF1/PTK7/SEMA6D/CDH1/AUTS2/SEMA4C/VCL/SEMA6A/HOXD13/NRCAM/SIX4/TIAM1/OLFM1/WNT11/RND2/NRN1/MAP1B/SOX9/LHX2/TNC/EPHA7/SFRP1	52
GO:0090596	BP	GO:0090596	sensory organ morphogenesis	57/2018	277/18870	8.74839e-07	3.01852e-05	2.09243e-05	RARG/FGFR2/GRHL3/JAG1/MFN2/USH1G/TFAP2A/FZD6/NTRK2/BMP7/PRKCI/NTN1/GJB6/HDAC1/DVL2/DLX5/GNGT1/OTX1/NOTCH1/TRIOBP/WNT5A/MAPK1/SDK2/BCR/DLX6/EPHA2/IFT122/FJX1/PTK7/TBX1/HDAC2/DLL1/FOXL2/WNT2B/FBN2/HOXC13/SIX2/LRIG3/GDF11/TBX3/SCRIB/SIX4/HOXA1/SDK1/FOXF2/TSPAN12/GLI3/TBX18/RARB/WNT9A/SOX9/MFAP2/HPN/SLC44A4/CALB1/SLITRK6/TWIST1	57
GO:1902099	BP	GO:1902099	regulation of metaphase/anaphase transition of cell cycle	27/2018	93/18870	8.75509e-07	3.01852e-05	2.09243e-05	BCL7A/SMARCB1/SMARCD2/SMARCD1/ACTL6A/ZW10/INCENP/SMARCA4/ZWILCH/BUB1B/CDC6/ESPL1/TTK/CENPF/PLK1/TRIP13/SMARCA2/CDCA8/AURKB/SPC24/SPC25/BIRC5/ZWINT/BUB1/CDC20/MAD2L1/UBE2C	27
GO:0042063	BP	GO:0042063	gliogenesis	66/2018	338/18870	9.01593e-07	3.09089e-05	2.14259e-05	ITGB4/CRKL/GPC1/PTPRZ1/CLCN2/SMO/EIF2B5/CD9/WDR47/NTRK2/SOX13/TP73/PRKCI/NTN1/NAB2/HDAC1/SOX2/P2RY1/PARD3/NOTCH1/NDRG1/MAPK1/CSK/NR1D1/AKT1/APP/DAG1/NAB1/LDLR/NF2/SPINT1/HDAC2/DLL1/PHGDH/DAB2IP/HES1/CDK5R1/LRP8/SOX6/CX3CL1/SLC7A5/MMP14/TGFB1/DLX1/CNTN1/CCR2/PTN/SCRIB/CDK6/TIAM1/EPHA4/EZH2/LAMB1/SERPINE2/GLI3/POU3F1/CSPG4/GAP43/SOX9/C1QA/ANXA1/MMP24/TREM2/ASCL1/S100A8/S100A9	66
GO:0007219	BP	GO:0007219	Notch signaling pathway	42/2018	181/18870	9.39075e-07	3.2013e-05	2.21913e-05	SREBF2/PERP/JAG1/TRAF7/POFUT1/ADAM17/TSPAN14/BMP7/KRT19/PRKCI/SRC/LLGL1/NOTCH3/NOTCH1/AKT1/SNAI2/APP/JAG2/HEY1/SPEN/EPN2/AAK1/DLL1/CBFA2T2/BCL6/HES1/PDCD10/MMP14/ARRB1/DLX1/CNTN1/CDK6/CEBPA/PLN/FOXC1/SOX9/SORBS2/ROBO1/KIT/ASCL1/NR0B2/MAGEA1	42
GO:0061041	BP	GO:0061041	regulation of wound healing	34/2018	133/18870	9.76066e-07	3.30881e-05	2.29366e-05	NFE2L2/SMAD3/CD9/HRAS/CLDN1/CASK/CLASP1/CD109/PHLDB2/ANXA2/DUOX1/SERPINB2/XBP1/ALOX12/F2RL1/DUOX2/FGA/FGG/THBD/PDGFA/SERPINE2/KRT1/FGB/CLDN3/TSPAN8/ENPP4/FOXA2/HBEGF/ANXA1/PLAT/PLAU/APOH/VIL1/SERPINE1	34
GO:1902850	BP	GO:1902850	microtubule cytoskeleton organization involved in mitosis	39/2018	163/18870	1.00384e-06	3.38153e-05	2.34406e-05	NDE1/DCTN1/CLASP1/SPAST/ZW10/INCENP/CKAP5/RAE1/HSPA1B/GJA1/DRG1/KIF23/CHEK2/STAG1/KIFC1/TUBG1/TUBG2/WDR62/DYNC1H1/GNAI1/PKD1/ESPL1/TPX2/FLNA/TTK/PLK1/KIF11/RACGAP1/CENPH/CDCA8/KIF4A/AURKB/MYBL2/SPC25/BIRC5/CENPA/CDC20/MAD2L1/NEK2	39
GO:0048608	BP	GO:0048608	reproductive structure development	61/2018	305/18870	1.00866e-06	3.38153e-05	2.34406e-05	RARG/CRKL/FGFR2/SDC1/DLG1/EIF2B5/TYRO3/BMP7/RRM1/SRC/ATN1/SOX15/CASP2/SERPINB5/NOTCH1/WNT5A/TFAP2C/FEM1B/STK11/FKBP4/FOXL2/WNT2B/NUDT1/PCYT1B/HOXA13/PLEKHA1/DNAJC19/TNFSF10/BRIP1/TESC/HOXA10/PKD1/HOXD13/FST/FLNA/SRD5A1/MMP14/TBX3/SIX4/MERTK/NPPC/HOXA11/BIK/ANG/BMP5/SERPINE2/FOXC1/IL1A/ADAMTS1/FOXF2/SOX9/ASPM/TNC/ANXA1/HOXB13/KIT/EREG/CGA/RETN/AKR1C3/SFRP1	61
GO:0052547	BP	GO:0052547	regulation of peptidase activity	62/2018	312/18870	1.03595e-06	3.45394e-05	2.39426e-05	PERP/SMAD3/SIAH2/SFN/PAK2/SERPINB13/SRC/HDAC1/CASP2/SOX2/SERPINB5/ANXA8/PSME3/CSNK2A1/CSTA/AKT1/BCL2L13/ANXA8L1/GAPDH/BID/PPM1F/A2ML1/FOXL2/MAP3K5/NGFR/SNCA/TNFSF10/SORL1/IFI16/CD44/SERPINB3/ACVR1C/SERPINB2/MYC/CTSS/KLF4/MAPK12/SOX7/SERPINB4/EFNA3/SERPINB7/FETUB/BCL2L10/SPINK5/SERPINB12/EPHA4/SERPINB11/CST7/CSTB/PRSS22/SERPINE2/SERPINA1/CLDN3/ATP2A3/ROBO1/EPHA7/BIRC3/SPOCK3/SERPINE1/S100A8/MAGEA3…	62
GO:0090175	BP	GO:0090175	regulation of establishment of planar polarity	19/2018	53/18870	1.08595e-06	3.60084e-05	2.49609e-05	DVL3/CELSR2/GRHL3/VANGL2/CELSR1/FZD6/ARHGEF19/DVL2/VANGL1/WNT5A/RYK/FZD7/PTK7/ZNRF3/GPC3/TIAM1/WNT11/DKK1/SFRP1	19
GO:0007091	BP	GO:0007091	metaphase/anaphase transition of mitotic cell cycle	27/2018	94/18870	1.10432e-06	3.64186e-05	2.52452e-05	BCL7A/SMARCB1/SMARCD2/SMARCD1/ACTL6A/ZW10/INCENP/SMARCA4/ZWILCH/BUB1B/CDC6/ESPL1/TTK/CENPF/PLK1/TRIP13/SMARCA2/CDCA8/AURKB/SPC24/SPC25/BIRC5/ZWINT/BUB1/CDC20/MAD2L1/UBE2C	27
GO:0001704	BP	GO:0001704	formation of primary germ layer	33/2018	128/18870	1.1416e-06	3.74444e-05	2.59563e-05	ITGB4/SRF/FGFR2/SMAD3/COL7A1/AHDC1/BMP7/SOX2/WNT5A/EXT2/ITGB5/EPHA2/FZD7/NF2/GPI/GJA1/DUSP4/ITGA2/EYA2/LAMB3/TBX6/SIX2/LAMA3/KLF4/MMP14/SOX7/HMGA2/HOXA11/LAMB1/FOXC1/ATOH8/WNT11/DKK1	33
GO:0035567	BP	GO:0035567	non-canonical Wnt signaling pathway	22/2018	68/18870	1.19142e-06	3.88685e-05	2.69435e-05	DVL3/CELSR2/GRHL3/VANGL2/CELSR1/FZD6/ARHGEF19/DVL2/VANGL1/WNT5A/RYK/FZD7/PTK7/ZNRF3/GPC3/TIAM1/WNT5B/FZD10/WNT11/FZD9/DKK1/SFRP1	22
GO:0043087	BP	GO:0043087	regulation of GTPase activity	61/2018	307/18870	1.26681e-06	4.11069e-05	2.84951e-05	DVL3/ARHGEF5/RANGAP1/RAPGEFL1/PLXNA1/EPHA1/EPHB3/PKP4/HRAS/NTRK2/RCC2/PLXNB2/PLXNB1/RTN4R/ITGA6/SH3BP1/GSK3B/ARHGEF19/BCR/SIPA1L2/EPHA2/SIPA1L3/TBC1D14/GRTP1/ARHGAP15/DAB2IP/FGD1/SH3BP4/CORO1C/GPR65/PLXNB3/AGRN/TBC1D2/RGS9/ECT2/CX3CL1/TBC1D8/SCRIB/ARHGAP11A/RGS6/PROM2/RGL3/F2RL1/TIAM1/EPHA4/EZH2/FZD10/WNT11/XCL1/CAV2/CCL23/RGS1/CCL13/CCL26/VAV3/TGM2/CCL8/CCL18/SFRP1/FOXJ1/CXCL13	61
GO:0007051	BP	GO:0007051	spindle organization	45/2018	202/18870	1.30315e-06	4.20611e-05	2.91566e-05	LIMK2/DLG1/DCTN1/CLASP1/TUBB/SPAST/MYH9/INCENP/CKAP5/RAE1/HSPA1B/DRG1/KIF23/CHEK2/STAG1/KIFC1/TUBG1/TUBG2/WDR62/DYNC1H1/GNAI1/PKD1/ESPL1/TPX2/MAPRE3/CHD3/CEP72/FLNA/TTK/PLK1/KIF11/RACGAP1/CCNB2/CENPH/CDCA8/KIF4A/AURKB/MYBL2/SPAG5/SPC25/BIRC5/CDC20/ASPM/NEK2/GOLGA8A	45
GO:0048678	BP	GO:0048678	response to axon injury	25/2018	84/18870	1.32748e-06	4.26199e-05	2.9544e-05	PTPRF/PTPRS/RANGAP1/RGMA/IGF1R/RTN4R/KREMEN1/NEO1/DAG1/STK24/FLNA/KLF4/PTN/NPPC/EPHA4/FOLR1/KCNK2/MAP1B/GAP43/NEFL/TNC/TYROBP/TREM2/RTN4RL2/PCSK1	25
GO:0097305	BP	GO:0097305	response to alcohol	53/2018	254/18870	1.34392e-06	4.29205e-05	2.97523e-05	EIF4G1/JUP/FGFR2/SMO/USP46/IGF1R/ADCY3/CLDN1/ADH7/EHMT2/CAD/AKT1/GOT2/PPARA/UGT1A1/DAG1/HDAC2/CDH1/ACACA/PARP1/SREBF1/CDKN1A/RAD51/LRP8/GNAI1/CDK4/BLM/TGFB1/BRCA1/CPT1A/FOSL1/TBXAS1/FBP1/NPPC/SPINK1/CCR5/CYBB/GABBR1/PTPRC/KLF2/G6PD/CLDN3/NEFL/TNC/ADCY8/PTGER2/CDA/AKR1C2/NR0B2/CES1/AKR1C3/S100A8/SFRP1	53
GO:0032526	BP	GO:0032526	response to retinoic acid	29/2018	106/18870	1.35831e-06	4.31531e-05	2.99136e-05	RARG/FGFR2/WNT7B/GSK3B/WNT5A/TFRC/SLC10A3/FZD7/RXRA/IGF2R/PTK7/GJB3/TBX1/HDAC2/SREBF1/IGFBP2/GJB2/TRIM16/TESC/KLF4/CYP26A1/WNT5B/FZD10/WNT11/WNT9A/SOX9/TNC/ASCL1/DKK1	29
GO:0019884	BP	GO:0019884	antigen processing and presentation of exogenous antigen	18/2018	49/18870	1.37567e-06	4.34769e-05	3.01381e-05	CTSS/FCGR2B/HLA-DMB/FCGR1A/HLA-DMA/HLA-DRA/HLA-DPB1/FCER1G/CD74/HLA-DPA1/HLA-DRB1/HLA-DQA1/HLA-DRB5/HLA-DOA/HLA-DQB1/CTSE/HLA-DQA2/HLA-DQB2	18
GO:1905818	BP	GO:1905818	regulation of chromosome separation	23/2018	74/18870	1.51341e-06	4.75824e-05	3.29839e-05	CSNK2A1/ZW10/INCENP/SMC4/ZWILCH/BUB1B/SMC2/ESPL1/TTK/CENPF/PLK1/TRIP13/CDCA8/NCAPG2/AURKB/SPC24/SPC25/BIRC5/ZWINT/BUB1/CDC20/MAD2L1/UBE2C	23
GO:0070371	BP	GO:0070371	ERK1 and ERK2 cascade	65/2018	336/18870	1.52257e-06	4.76235e-05	3.30124e-05	FGFR3/TRPV4/CRKL/FGFR2/DLG1/TRAF7/HRAS/DUSP9/SRC/EGFR/DUSP7/P2RY1/NOTCH1/MAPK1/CSK/APP/EPHA2/NDRG4/WNK2/NRG1/HMGCR/GPNMB/DUSP4/DAB2IP/CD44/SEMA6A/PTPN22/CX3CL1/MYC/ARRB1/TGFB1/NDRG2/MFHAS1/GSTP1/FBLN1/LMO3/F2RL1/FGA/HTR2C/TIAM1/EPHA4/IQGAP3/S100A7/FGG/PDGFA/IL1A/PTPRC/FGB/HAVCR2/CCR1/XCL1/CCL23/SOX9/CD74/HLA-DRB1/CCL13/CCL26/EPHA7/TREM2/CCL8/NPNT/CCL18/MARCO/ALOX15/PLA2G2A	65
GO:0007052	BP	GO:0007052	mitotic spindle organization	33/2018	130/18870	1.66003e-06	5.16567e-05	3.58083e-05	DCTN1/CLASP1/SPAST/INCENP/CKAP5/RAE1/HSPA1B/DRG1/KIF23/CHEK2/STAG1/KIFC1/TUBG1/TUBG2/WDR62/DYNC1H1/GNAI1/PKD1/TPX2/FLNA/TTK/PLK1/KIF11/RACGAP1/CENPH/CDCA8/KIF4A/AURKB/MYBL2/SPC25/BIRC5/CDC20/NEK2	33
GO:0007093	BP	GO:0007093	mitotic cell cycle checkpoint signaling	35/2018	142/18870	1.70557e-06	5.25349e-05	3.6417e-05	FZR1/CASP2/ZW10/INCENP/RFWD3/TOPBP1/MDC1/DTL/CHEK2/RBBP8/CDKN1A/PRKDC/ZWILCH/GTSE1/BUB1B/CDC6/EME1/BLM/TTK/CENPF/PLK1/TRIP13/BRCA1/CDCA8/IER3/AURKB/SPC24/SPC25/BIRC5/ZWINT/CHEK1/BUB1/CDC20/MAD2L1/MUC1	35
GO:0043405	BP	GO:0043405	regulation of MAP kinase activity	35/2018	142/18870	1.70557e-06	5.25349e-05	3.6417e-05	DVL3/ARHGEF5/HRAS/MAP3K4/EGFR/DUSP7/DVL2/HGS/WNT5A/MAP3K13/MAP4K2/PAK1/MAP3K5/DAB2IP/SORL1/SERPINB3/GHR/TPD52L1/PDCD10/PTPN22/TGFB1/PIK3CG/GSTP1/TRIB2/AGT/CBLC/EZH2/PDGFA/FZD10/TRIB3/ROBO1/KIT/S100A12/DKK1/UCHL1	35
GO:0048384	BP	GO:0048384	retinoic acid receptor signaling pathway	14/2018	32/18870	1.78167e-06	5.46017e-05	3.78497e-05	RARG/CRKL/ACTN4/RXRA/CNOT1/TBX1/TRIM16/CYP26A1/EZH2/PRAME/DHRS3/KLF2/RARB/AKR1C3	14
GO:0018149	BP	GO:0018149	peptide cross-linking	13/2018	28/18870	1.83151e-06	5.55681e-05	3.85196e-05	DSP/CSTA/SPRR1A/EVPL/TGM1/SPRR1B/PI3/KRT10/IVL/TGM5/KRT1/ANXA1/TGM2	13
GO:0060512	BP	GO:0060512	prostate gland morphogenesis	13/2018	28/18870	1.83151e-06	5.55681e-05	3.85196e-05	RARG/FGFR2/BMP7/SERPINB5/NOTCH1/WNT5A/FEM1B/HOXA13/HOXD13/SOX9/TNC/HOXB13/SFRP1	13
GO:0030850	BP	GO:0030850	prostate gland development	18/2018	50/18870	1.93556e-06	5.84327e-05	4.05054e-05	RARG/FGFR2/BMP7/SERPINB5/NOTCH1/WNT5A/FEM1B/STK11/FKBP4/HOXA13/HOXA10/HOXD13/HOXA11/SOX9/TNC/ANXA1/HOXB13/SFRP1	18
GO:0001952	BP	GO:0001952	regulation of cell-matrix adhesion	32/2018	125/18870	1.94702e-06	5.84878e-05	4.05436e-05	DDR1/JUP/JAG1/SMAD3/EPHA1/MINK1/RCC2/CASK/GSK3B/SRC/CLASP1/LDB1/SLC9A1/DAG1/NF2/PPM1F/PHLDB2/BCL6/CORO1C/VCL/CX3CL1/MMP14/FUT1/CDK6/CD3E/CDH13/CEACAM6/COL16A1/PLAU/SERPINE1/SFRP1/MMP12	32
GO:0072175	BP	GO:0072175	epithelial tube formation	34/2018	137/18870	2.0208e-06	6.04051e-05	4.18726e-05	DVL3/RARG/FGFR2/GRHL3/BRD2/GRHL2/RGMA/VANGL2/CELSR1/FZD6/PLXNB2/OPA1/BMP7/DVL2/ADM/WNT5A/TULP3/IFT122/PTK7/SPINT1/LUZP1/SPINT2/SEMA4C/TGFB1/SCRIB/SIX4/FOLR1/BMP5/LMO4/SOX9/LHX2/CECR2/TWIST1/SFRP1	34
GO:0044784	BP	GO:0044784	metaphase/anaphase transition of cell cycle	27/2018	97/18870	2.16177e-06	6.43021e-05	4.4574e-05	BCL7A/SMARCB1/SMARCD2/SMARCD1/ACTL6A/ZW10/INCENP/SMARCA4/ZWILCH/BUB1B/CDC6/ESPL1/TTK/CENPF/PLK1/TRIP13/SMARCA2/CDCA8/AURKB/SPC24/SPC25/BIRC5/ZWINT/BUB1/CDC20/MAD2L1/UBE2C	27
GO:0045059	BP	GO:0045059	positive thymic T cell selection	9/2018	14/18870	2.18034e-06	6.45381e-05	4.47376e-05	SRF/FOXN1/STK11/CD3D/ITPKB/CD3G/CD3E/PTPRC/CD74	9
GO:0071900	BP	GO:0071900	regulation of protein serine/threonine kinase activity	57/2018	285/18870	2.25528e-06	6.64321e-05	4.60505e-05	DVL3/ARHGEF5/HRAS/ADAM17/MAP3K4/SRC/EGFR/DUSP7/DVL2/HGS/WNT5A/AKT1/TFAP4/MAP3K13/MAP4K2/PAK1/MAP3K5/DAB2IP/SNCA/CDKN1A/PKMYT1/CDK5R1/SORL1/CDC25A/SERPINB3/GHR/TPD52L1/PDCD10/CCNF/PKD1/CDC6/PTPN22/BLM/MAPRE3/PLK1/TGFB1/HMGA2/PIK3CG/GSTP1/TRIB2/CCNB2/AGT/CEBPA/CBLC/CCNA1/EZH2/CCNA2/PDGFA/FZD10/CCNE1/TRIB3/PKIB/ROBO1/KIT/S100A12/DKK1/UCHL1	57
GO:0010212	BP	GO:0010212	response to ionizing radiation	34/2018	138/18870	2.40943e-06	7.03431e-05	4.87616e-05	RNF168/TMEM109/HRAS/RRM1/TNKS1BP1/ELK1/XRCC6/SNAI2/STK11/USP28/RFWD3/TOPBP1/MTA1/PARP1/RAD54L/CHEK2/CDKN1A/RAD51/PRKDC/IFI16/FIGNL1/ECT2/MYC/BLM/XRCC2/BRCA1/CRYAB/RAD51AP1/THBD/IL1A/PTPRC/ANXA1/EGR1/SFRP1	34
GO:0001738	BP	GO:0001738	morphogenesis of a polarized epithelium	26/2018	92/18870	2.42935e-06	7.03431e-05	4.87616e-05	DVL3/CELSR2/DLG5/GRHL3/VANGL2/CELSR1/FZD6/SH3BP1/ARHGEF19/DVL2/VANGL1/WNT5A/LAMA5/RYK/FZD7/PTK7/ZNRF3/LAMA1/GPC3/SCRIB/TCF15/TIAM1/FOXF2/WNT11/DKK1/SFRP1	26
GO:0007094	BP	GO:0007094	mitotic spindle assembly checkpoint signaling	17/2018	46/18870	2.44601e-06	7.03431e-05	4.87616e-05	ZW10/INCENP/ZWILCH/BUB1B/TTK/CENPF/PLK1/TRIP13/CDCA8/AURKB/SPC24/SPC25/BIRC5/ZWINT/BUB1/CDC20/MAD2L1	17
GO:0071173	BP	GO:0071173	spindle assembly checkpoint signaling	17/2018	46/18870	2.44601e-06	7.03431e-05	4.87616e-05	ZW10/INCENP/ZWILCH/BUB1B/TTK/CENPF/PLK1/TRIP13/CDCA8/AURKB/SPC24/SPC25/BIRC5/ZWINT/BUB1/CDC20/MAD2L1	17
GO:0071174	BP	GO:0071174	mitotic spindle checkpoint signaling	17/2018	46/18870	2.44601e-06	7.03431e-05	4.87616e-05	ZW10/INCENP/ZWILCH/BUB1B/TTK/CENPF/PLK1/TRIP13/CDCA8/AURKB/SPC24/SPC25/BIRC5/ZWINT/BUB1/CDC20/MAD2L1	17
GO:0048730	BP	GO:0048730	epidermis morphogenesis	15/2018	37/18870	2.45925e-06	7.03901e-05	4.87942e-05	FGFR2/FOXE1/SMO/KRT17/EXT1/NOTCH1/TMEM79/SOSTDC1/NGFR/FST/GLI2/KLF4/FOXQ1/PLA2G10/IGFBP5	15
GO:0051988	BP	GO:0051988	regulation of attachment of spindle microtubules to kinetochore	11/2018	21/18870	2.5897e-06	7.37761e-05	5.11413e-05	RCC2/ZW10/INCENP/ZWILCH/ECT2/RACGAP1/CDCA8/AURKB/SPAG5/BIRC5/NEK2	11
GO:0048640	BP	GO:0048640	negative regulation of developmental growth	30/2018	115/18870	2.65219e-06	7.52033e-05	5.21307e-05	FGFR3/PTPRS/DIP2B/JARID2/SEMA3F/RGMA/TP73/RTN4R/NTN1/SEMA4B/SEMA4A/WNT5A/ULK1/SEMA4F/PPARA/BCL11A/RYK/RAI1/VGLL4/SEMA6D/CDH1/CDKN1A/SEMA4C/SEMA6A/STC2/MAPK11/KCNK2/G6PD/EPHA7/CGA	30
GO:0031069	BP	GO:0031069	hair follicle morphogenesis	14/2018	33/18870	2.79027e-06	7.87505e-05	5.45895e-05	FGFR2/FOXE1/SMO/KRT17/EXT1/NOTCH1/TMEM79/SOSTDC1/NGFR/FST/GLI2/FOXQ1/PLA2G10/IGFBP5	14
GO:0070542	BP	GO:0070542	response to fatty acid	19/2018	56/18870	2.8268e-06	7.9412e-05	5.50481e-05	CLDN1/SMARCD1/PIK3CA/SRC/LDLR/HES1/SREBF1/CDK4/CPT1A/TBXAS1/PDK4/LPL/SCD/SOX9/CPS1/AKR1C2/AKR1C1/AKR1C3/PCSK1	19
GO:0019730	BP	GO:0019730	antimicrobial humoral response	33/2018	133/18870	2.85546e-06	7.98476e-05	5.53501e-05	KRT6A/WFDC5/GAPDH/EVPL/TSLP/RNASE7/PGLYRP3/PI3/PLA2G6/SPINK5/FGA/S100A7/RNASE6/ANG/FGB/DEFB126/WFDC10B/CXCL2/CCL13/WFDC3/PGC/PGLYRP4/LYZ/CXCL6/CXCL9/KLK5/S100A12/KLK7/CXCL1/CXCL5/WFDC2/CXCL13/S100A9	33
GO:0070663	BP	GO:0070663	regulation of leukocyte proliferation	54/2018	267/18870	2.90952e-06	8.06931e-05	5.59362e-05	DLG5/DLG1/EFNB1/CD276/MAPK1/SLC7A1/TFRC/PRNP/BID/VTCN1/GPNMB/BCL6/HES1/TICAM1/IGFBP2/CDKN1A/TNFSF13B/NCK1/PTPN22/FCGR2B/CCR2/LST1/SCRIB/HLA-DMB/GSTP1/BTK/AIF1/CD40LG/MEF2C/CTLA4/ADA/CSF2RA/NMB/IL1A/CD3E/PTPRC/HAVCR2/HLA-DPB1/XCL1/CD55/CD74/TYROBP/VSIG4/FCGR3A/HLA-DPA1/HLA-DRB1/MNDA/ANXA1/KIT/VAV3/PLA2G2D/SFTPD/PLA2G2A/FOXJ1	54
GO:0033044	BP	GO:0033044	regulation of chromosome organization	51/2018	247/18870	2.91229e-06	8.06931e-05	5.59362e-05	BCL7A/MORC2/SMARCB1/SMARCD2/SMARCD1/NAT10/MAP3K4/SRC/ACTL6A/MAPK1/ZW10/DKC1/INCENP/DHX36/TRIM28/ACD/TCP1/SMARCA4/RUVBL1/PARP1/SMC4/CCT5/CCT4/ZWILCH/FEN1/BUB1B/SMC2/CCT6A/CDC6/MYC/ESPL1/TTK/CENPF/PLK1/TRIP13/SMARCA2/CDCA8/NCAPG2/DDX11/AURKB/SPC24/TOP2A/SPC25/BIRC5/ZWINT/BUB1/CDC20/MAD2L1/PKIB/NEK2/UBE2C	51
GO:1901654	BP	GO:1901654	response to ketone	45/2018	208/18870	3.01179e-06	8.30707e-05	5.75843e-05	SIN3A/IGF1R/ADCY3/CLDN1/PIK3CA/SRC/ELK1/CAD/AKT1/DSG2/TFAP4/GPI/ACACA/PARP1/HOXA13/SREBF1/CDKN1A/GJB2/GNAI1/HOXA10/HOXD13/CDK4/PCNA/SRD5A1/TGFB1/FOSL1/FBP1/PSPH/HOXA11/DSG1/CYBB/PTPRC/KLF2/DDIT4/NEFL/TNC/ADCY8/PTGER2/CPS1/HOXB13/CA9/CDA/AKR1C2/AKR1C3/SFRP1	45
GO:0030308	BP	GO:0030308	negative regulation of cell growth	42/2018	189/18870	3.10128e-06	8.5152e-05	5.9027e-05	PRDM11/PTPRS/DIP2B/SMAD3/SEMA3F/SERTAD2/RGMA/RTN4R/NTN1/SEMA4B/SEMA4A/WNT5A/ULK1/SEMA4F/PPARA/STK11/BCL11A/RYK/HSPA1B/VGLL4/SEMA6D/GJA1/SMARCA4/CDH1/BCL6/CDKN1A/SH3BP4/SEMA4C/SEMA6A/TGFB1/BRCA1/SMARCA2/CRYAB/FBP1/SERPINE2/G6PD/WNT11/OSGIN1/EPHA7/CDA/SFRP1/SCGB3A1	42
GO:0070661	BP	GO:0070661	leukocyte proliferation	66/2018	350/18870	3.16558e-06	8.62705e-05	5.98024e-05	DLG5/ELF4/DLG1/BAP1/EFNB1/CD276/MAPK1/SLC7A1/FOSL2/TFRC/PRNP/BID/VTCN1/GPNMB/BCL6/HES1/TICAM1/IGFBP2/CDKN1A/TNFSF13B/NCK1/PTPN22/CX3CL1/FCGR2B/CCR2/LST1/SCRIB/PIK3CG/HLA-DMB/GSTP1/HELLS/F2RL1/BTK/CD180/AIF1/CD40LG/MEF2C/CTLA4/ADA/CSF2RA/NMB/IL1A/CD3E/PTPRC/HAVCR2/HLA-DPB1/XCL1/CD55/CD74/TYROBP/VSIG4/FCGR3A/HLA-DPA1/HLA-DRB1/CD79A/MNDA/ANXA1/MS4A1/KIT/CR2/VAV3/TREM2/PLA2G2D/SFTPD/PLA2G2A/FOXJ1	66
GO:0007548	BP	GO:0007548	sex differentiation	57/2018	288/18870	3.17045e-06	8.62705e-05	5.98024e-05	CRKL/SDC1/EIF2B5/TYRO3/RRM1/SRC/DMRT2/ATN1/SOX15/CASP2/NOTCH1/WNT5A/TFAP2C/DMRT3/FKBP4/FOXL2/WNT2B/NUDT1/PCYT1B/HOXA13/PLEKHA1/DNAJC19/TNFSF10/BRIP1/TESC/HOXA10/PKD1/HOXD13/FST/DMRTA2/FLNA/SRD5A1/MMP14/TBX3/CENPI/SIX4/PBX1/MERTK/NPPC/HOXA11/BIK/ANG/BMP5/FOXC1/IL1A/ADAMTS1/FOXF2/SOX9/ASPM/CBX2/KIT/EREG/CDKL2/CGA/RETN/AKR1C3/SFRP1	57
GO:0048332	BP	GO:0048332	mesoderm morphogenesis	23/2018	77/18870	3.24941e-06	8.80242e-05	6.10181e-05	ITGB4/SRF/FGFR2/SMAD3/AHDC1/BMP7/WNT5A/EXT2/EPHA2/NF2/GPI/GJA1/ITGA2/EYA2/TBX6/SIX2/KLF4/TBX3/HMGA2/HOXA11/FOXC1/WNT11/DKK1	23
GO:0045786	BP	GO:0045786	negative regulation of cell cycle	74/2018	407/18870	3.33526e-06	8.99481e-05	6.23517e-05	DLG1/PRPF19/FZR1/BMP7/E2F7/CASP2/SOX2/OVOL1/ZW10/PTPRK/FEM1B/HECA/TIMELESS/USP28/INCENP/TFAP4/RFWD3/TOPBP1/DOT1L/MDC1/GPNMB/NSUN2/TOM1L2/PTPN3/DTL/BCL6/CHEK2/DAB2IP/RBBP8/CDKN1A/PKMYT1/WEE1/CDT1/RAD51/PRKDC/ZWILCH/BRIP1/HOXD10/GTSE1/CCNF/BUB1B/GMNN/CDC6/ESPL1/EME1/BLM/KLF4/MAPK12/TTK/CENPF/PLK1/TGFB1/TRIP13/BRCA1/SCRIB/CDK6/CDCA8/NPPC/CEBPA/IER3/EZH2/AURKB/SPC24/SPC25/BIRC5/ZWINT/FOXC1/CHEK1/RUNX…	74
GO:0010977	BP	GO:0010977	negative regulation of neuron projection development	34/2018	140/18870	3.40149e-06	9.02097e-05	6.25331e-05	TRPV4/PTPRS/DIP2B/CARM1/SEMA3F/RGMA/RTN4R/NTN1/SEMA4B/KREMEN1/NEO1/SEMA4A/WNT5A/ULK1/SEMA4F/BCL11A/RYK/LRP4/FKBP4/HDAC2/SEMA6D/CDH1/CBFA2T2/SYNGAP1/HES1/SEMA4C/SEMA6A/TBX6/FLNA/CRMP1/EPHA4/EPHA7/RTN4RL2/DKK1	34
GO:0090090	BP	GO:0090090	negative regulation of canonical Wnt signaling pathway	34/2018	140/18870	3.40149e-06	9.02097e-05	6.25331e-05	MCC/FZD6/SIAH2/SOX13/GSK3B/KREMEN1/HDAC1/SOX2/TLE3/NOTCH1/WNT5A/SNAI2/STK11/LRP4/SOSTDC1/CTNNBIP1/ZNRF3/DAB2IP/GPC3/IGFBP2/TLE4/SOST/NKX2-5/DKK3/DDIT3/TLE6/WNT11/GLI3/TBX18/SOX9/NKD2/EGR1/DKK1/SFRP1	34
GO:0048565	BP	GO:0048565	digestive tract development	33/2018	134/18870	3.40446e-06	9.02097e-05	6.25331e-05	CRKL/FGFR2/SMAD3/FOXE1/SMO/EPHB3/EXT1/KLF5/SRC/EGFR/NOTCH1/WNT5A/CBFA2T2/HOXA13/HES1/CDKN1A/PKD1/HOXD13/SIX2/GLI2/SHOX2/SPDEF/ADA/FOXF2/WNT11/GLI3/RARB/SOX9/AGR2/CPS1/KIT/ASCL1/SFRP1	33
GO:0045229	BP	GO:0045229	external encapsulating structure organization	62/2018	323/18870	3.43309e-06	9.02097e-05	6.25331e-05	DDR1/SMAD3/HAS3/COL7A1/EXT1/COL4A6/COL4A5/COL17A1/CLASP1/WDR72/SERPINB5/NOTCH1/FSCN1/APP/DAG1/PHLDB2/SPINT1/ADAMTS17/MATN2/ANXA2/TGM1/LAMA1/MMP10/SPINT2/OLFML2A/LAMC1/CTSS/MMP14/TGFB1/THSD4/COL27A1/FBLN1/TCF15/SPINK5/AGT/ADAMTSL5/SULF2/LAMB1/SLC39A8/FOXC1/EGFL6/ADAMTS1/FOXF2/NID1/C6orf15/CAV2/LOXL4/SOX9/DPP4/MMP3/COL16A1/PDPN/MMP24/MMP11/HPN/TMPRSS6/NPNT/COL9A2/KLK5/KLK7/MMP1/MMP12	62
GO:0031577	BP	GO:0031577	spindle checkpoint signaling	17/2018	47/18870	3.45189e-06	9.02097e-05	6.25331e-05	ZW10/INCENP/ZWILCH/BUB1B/TTK/CENPF/PLK1/TRIP13/CDCA8/AURKB/SPC24/SPC25/BIRC5/ZWINT/BUB1/CDC20/MAD2L1	17
GO:0090102	BP	GO:0090102	cochlea development	17/2018	47/18870	3.45189e-06	9.02097e-05	6.25331e-05	GRHL3/MCM2/DVL2/WNT5A/PTK7/TBX1/HES1/HOXA1/EPHA4/CCNA2/KCNK2/TBX18/SOX9/CECR2/HPN/CALB1/SLITRK6	17
GO:0090329	BP	GO:0090329	regulation of DNA-templated DNA replication	17/2018	47/18870	3.45189e-06	9.02097e-05	6.25331e-05	MCM5/E2F7/MCM2/WRNIP1/MCM3/TIMELESS/LIG3/RFC4/MCM4/BCL6/RFC5/MCM7/CDT1/CHTF18/GMNN/BLM/PCNA	17
GO:0045860	BP	GO:0045860	positive regulation of protein kinase activity	56/2018	282/18870	3.46389e-06	9.02097e-05	6.25331e-05	DVL3/ARHGEF5/HRAS/ADAM17/MAP3K4/SRC/EGFR/NAB2/DVL2/HSP90AB1/MARK2/UNC119/WNT5A/XRCC6/AKT1/PRNP/STK11/MAP3K13/MAP4K2/NRG1/PAK1/MAP3K5/DAB2IP/SNCA/CDKN1A/ADRA2B/LRP8/GHR/TPD52L1/PDCD10/ECT2/PKD1/TPX2/MAPRE3/TGFB1/GPRC5B/HMGA2/PIK3CG/FCGR1A/AGT/CALCA/EPHA4/EZH2/KIF14/ANG/PDGFA/PTPRC/FZD10/ADRA2C/ADCY8/ROBO1/KIT/EGR1/EREG/S100A12/DKK1	56
GO:0046942	BP	GO:0046942	carboxylic acid transport	66/2018	351/18870	3.49949e-06	9.07475e-05	6.29058e-05	SLC6A8/ABCC5/ABCC1/SLC2A1/NTRK2/LRRC8A/ABCC10/PLA2R1/SLC25A1/SLCO3A1/SLC7A1/AKT1/SLC10A3/SLC7A8/GOT2/SLC5A6/PPARA/SLC1A5/SLC6A9/LRRC8D/SLC3A2/PPARD/SLC1A4/GIPC1/CROT/GJA1/SLC38A2/SLC16A1/SNCA/SLC5A12/SLCO1A2/ACSL5/SLC7A5/SLC6A15/SLC38A1/FABP5/CPT1A/SLC16A4/RBP1/ATP8B1/SLC43A3/PLA2G3/SLC7A7/FOLR1/SLC7A4/NMB/PLA2G12B/IL1A/GABBR1/SLC1A6/SLC7A2/EMB/ANXA1/PLA2G10/PLA2G4F/AKR1C1/FOLR2/NR0B2/PLA2G2D/SLC…	66
GO:0060675	BP	GO:0060675	ureteric bud morphogenesis	21/2018	67/18870	3.67895e-06	9.49951e-05	6.58503e-05	DLG1/SMO/LAMA5/FOXD1/CTNNBIP1/HOXD11/WNT2B/HES1/GPC3/SIX2/MYC/TACSTD2/SIX4/PBX1/AGT/HOXA11/WNT11/GLI3/SOX9/HOXB7/NPNT	21
GO:0060688	BP	GO:0060688	regulation of morphogenesis of a branching structure	18/2018	52/18870	3.71011e-06	9.53939e-05	6.61267e-05	FGFR2/SMO/BMP7/WNT5A/SNAI2/BCL11A/MAP3K13/WNT2B/HOXD13/SIX2/TACSTD2/SIX4/AGT/SHOX2/PDGFA/SOX9/HOXB7/SFRP1	18
GO:0061844	BP	GO:0061844	antimicrobial humoral immune response mediated by antimicrobial peptide	24/2018	83/18870	3.77531e-06	9.64072e-05	6.68291e-05	KRT6A/GAPDH/EVPL/TSLP/RNASE7/PGLYRP3/SPINK5/S100A7/RNASE6/ANG/DEFB126/CXCL2/CCL13/PGC/PGLYRP4/CXCL6/CXCL9/KLK5/S100A12/KLK7/CXCL1/CXCL5/CXCL13/S100A9	24
GO:0021537	BP	GO:0021537	telencephalon development	55/2018	276/18870	3.7813e-06	9.64072e-05	6.68291e-05	SRF/CRKL/PTPRS/NDE1/SMO/EIF2B5/FXR1/SLC2A1/EPHB3/WDR47/NTRK2/IGF1R/EXT1/RTN4R/GSK3B/EGFR/HDAC1/DLX5/WNT5A/PEX5/RYK/NF2/ARL13B/MDGA1/SLC38A2/FEZ1/DAB2IP/HES1/CNTNAP2/WDR62/CDK5R1/CORO1C/LRP8/LHX5/NUMBL/DMRTA2/FLNA/SRD5A1/DLX1/FUT1/CDK6/EZH2/KIF14/BCL11B/LAMB1/GLI3/RARB/KCNA3/ASPM/NEFL/LHX2/ROBO1/ASCL1/IGF2BP1/SLC7A11	55
GO:0015849	BP	GO:0015849	organic acid transport	66/2018	352/18870	3.86609e-06	9.81567e-05	6.80419e-05	SLC6A8/ABCC5/ABCC1/SLC2A1/NTRK2/LRRC8A/ABCC10/PLA2R1/SLC25A1/SLCO3A1/SLC7A1/AKT1/SLC10A3/SLC7A8/GOT2/SLC5A6/PPARA/SLC1A5/SLC6A9/LRRC8D/SLC3A2/PPARD/SLC1A4/GIPC1/CROT/GJA1/SLC38A2/SLC16A1/SNCA/SLC5A12/SLCO1A2/ACSL5/SLC7A5/SLC6A15/SLC38A1/FABP5/CPT1A/SLC16A4/RBP1/ATP8B1/SLC43A3/PLA2G3/SLC7A7/FOLR1/SLC7A4/NMB/PLA2G12B/IL1A/GABBR1/SLC1A6/SLC7A2/EMB/ANXA1/PLA2G10/PLA2G4F/AKR1C1/FOLR2/NR0B2/PLA2G2D/SLC…	66
GO:0051962	BP	GO:0051962	positive regulation of nervous system development	57/2018	290/18870	3.96179e-06	0.000100167	6.94355e-05	CLSTN1/SRF/DLG5/PTPRZ1/CLCN2/SMO/PLXNA1/EPHB3/NTRK2/TP73/PLXNB2/PLXNB1/CYFIP1/HAP1/PRKCI/NTN1/HDAC1/SEMA4A/NOTCH1/IL1RAP/STK11/DAG1/DHX36/SPEN/MAP3K13/SPINT1/HDAC2/BAIAP2/CUL7/HES1/WDR62/LRP8/PLXNB3/AGRN/NLGN2/NUMBL/CX3CL1/DMRTA2/XRCC2/SLC7A5/TGFB1/PTN/CHODL/SHOX2/TIAM1/EPHA4/SERPINE2/GLI3/RND2/MAP1B/ASPM/NEFL/ROBO1/KIT/TGM2/ASCL1/SLITRK6	57
GO:0050803	BP	GO:0050803	regulation of synapse structure or activity	51/2018	250/18870	4.19287e-06	0.00010557	7.31806e-05	EIF4G1/CLSTN1/PTPRS/DLG5/SEMA3F/IGSF9/EPHB3/DCTN1/NTRK2/CYFIP1/NTN1/TUBB/SEMA4A/IL1RAP/WNT5A/AKT1/APP/PRNP/DAG1/DHX36/LRP4/PTPN13/MDGA1/LRFN3/BAIAP2/SYNGAP1/DAB2IP/SNCA/CDK5R1/LRP8/AGRN/NLGN2/NRCAM/FCGR2B/C1QL1/SIX4/SRGN/MEF2C/TIAM1/EPHA4/RAB17/CTTNBP2/LRFN4/CDC20/NEFL/SLC18A3/EPHA7/TREM2/SLITRK6/DKK1/SLC7A11	51
GO:0007059	BP	GO:0007059	chromosome segregation	76/2018	424/18870	4.25539e-06	0.000106701	7.3965e-05	BCL7A/NDE1/SMARCB1/RCC2/PHF13/SMARCD2/SMARCD1/CLASP1/TUBB/ACTL6A/CSNK2A1/EHMT2/ZW10/INCENP/HSPA1B/SMARCA4/DRG1/KIF23/PSMC3IP/CENPO/CHEK2/KIF22/STAG1/SMC4/KIFC1/CENPM/TUBG1/TUBG2/CDT1/DYNC1H1/ZWILCH/BRIP1/BUB1B/SMC2/ECT2/CDC6/ESPL1/TPX2/MAPRE3/CDCA5/FLNA/TTK/CENPF/PLK1/KIF11/TRIP13/CENPI/BRCA1/RACGAP1/CCNB2/SMARCA2/CENPH/CDCA8/NCAPG2/MKI67/KIF4A/KIF14/AURKB/SPC24/MYBL2/TOP2A/KIF2C/SPAG5/SPC25/BIRC…	76
GO:0071398	BP	GO:0071398	cellular response to fatty acid	14/2018	34/18870	4.27742e-06	0.000106812	7.40418e-05	CLDN1/SMARCD1/SRC/LDLR/HES1/SREBF1/CDK4/CPT1A/PDK4/LPL/CPS1/AKR1C2/AKR1C1/AKR1C3	14
GO:0045109	BP	GO:0045109	intermediate filament organization	22/2018	73/18870	4.49244e-06	0.000111722	7.74451e-05	KRT15/KRT5/KRT17/KRT13/KRT16/KRT19/KRT6B/KRT6A/KRT14/DSP/PKP1/KRT6C/KLHL24/KRT10/KRT7/KRT33A/KRT23/PKP2/KRT1/KRT4/NEFL/INA	22
GO:0050807	BP	GO:0050807	regulation of synapse organization	50/2018	244/18870	4.54354e-06	0.000112531	7.80063e-05	EIF4G1/CLSTN1/PTPRS/DLG5/SEMA3F/IGSF9/EPHB3/DCTN1/NTRK2/CYFIP1/NTN1/TUBB/SEMA4A/IL1RAP/WNT5A/AKT1/APP/PRNP/DAG1/DHX36/LRP4/PTPN13/MDGA1/LRFN3/BAIAP2/DAB2IP/SNCA/CDK5R1/LRP8/AGRN/NLGN2/NRCAM/FCGR2B/C1QL1/SIX4/SRGN/MEF2C/TIAM1/EPHA4/RAB17/CTTNBP2/LRFN4/CDC20/NEFL/SLC18A3/EPHA7/TREM2/SLITRK6/DKK1/SLC7A11	50
GO:0014033	BP	GO:0014033	neural crest cell differentiation	26/2018	95/18870	4.66725e-06	0.000115126	7.98046e-05	JAG1/SEMA3F/SMO/EFNB1/EXT1/BMP7/SEMA4B/SEMA4A/LAMA5/MAPK1/SNAI2/SEMA4F/NRG1/TBX1/SEMA6D/TCOF1/HES1/CORO1C/SEMA4C/SEMA6A/MEF2C/FOLR1/FOXC1/SOX9/TWIST1/SFRP1	26
GO:0072171	BP	GO:0072171	mesonephric tubule morphogenesis	21/2018	68/18870	4.79039e-06	0.0001164	8.06879e-05	DLG1/SMO/LAMA5/FOXD1/CTNNBIP1/HOXD11/WNT2B/HES1/GPC3/SIX2/MYC/TACSTD2/SIX4/PBX1/AGT/HOXA11/WNT11/GLI3/SOX9/HOXB7/NPNT	21
GO:0033046	BP	GO:0033046	negative regulation of sister chromatid segregation	17/2018	48/18870	4.81482e-06	0.0001164	8.06879e-05	ZW10/INCENP/ZWILCH/BUB1B/TTK/CENPF/PLK1/TRIP13/CDCA8/AURKB/SPC24/SPC25/BIRC5/ZWINT/BUB1/CDC20/MAD2L1	17
GO:0033048	BP	GO:0033048	negative regulation of mitotic sister chromatid segregation	17/2018	48/18870	4.81482e-06	0.0001164	8.06879e-05	ZW10/INCENP/ZWILCH/BUB1B/TTK/CENPF/PLK1/TRIP13/CDCA8/AURKB/SPC24/SPC25/BIRC5/ZWINT/BUB1/CDC20/MAD2L1	17
GO:0045841	BP	GO:0045841	negative regulation of mitotic metaphase/anaphase transition	17/2018	48/18870	4.81482e-06	0.0001164	8.06879e-05	ZW10/INCENP/ZWILCH/BUB1B/TTK/CENPF/PLK1/TRIP13/CDCA8/AURKB/SPC24/SPC25/BIRC5/ZWINT/BUB1/CDC20/MAD2L1	17
GO:2000816	BP	GO:2000816	negative regulation of mitotic sister chromatid separation	17/2018	48/18870	4.81482e-06	0.0001164	8.06879e-05	ZW10/INCENP/ZWILCH/BUB1B/TTK/CENPF/PLK1/TRIP13/CDCA8/AURKB/SPC24/SPC25/BIRC5/ZWINT/BUB1/CDC20/MAD2L1	17
GO:0050670	BP	GO:0050670	regulation of lymphocyte proliferation	49/2018	238/18870	4.91693e-06	0.000118268	8.19828e-05	DLG5/DLG1/EFNB1/CD276/SLC7A1/TFRC/PRNP/BID/VTCN1/GPNMB/BCL6/HES1/TICAM1/IGFBP2/CDKN1A/TNFSF13B/NCK1/PTPN22/FCGR2B/CCR2/LST1/SCRIB/HLA-DMB/BTK/AIF1/CD40LG/MEF2C/CTLA4/ADA/IL1A/CD3E/PTPRC/HAVCR2/HLA-DPB1/XCL1/CD55/CD74/TYROBP/VSIG4/FCGR3A/HLA-DPA1/HLA-DRB1/MNDA/ANXA1/VAV3/PLA2G2D/SFTPD/PLA2G2A/FOXJ1	49
GO:0006271	BP	GO:0006271	DNA strand elongation involved in DNA replication	9/2018	15/18870	4.93107e-06	0.000118268	8.19828e-05	MCM3/LIG1/LIG3/POLD2/RFC4/MCM4/POLE/MCM7/PCNA	9
GO:0060740	BP	GO:0060740	prostate gland epithelium morphogenesis	12/2018	26/18870	4.96924e-06	0.000118714	8.22921e-05	RARG/FGFR2/BMP7/NOTCH1/WNT5A/FEM1B/HOXA13/HOXD13/SOX9/TNC/HOXB13/SFRP1	12
GO:0051302	BP	GO:0051302	regulation of cell division	41/2018	186/18870	5.00396e-06	0.000118728	8.23016e-05	YEATS2/FGFR2/KLHL21/KIF13A/PKP4/PIK3R4/IGF1R/SFN/E2F7/KLHL13/SVIL/GIT1/SPAST/INCENP/WDR5/GIPC1/DLL1/KIF23/PGF/EVI2B/ECT2/CDC6/NAP1L2/MYC/BLM/PLK1/TGFB1/PTN/RACGAP1/CDCA8/KIF14/AURKB/PDGFA/BIRC5/KIF20A/IL1A/TLE6/MBIP/ASPM/TGFA/EREG	41
GO:0051784	BP	GO:0051784	negative regulation of nuclear division	20/2018	63/18870	5.00895e-06	0.000118728	8.23016e-05	BMP7/ZW10/INCENP/TOM1L2/ZWILCH/BUB1B/TTK/CENPF/PLK1/TRIP13/CDCA8/AURKB/SPC24/SPC25/BIRC5/ZWINT/CHEK1/BUB1/CDC20/MAD2L1	20
GO:0032508	BP	GO:0032508	DNA duplex unwinding	23/2018	79/18870	5.26192e-06	0.000124239	8.61217e-05	ASCC2/MCM5/MCM2/WRNIP1/MCM3/XRCC6/HMGA1/DHX36/RFC4/MCM4/POLQ/RUVBL1/RFC5/MCM7/CHTF18/RAD51/BRIP1/BLM/RECQL/RECQL4/DDX11/TOP2A/ANXA1	23
GO:0030198	BP	GO:0030198	extracellular matrix organization	61/2018	321/18870	5.72337e-06	0.00013461	9.33113e-05	DDR1/SMAD3/HAS3/COL7A1/EXT1/COL4A6/COL4A5/COL17A1/CLASP1/WDR72/SERPINB5/NOTCH1/FSCN1/APP/DAG1/PHLDB2/SPINT1/ADAMTS17/MATN2/ANXA2/LAMA1/MMP10/SPINT2/OLFML2A/LAMC1/CTSS/MMP14/TGFB1/THSD4/COL27A1/FBLN1/TCF15/SPINK5/AGT/ADAMTSL5/SULF2/LAMB1/SLC39A8/FOXC1/EGFL6/ADAMTS1/FOXF2/NID1/C6orf15/CAV2/LOXL4/SOX9/DPP4/MMP3/COL16A1/PDPN/MMP24/MMP11/HPN/TMPRSS6/NPNT/COL9A2/KLK5/KLK7/MMP1/MMP12	61
GO:0048638	BP	GO:0048638	regulation of developmental growth	62/2018	328/18870	5.74611e-06	0.000134623	9.33202e-05	FGFR3/SRF/PTPRS/FGFR2/DIP2B/JARID2/ATRN/SEMA3F/SMO/RGMA/SIN3A/TP73/RTN4R/CYFIP1/PIK3CA/GSK3B/NTN1/SEMA4B/SOX15/SEMA4A/NOTCH1/WNT5A/PEX5/FOSL2/AKT1/ULK1/SEMA4F/AFG3L2/APP/PPARA/BCL11A/RYK/PPARD/RAI1/MAP3K13/DLL1/VGLL4/SEMA6D/CDH1/CDKN1A/GHR/SEMA4C/SEMA6A/AGRN/NRCAM/NKX2-5/SIX4/STC2/MAPK11/NPPC/GAMT/MEF2C/OLFM1/KCNK2/FOXC1/G6PD/RND2/MAP1B/AGR2/EPHA7/CGA/VIL1	62
GO:0001701	BP	GO:0001701	in utero embryonic development	71/2018	392/18870	6.0081e-06	0.00014022	9.71999e-05	SRF/HS6ST1/FGFR2/SMAD3/DSC3/WNT7B/MFN2/SMO/GJB5/BAP1/SMARCB1/GRHL2/DHX35/SIN3A/BMP7/KRT19/NSDHL/EGFR/E2F7/ACTL6A/SOX15/CMIP/NOTCH1/ETNK2/KEAP1/ADM/CNOT3/MAPK1/AKT1/JAG2/MYH9/TRIM28/HEY1/TBL1XR1/GJB3/SPINT1/BYSL/GPI/CNOT1/NSUN2/HES1/RBBP8/SPINT2/ACVR1C/PKD1/MAFG/TEAD4/XRCC2/KLF4/NXN/TBX3/PLCD3/FOSL1/MDFI/CCNB2/ASF1B/NCAPG2/PSPH/CEBPA/ADA/BMP5/FOXC1/CHEK1/RRM2/KLF2/GLI3/SLC34A2/NEK2/ATP11A/PNLDC1/T…	71
GO:0043062	BP	GO:0043062	extracellular structure organization	61/2018	322/18870	6.33875e-06	0.00014737	0.000102156	DDR1/SMAD3/HAS3/COL7A1/EXT1/COL4A6/COL4A5/COL17A1/CLASP1/WDR72/SERPINB5/NOTCH1/FSCN1/APP/DAG1/PHLDB2/SPINT1/ADAMTS17/MATN2/ANXA2/LAMA1/MMP10/SPINT2/OLFML2A/LAMC1/CTSS/MMP14/TGFB1/THSD4/COL27A1/FBLN1/TCF15/SPINK5/AGT/ADAMTSL5/SULF2/LAMB1/SLC39A8/FOXC1/EGFL6/ADAMTS1/FOXF2/NID1/C6orf15/CAV2/LOXL4/SOX9/DPP4/MMP3/COL16A1/PDPN/MMP24/MMP11/HPN/TMPRSS6/NPNT/COL9A2/KLK5/KLK7/MMP1/MMP12	61
GO:0010965	BP	GO:0010965	regulation of mitotic sister chromatid separation	19/2018	59/18870	6.78907e-06	0.000157237	0.000108996	ZW10/INCENP/ZWILCH/BUB1B/ESPL1/TTK/CENPF/PLK1/TRIP13/CDCA8/AURKB/SPC24/SPC25/BIRC5/ZWINT/BUB1/CDC20/MAD2L1/UBE2C	19
GO:0048285	BP	GO:0048285	organelle fission	84/2018	488/18870	6.97968e-06	0.000161037	0.00011163	NDE1/PHF13/OPA1/FZR1/FOXJ2/BMP7/CLASP1/REEP4/SPAST/EHMT2/WNT5A/ZW10/INCENP/HSPA1B/RANBP1/DRG1/KIF23/HOXA13/CUL7/PSMC3IP/RAD54L/TOM1L2/CHEK2/KIF22/STAG1/SMC4/KIFC1/TUBG1/TUBG2/PKMYT1/CDT1/RAD51/ZWILCH/BRIP1/CORO1C/FIGNL1/BUB1B/SMC2/ESPL1/EME1/TPX2/CDCA5/FLNA/TTK/CENPF/PLK1/KIF11/TRIP13/CENPI/UBE2S/RACGAP1/ANLN/CCNB2/CDCA8/NCAPG2/RAD51AP1/MKI67/KIF4A/SPHK1/CCNA1/KIF14/AURKB/SPC24/MYBL2/TOP2A/KIF2C/…	84
GO:0001707	BP	GO:0001707	mesoderm formation	22/2018	75/18870	7.32566e-06	0.000167744	0.000116279	ITGB4/SRF/FGFR2/SMAD3/AHDC1/BMP7/WNT5A/EXT2/EPHA2/NF2/GPI/GJA1/ITGA2/EYA2/TBX6/SIX2/KLF4/HMGA2/HOXA11/FOXC1/WNT11/DKK1	22
GO:0061045	BP	GO:0061045	negative regulation of wound healing	22/2018	75/18870	7.32566e-06	0.000167744	0.000116279	SMAD3/CD9/CASK/CLASP1/CD109/PHLDB2/ANXA2/SERPINB2/ALOX12/FGA/FGG/THBD/PDGFA/SERPINE2/KRT1/FGB/CLDN3/TSPAN8/PLAT/PLAU/APOH/SERPINE1	22
GO:0002695	BP	GO:0002695	negative regulation of leukocyte activation	43/2018	202/18870	7.63101e-06	0.000174079	0.000120671	DLG5/DLG1/TYRO3/NR1D1/BCR/PRNP/RHBDD3/LDLR/VTCN1/GPNMB/BCL6/PGLYRP3/PTPN22/CX3CL1/FGL1/FCGR2B/CCR2/LST1/SCRIB/TNFAIP8L2/BTK/SAMSN1/MERTK/CTLA4/CST7/FGL2/PTPRC/HAVCR2/CD300LF/RUNX3/GLI3/XCL1/CD74/TYROBP/VSIG4/HLA-DRB1/MNDA/ANXA1/PLA2G2D/SFTPD/PLA2G2A/SFRP1/FOXJ1	43
GO:0032944	BP	GO:0032944	regulation of mononuclear cell proliferation	49/2018	242/18870	7.9535e-06	0.000180082	0.000124832	DLG5/DLG1/EFNB1/CD276/SLC7A1/TFRC/PRNP/BID/VTCN1/GPNMB/BCL6/HES1/TICAM1/IGFBP2/CDKN1A/TNFSF13B/NCK1/PTPN22/FCGR2B/CCR2/LST1/SCRIB/HLA-DMB/BTK/AIF1/CD40LG/MEF2C/CTLA4/ADA/IL1A/CD3E/PTPRC/HAVCR2/HLA-DPB1/XCL1/CD55/CD74/TYROBP/VSIG4/FCGR3A/HLA-DPA1/HLA-DRB1/MNDA/ANXA1/VAV3/PLA2G2D/SFTPD/PLA2G2A/FOXJ1	49
GO:0050769	BP	GO:0050769	positive regulation of neurogenesis	49/2018	242/18870	7.9535e-06	0.000180082	0.000124832	SRF/PTPRZ1/CLCN2/SMO/PLXNA1/NTRK2/TP73/PLXNB2/PLXNB1/CYFIP1/HAP1/PRKCI/NTN1/HDAC1/NOTCH1/STK11/DAG1/DHX36/SPEN/MAP3K13/SPINT1/HDAC2/BAIAP2/CUL7/HES1/WDR62/LRP8/PLXNB3/NUMBL/CX3CL1/DMRTA2/XRCC2/SLC7A5/TGFB1/PTN/CHODL/SHOX2/TIAM1/EPHA4/SERPINE2/GLI3/RND2/MAP1B/ASPM/NEFL/ROBO1/KIT/TGM2/ASCL1	49
GO:0030278	BP	GO:0030278	regulation of ossification	30/2018	121/18870	8.06824e-06	0.000182	0.000126162	SMAD3/SLC20A2/TFAP2A/BMP7/KREMEN1/NOTCH1/WNT5A/MAPK1/LRP4/RXRA/KREMEN2/FBN2/SIX2/SOST/ATP2B1/PTN/PBX1/SRGN/TRPM4/CALCA/MEF2C/DHRS3/CCR1/SOX9/MGP/FZD9/NELL1/TWIST1/DKK1/SFRP1	30
GO:0045061	BP	GO:0045061	thymic T cell selection	11/2018	23/18870	8.09878e-06	0.000182013	0.000126171	SRF/FOXN1/JAG2/STK11/CD3D/ITPKB/CD3G/CD3E/PTPRC/GLI3/CD74	11
GO:0051304	BP	GO:0051304	chromosome separation	23/2018	81/18870	8.34907e-06	0.000186258	0.000129113	CSNK2A1/ZW10/INCENP/SMC4/ZWILCH/BUB1B/SMC2/ESPL1/TTK/CENPF/PLK1/TRIP13/CDCA8/NCAPG2/AURKB/SPC24/SPC25/BIRC5/ZWINT/BUB1/CDC20/MAD2L1/UBE2C	23
GO:0072028	BP	GO:0072028	nephron morphogenesis	23/2018	81/18870	8.34907e-06	0.000186258	0.000129113	DLG1/SMO/BMP7/LAMA5/FOXD1/CTNNBIP1/HOXD11/WNT2B/HES1/GPC3/PKD1/SIX2/MYC/TACSTD2/SIX4/PBX1/AGT/HOXA11/WNT11/GLI3/SOX9/HOXB7/NPNT	23
GO:0008593	BP	GO:0008593	regulation of Notch signaling pathway	26/2018	98/18870	8.65786e-06	0.000192439	0.000133398	SREBF2/JAG1/POFUT1/TSPAN14/BMP7/PRKCI/SRC/LLGL1/NOTCH1/AKT1/JAG2/HEY1/EPN2/AAK1/DLL1/CBFA2T2/BCL6/HES1/PDCD10/MMP14/ARRB1/DLX1/ROBO1/KIT/ASCL1/MAGEA1	26
GO:0001658	BP	GO:0001658	branching involved in ureteric bud morphogenesis	19/2018	60/18870	8.94616e-06	0.000197401	0.000136838	DLG1/SMO/LAMA5/FOXD1/CTNNBIP1/HOXD11/WNT2B/GPC3/SIX2/MYC/TACSTD2/SIX4/PBX1/AGT/HOXA11/GLI3/SOX9/HOXB7/NPNT	19
GO:0002011	BP	GO:0002011	morphogenesis of an epithelial sheet	19/2018	60/18870	8.94616e-06	0.000197401	0.000136838	DDR1/SRF/JAG1/ADAM17/BMP7/CLASP1/DVL2/NOTCH1/WNT5A/DAG1/PHLDB2/LAMA1/CD44/PDCD10/FLNA/BMP5/HBEGF/PDPN/MMP12	19
GO:0051985	BP	GO:0051985	negative regulation of chromosome segregation	17/2018	50/18870	9.06634e-06	0.000197406	0.000136841	ZW10/INCENP/ZWILCH/BUB1B/TTK/CENPF/PLK1/TRIP13/CDCA8/AURKB/SPC24/SPC25/BIRC5/ZWINT/BUB1/CDC20/MAD2L1	17
GO:1902100	BP	GO:1902100	negative regulation of metaphase/anaphase transition of cell cycle	17/2018	50/18870	9.06634e-06	0.000197406	0.000136841	ZW10/INCENP/ZWILCH/BUB1B/TTK/CENPF/PLK1/TRIP13/CDCA8/AURKB/SPC24/SPC25/BIRC5/ZWINT/BUB1/CDC20/MAD2L1	17
GO:1905819	BP	GO:1905819	negative regulation of chromosome separation	17/2018	50/18870	9.06634e-06	0.000197406	0.000136841	ZW10/INCENP/ZWILCH/BUB1B/TTK/CENPF/PLK1/TRIP13/CDCA8/AURKB/SPC24/SPC25/BIRC5/ZWINT/BUB1/CDC20/MAD2L1	17
GO:0033045	BP	GO:0033045	regulation of sister chromatid segregation	27/2018	104/18870	9.07651e-06	0.000197406	0.000136841	BCL7A/SMARCB1/SMARCD2/SMARCD1/ACTL6A/ZW10/INCENP/SMARCA4/ZWILCH/BUB1B/CDC6/ESPL1/TTK/CENPF/PLK1/TRIP13/SMARCA2/CDCA8/AURKB/SPC24/SPC25/BIRC5/ZWINT/BUB1/CDC20/MAD2L1/UBE2C	27
GO:0010232	BP	GO:0010232	vascular transport	24/2018	87/18870	9.23862e-06	0.000199502	0.000138294	ABCC5/ABCC1/SLC2A1/SLCO3A1/SLC7A1/TFRC/SLC7A8/SLC5A6/SLC1A5/SLC6A9/SLC1A4/SLC38A2/SLC16A1/SLC7A5/SLC38A1/SLC4A3/FABP5/SLC15A2/LRP3/ATP8A1/SLC7A2/ATP2A3/SLC4A4/SLC22A3	24
GO:0150104	BP	GO:0150104	transport across blood-brain barrier	24/2018	87/18870	9.23862e-06	0.000199502	0.000138294	ABCC5/ABCC1/SLC2A1/SLCO3A1/SLC7A1/TFRC/SLC7A8/SLC5A6/SLC1A5/SLC6A9/SLC1A4/SLC38A2/SLC16A1/SLC7A5/SLC38A1/SLC4A3/FABP5/SLC15A2/LRP3/ATP8A1/SLC7A2/ATP2A3/SLC4A4/SLC22A3	24
GO:0060537	BP	GO:0060537	muscle tissue development	76/2018	433/18870	9.3016e-06	0.000199661	0.000138404	SRF/GPC1/LEMD2/FGFR2/JARID2/SMAD3/DLG1/SMO/TP73/KLF5/BMP7/EP300/GJB6/SOX15/DSP/SVIL/NOTCH1/SLC9A1/WNT5A/FOSL2/PPARA/NDRG4/DSG2/FZD7/HEY1/NRG1/TBX1/RYR1/DLL1/FOXL2/VGLL4/GJA1/LMNA/EYA2/GTF3C5/PPP1R13L/CXADR/PITX1/HOXD10/IGSF8/SOX6/CSRP2/DMRTA2/CENPF/TGFB1/TBX3/NKX2-5/HSD17B1/VAMP5/MYH14/SIX4/BCL9L/MAPK11/SHOX2/MEF2C/FHOD3/PLN/BMP5/PKP2/KCNK2/FOXC1/SYNE1/HOXD9/G6PD/TBX18/CAV2/RARB/SOX9/ALPK3/SORBS2…	76
GO:0001819	BP	GO:0001819	positive regulation of cytokine production	85/2018	499/18870	9.31181e-06	0.000199661	0.000138404	TRPV4/HK1/SMAD3/HRAS/ADAM17/SRC/CD276/PLA2R1/IL1RAP/WNT5A/HSPB1/APP/DHX36/GAPDH/MAPK13/DHX33/VTCN1/HSPA1B/HDAC2/CEBPG/LY96/TICAM1/TSLP/SORL1/IFI16/TRIM16/PTPN22/CX3CL1/SLC7A5/TGFB1/CCR2/BRCA1/GPRC5B/XBP1/SCRIB/PIK3CG/CD2/MAPK11/ADORA2B/SERPINB7/F2RL1/BTK/AGT/PLA2G3/SLAMF6/AIF1/SPHK1/ORM2/PAEP/DDIT3/CD40LG/SULF2/ORM1/NMB/LPL/IRF4/IL1A/CYBB/TLR8/CD3E/PTPRC/PANX2/HAVCR2/FCN1/HLA-DPB1/WNT11/FCER1G/XC…	85
GO:0045445	BP	GO:0045445	myoblast differentiation	28/2018	110/18870	9.37052e-06	0.000200212	0.000138787	SRF/JAG1/SDC1/SMARCB1/LRRC8A/SMARCD2/SMARCD1/ACTL6A/SOX15/NOTCH1/SOSTDC1/PPARD/NRG1/DLL1/SMARCA4/MAP3K5/ANKRD2/PITX1/MAPK12/TGFB1/TBX3/BCL9L/SMARCA2/DDIT3/MEF2C/SOX9/IGFBP3/CXCL9	28
GO:0048002	BP	GO:0048002	antigen processing and presentation of peptide antigen	21/2018	71/18870	1.01853e-05	0.000216857	0.000150324	ULBP3/ULBP1/CTSS/FCGR2B/HLA-DMB/FCGR1A/HLA-DMA/HLA-DRA/HLA-DPB1/FCER1G/CD74/HLA-DPA1/HLA-DRB1/HLA-DQA1/TREM2/HLA-DRB5/HLA-DOA/HLA-DQB1/CTSE/HLA-DQA2/HLA-DQB2	21
GO:0031669	BP	GO:0031669	cellular response to nutrient levels	50/2018	251/18870	1.03455e-05	0.000218187	0.000151246	EIF4G1/SREBF2/SRF/NFE2L2/PLD1/SLC2A1/SESN3/PIK3R4/IGF1R/EP300/GAS2L1/EHMT2/MAPK1/SNAI2/ULK1/UCN2/PPARA/MYBBP1A/DSC2/PRR5/YWHAG/STK24/RXRA/PPARD/WNT2B/SLC38A2/MAP3K5/RNF152/SREBF1/CDKN1A/MN1/BRIP1/IFI16/PCSK9/SLC7A5/SRD5A1/XBP1/MAP1LC3C/DNAJC15/PDK4/FOLR1/NUAK1/LPL/TNC/FOXA2/CYP24A1/FOLR2/FOXA3/AKR1C3/SFRP1	50
GO:0071214	BP	GO:0071214	cellular response to abiotic stimulus	62/2018	334/18870	1.04171e-05	0.000218187	0.000151246	F11R/TRPV4/SLC2A1/TMEM109/HRAS/IGF1R/PIK3CA/EP300/CASP2/TNKS1BP1/SLC9A1/ELK1/XRCC6/PTPRK/DDB2/LTBR/SNAI2/GNA11/BAG3/STK11/USP28/DAG1/DHX36/RAB11FIP5/LRRC8D/MAPK13/SLC12A6/SLC4A11/SLC38A2/PARP1/ITGA2/CHEK2/POLD1/CDKN1A/RAD51/CDC25A/IFI16/RGS9/FIGNL1/ECT2/MYC/BLM/PCNA/GCLC/BRCA1/MAPK11/CRYAB/FBP1/RAD51AP1/RCSD1/AURKB/KCNJ2/CHEK1/TLR8/WNT11/SOX9/MMP3/EGR1/PBK/ASCL1/MMP1/SFRP1	62
GO:0104004	BP	GO:0104004	cellular response to environmental stimulus	62/2018	334/18870	1.04171e-05	0.000218187	0.000151246	F11R/TRPV4/SLC2A1/TMEM109/HRAS/IGF1R/PIK3CA/EP300/CASP2/TNKS1BP1/SLC9A1/ELK1/XRCC6/PTPRK/DDB2/LTBR/SNAI2/GNA11/BAG3/STK11/USP28/DAG1/DHX36/RAB11FIP5/LRRC8D/MAPK13/SLC12A6/SLC4A11/SLC38A2/PARP1/ITGA2/CHEK2/POLD1/CDKN1A/RAD51/CDC25A/IFI16/RGS9/FIGNL1/ECT2/MYC/BLM/PCNA/GCLC/BRCA1/MAPK11/CRYAB/FBP1/RAD51AP1/RCSD1/AURKB/KCNJ2/CHEK1/TLR8/WNT11/SOX9/MMP3/EGR1/PBK/ASCL1/MMP1/SFRP1	62
GO:0014032	BP	GO:0014032	neural crest cell development	23/2018	82/18870	1.04408e-05	0.000218187	0.000151246	JAG1/SEMA3F/SMO/EFNB1/BMP7/SEMA4B/SEMA4A/LAMA5/MAPK1/SNAI2/SEMA4F/NRG1/TBX1/SEMA6D/TCOF1/HES1/CORO1C/SEMA4C/SEMA6A/FOLR1/FOXC1/SOX9/TWIST1	23
GO:0070372	BP	GO:0070372	regulation of ERK1 and ERK2 cascade	59/2018	313/18870	1.04552e-05	0.000218187	0.000151246	FGFR3/TRPV4/CRKL/FGFR2/DLG1/TRAF7/HRAS/SRC/EGFR/P2RY1/NOTCH1/CSK/APP/EPHA2/NDRG4/WNK2/NRG1/HMGCR/GPNMB/DUSP4/DAB2IP/CD44/SEMA6A/PTPN22/CX3CL1/ARRB1/TGFB1/NDRG2/MFHAS1/GSTP1/FBLN1/LMO3/F2RL1/FGA/HTR2C/TIAM1/EPHA4/S100A7/FGG/PDGFA/IL1A/PTPRC/FGB/HAVCR2/CCR1/XCL1/CCL23/CD74/HLA-DRB1/CCL13/CCL26/EPHA7/TREM2/CCL8/NPNT/CCL18/MARCO/ALOX15/PLA2G2A	59
GO:0010948	BP	GO:0010948	negative regulation of cell cycle process	60/2018	320/18870	1.04635e-05	0.000218187	0.000151246	DLG1/PRPF19/FZR1/BMP7/E2F7/CASP2/SOX2/OVOL1/ZW10/FEM1B/TIMELESS/USP28/INCENP/RFWD3/TOPBP1/DOT1L/MDC1/GPNMB/NSUN2/TOM1L2/DTL/BCL6/CHEK2/DAB2IP/RBBP8/CDKN1A/PKMYT1/WEE1/CDT1/RAD51/PRKDC/ZWILCH/BRIP1/GTSE1/CCNF/BUB1B/CDC6/ESPL1/EME1/BLM/KLF4/TTK/CENPF/PLK1/TRIP13/BRCA1/CDCA8/IER3/EZH2/AURKB/SPC24/SPC25/BIRC5/ZWINT/CHEK1/BUB1/CDC20/MAD2L1/NEK2/MUC1	60
GO:0001892	BP	GO:0001892	embryonic placenta development	24/2018	88/18870	1.14282e-05	0.000235873	0.000163506	HS6ST1/FGFR2/WNT7B/GJB5/GRHL2/BMP7/KRT19/NSDHL/EGFR/E2F7/SOX15/ADM/MAPK1/AKT1/TRIM28/HEY1/SPINT1/HES1/SPINT2/PKD1/PLCD3/MDFI/CEBPA/BMP5	24
GO:0043406	BP	GO:0043406	positive regulation of MAP kinase activity	24/2018	88/18870	1.14282e-05	0.000235873	0.000163506	DVL3/ARHGEF5/HRAS/MAP3K4/EGFR/DVL2/WNT5A/MAP3K13/MAP4K2/PAK1/MAP3K5/DAB2IP/GHR/TPD52L1/PDCD10/TGFB1/PIK3CG/EZH2/PDGFA/FZD10/ROBO1/KIT/S100A12/DKK1	24
GO:0048864	BP	GO:0048864	stem cell development	24/2018	88/18870	1.14282e-05	0.000235873	0.000163506	JAG1/SEMA3F/SMO/EFNB1/BMP7/SEMA4B/SEMA4A/LAMA5/MAPK1/SNAI2/SEMA4F/NRG1/TBX1/SEMA6D/TCOF1/HES1/CORO1C/SEMA4C/SEMA6A/FOLR1/FOXC1/PTPRC/SOX9/TWIST1	24
GO:0030217	BP	GO:0030217	T cell differentiation	58/2018	307/18870	1.15387e-05	0.000237345	0.000164527	SRF/SMARCB1/TRAF3IP2/SOX13/ADAM17/SMARCD2/SMARCD1/ACTL6A/SEMA4A/FOXN1/RAG1/FOSL2/JAG2/STK11/FZD7/SART1/SMARCA4/BCL6/PRKDC/RORC/RHOH/PTPN22/GLI2/CD3D/SOX12/TGFB1/CCR2/XBP1/ITPKB/CDK6/CD2/SMARCA2/SPINK5/SLAMF6/CTLA4/BCL11B/ADA/FGL2/HLA-DRA/CD3G/IL2RG/IRF4/IL1A/CD3E/PTPRC/RUNX3/GLI3/FCER1G/CD8A/BATF/CD74/HLA-DRB1/ANXA1/KIT/EGR1/PLA2G2D/HLA-DOA/FOXJ1	58
GO:0072078	BP	GO:0072078	nephron tubule morphogenesis	22/2018	77/18870	1.16897e-05	0.000239047	0.000165706	DLG1/SMO/LAMA5/FOXD1/CTNNBIP1/HOXD11/WNT2B/HES1/GPC3/PKD1/SIX2/MYC/TACSTD2/SIX4/PBX1/AGT/HOXA11/WNT11/GLI3/SOX9/HOXB7/NPNT	22
GO:0060350	BP	GO:0060350	endochondral bone morphogenesis	19/2018	61/18870	1.17002e-05	0.000239047	0.000165706	FGFR3/RARG/TRPV4/EXT1/NAB2/DLX5/EXT2/FOSL2/NAB1/GHR/MMP14/COL27A1/NPPC/SHOX2/HOXA11/MEF2C/FOXC1/RARB/SOX9	19
GO:0035272	BP	GO:0035272	exocrine system development	16/2018	46/18870	1.19039e-05	0.000241582	0.000167464	IGSF3/FGFR2/CLCN2/PLXNA1/BMP7/EGFR/LAMA5/SNAI2/DAG1/LAMA1/TGFB1/EDAR/PDGFA/FOXC1/SOX9/TGM2	16
GO:0060711	BP	GO:0060711	labyrinthine layer development	16/2018	46/18870	1.19039e-05	0.000241582	0.000167464	HS6ST1/FGFR2/WNT7B/GJB5/GRHL2/BMP7/NSDHL/ADM/MAPK1/AKT1/HEY1/SPINT1/HES1/SPINT2/PLCD3/BMP5	16
GO:0045104	BP	GO:0045104	intermediate filament cytoskeleton organization	25/2018	94/18870	1.2227e-05	0.000247312	0.000171436	KRT15/KRT5/DST/KRT17/KRT13/KRT16/KRT19/KRT6B/KRT6A/KRT14/DSP/PKP1/KRT6C/PPL/EVPL/KLHL24/KRT10/KRT7/KRT33A/KRT23/PKP2/KRT1/KRT4/NEFL/INA	25
GO:0043547	BP	GO:0043547	positive regulation of GTPase activity	48/2018	239/18870	1.22954e-05	0.00024787	0.000171822	DVL3/ARHGEF5/RANGAP1/RAPGEFL1/EPHA1/PKP4/HRAS/PLXNB1/RTN4R/ITGA6/SH3BP1/GSK3B/ARHGEF19/BCR/SIPA1L2/EPHA2/SIPA1L3/TBC1D14/GRTP1/CORO1C/GPR65/AGRN/TBC1D2/RGS9/ECT2/CX3CL1/TBC1D8/SCRIB/ARHGAP11A/RGS6/RGL3/F2RL1/TIAM1/EZH2/FZD10/WNT11/XCL1/CAV2/CCL23/RGS1/CCL13/CCL26/TGM2/CCL8/CCL18/SFRP1/FOXJ1/CXCL13	48
GO:0010721	BP	GO:0010721	negative regulation of cell development	55/2018	287/18870	1.25725e-05	0.000252615	0.000175112	PTPRS/DIP2B/SEMA3F/RGMA/RTN4R/BMP7/GSK3B/NTN1/DNAJB11/SEMA4B/SEMA4A/NOTCH1/WNT5A/NR1D1/SNAI2/ULK1/SEMA4F/PTHLH/BCL11A/RYK/LDLR/LRP4/NF2/SEMA6D/CDH1/PIAS3/BCL6/SYNGAP1/HES1/SORL1/PGLYRP3/SEMA4C/SEMA6A/TBX6/MYC/FCGR2B/DLX1/PTN/CDK6/NPPC/TMEM176B/CEBPA/PAEP/CTLA4/FGL2/IL1A/RUNX3/GLI3/CD74/LHX2/ANXA1/EPHA7/TREM2/SFRP1/FOXJ1	55
GO:0060349	BP	GO:0060349	bone morphogenesis	26/2018	100/18870	1.2835e-05	0.000257038	0.000178178	FGFR3/RARG/TRPV4/FGFR2/TFAP2A/EXT1/NAB2/DLX5/EXT2/FOSL2/ATG9A/NAB1/GHR/MMP14/COL27A1/NPPC/SHOX2/HOXA11/MEF2C/FOXC1/DHRS3/GLI3/RARB/SOX9/SP5/TWIST1	26
GO:0007498	BP	GO:0007498	mesoderm development	32/2018	136/18870	1.31382e-05	0.000262246	0.000181788	ITGB4/SRF/FGFR2/SMAD3/SMO/AHDC1/EXT1/BMP7/OVOL1/WNT5A/EXT2/EPHA2/NF2/GPI/TBX1/GJA1/PUS7/ITGA2/EYA2/TBX6/SIX2/GDF11/KLF4/TBX3/HMGA2/TCF15/BTK/HOXA11/FOXC1/WNT11/LHX2/DKK1	32
GO:0048880	BP	GO:0048880	sensory system development	71/2018	401/18870	1.33857e-05	0.000265969	0.000184369	RARG/SRF/LIMK2/GRHL3/JAG1/SMAD3/WNT7B/DLG1/MFN2/CLCN2/GRHL2/TFAP2A/NTRK2/FZR1/BMP7/RRM1/PRKCI/EGFR/ACTL6A/HDAC1/CASP2/SOX2/GNGT1/NOTCH1/BLOC1S3/WNT5A/SDK2/TULP3/EPHA2/IFT122/SIX5/NF2/CRYBB3/FJX1/SIPA1L3/TGIF2/HDAC2/DLL1/FOXL2/WNT2B/SMARCA4/TUB/HES1/LAMA1/PPP1R13L/FBN2/GDF11/KLF4/DLX1/PBX1/CRYAB/MERTK/SDK1/BCL11B/WNT5B/FOXC1/FOXF2/TSPAN12/GLI3/RARB/WNT9A/SOX9/LHX2/C1QA/FREM2/MFAP2/SLC44A4/CALB1/SL…	71
GO:1901888	BP	GO:1901888	regulation of cell junction assembly	44/2018	213/18870	1.34124e-05	0.000265969	0.000184369	EIF4G1/F11R/CLSTN1/PTPRS/DLG5/SMAD3/EPHB3/NTRK2/RCC2/CLDN1/NTN1/SRC/CLASP1/LDB1/SEMA4A/IL1RAP/SLC9A1/WNT5A/SNAI2/APP/EPHA2/PTPN13/PPM1F/PHLDB2/MDGA1/LRFN3/SNCA/CNTNAP2/CORO1C/VCL/AGRN/NLGN2/MMP14/SIX4/AGT/MEF2C/RAB17/LRFN4/CLDN3/COL16A1/EPHA7/SLITRK6/DKK1/SFRP1	44
GO:0031668	BP	GO:0031668	cellular response to extracellular stimulus	54/2018	281/18870	1.38334e-05	0.000272838	0.000189131	EIF4G1/SREBF2/SRF/NFE2L2/PLD1/SLC2A1/SESN3/PIK3R4/IGF1R/EP300/GAS2L1/EHMT2/MAPK1/SNAI2/ULK1/UCN2/PPARA/MYBBP1A/DSC2/PRR5/YWHAG/STK24/RXRA/PPARD/WNT2B/NUDT1/SLC38A2/MAP3K5/RNF152/SREBF1/CDKN1A/MN1/BRIP1/IFI16/PCSK9/SLC7A5/SRD5A1/XBP1/MAP1LC3C/FOSL1/DNAJC15/PDK4/ADORA2B/FOLR1/NUAK1/LPL/PTPRC/TNC/FOXA2/CYP24A1/FOLR2/FOXA3/AKR1C3/SFRP1	54
GO:0098727	BP	GO:0098727	maintenance of cell number	40/2018	187/18870	1.38487e-05	0.000272838	0.000189131	BCL7A/JAG1/SMO/SMARCB1/WDR47/SIN3A/BMP7/SMARCD1/SAP130/ACTL6A/HDAC1/SOX2/LDB1/NOTCH1/CNOT3/FZD7/CNOT1/WDR43/TBX1/HDAC2/DLL1/SMARCA4/HES1/SIX2/MYC/TEAD4/KLF4/TBX3/PTN/HMGA2/TCF15/BCL9L/SMARCA2/EZH2/SOX9/ASPM/KIT/MMP24/IGF2BP1/SFRP1	40
GO:0052548	BP	GO:0052548	regulation of endopeptidase activity	55/2018	288/18870	1.39532e-05	0.000274006	0.00018994	PERP/SMAD3/SIAH2/SFN/PAK2/SERPINB13/SRC/HDAC1/CASP2/SOX2/SERPINB5/ANXA8/PSME3/CSNK2A1/AKT1/BCL2L13/ANXA8L1/GAPDH/BID/PPM1F/A2ML1/FOXL2/MAP3K5/NGFR/SNCA/TNFSF10/SORL1/IFI16/CD44/SERPINB3/ACVR1C/SERPINB2/MYC/KLF4/SOX7/SERPINB4/EFNA3/SERPINB7/FETUB/BCL2L10/SERPINB12/EPHA4/SERPINB11/CST7/SERPINE2/SERPINA1/ATP2A3/ROBO1/EPHA7/BIRC3/SPOCK3/SERPINE1/S100A8/MAGEA3/S100A9	55
GO:0001667	BP	GO:0001667	ameboidal-type cell migration	84/2018	497/18870	1.41648e-05	0.000277265	0.000192199	JUP/ITGB4/SRF/NFE2L2/FAT2/SEMA3F/BCAS3/SMO/MCC/WASF2/EFNB1/RCC2/MTA2/ADAM17/KRT16/BMP7/SH3BP1/PIK3CA/SRC/CLASP1/SEMA4B/PDLIM1/SEMA4A/NOTCH1/WNT5A/LAMA5/AKT1/SNAI2/HSPB1/SEMA4F/PRKX/MYH9/EPHA2/PPARD/DNAJA4/AMOTL1/S100A2/PPM1F/GIPC1/GPI/FGFBP1/TBX1/SEMA6D/GJA1/PLEKHG5/ITGA2/DAB2IP/BCAR1/GPC3/EPHB4/CORO1C/ACVR1C/PDCD10/SEMA4C/SEMA6A/TACSTD2/KLF4/TGFB1/FUT1/PTN/PIK3CG/ANLN/AGT/LPXN/MEF2C/FOLR1/ATOH8/…	84
GO:0071897	BP	GO:0071897	DNA biosynthetic process	41/2018	194/18870	1.47521e-05	0.000287833	0.000199525	RPA1/POLG/GRHL2/RRM1/NAT10/MAP3K4/SRC/WRNIP1/HSP90AB1/TNKS1BP1/MAPK1/DKC1/LIG1/ACD/LIG3/TCP1/POLD2/RFC4/POLQ/POLE/DTL/RFC5/TK1/POLD1/CDKN1A/CCT5/CCT4/CHTF18/CCT6A/MYC/PCNA/KLF4/CENPF/NPPC/SPHK1/AURKB/CCNA2/KCNK2/CHEK1/PKIB/NEK2	41
GO:0150063	BP	GO:0150063	visual system development	70/2018	395/18870	1.48916e-05	0.000288461	0.00019996	RARG/SRF/LIMK2/GRHL3/JAG1/SMAD3/WNT7B/DLG1/MFN2/CLCN2/GRHL2/TFAP2A/NTRK2/FZR1/BMP7/RRM1/PRKCI/EGFR/ACTL6A/HDAC1/CASP2/SOX2/GNGT1/NOTCH1/BLOC1S3/WNT5A/SDK2/TULP3/EPHA2/IFT122/SIX5/NF2/CRYBB3/FJX1/SIPA1L3/TGIF2/HDAC2/DLL1/FOXL2/WNT2B/SMARCA4/TUB/HES1/LAMA1/PPP1R13L/FBN2/GDF11/KLF4/DLX1/PBX1/CRYAB/MERTK/SDK1/BCL11B/WNT5B/FOXC1/FOXF2/TSPAN12/GLI3/RARB/WNT9A/SOX9/LHX2/C1QA/FREM2/MFAP2/CALB1/SLITRK6/TW…	70
GO:0007044	BP	GO:0007044	cell-substrate junction assembly	25/2018	95/18870	1.49269e-05	0.000288461	0.00019996	ITGB4/SMAD3/DST/RCC2/ITGA6/SRC/COL17A1/CLASP1/LDB1/SLC9A1/PTPRK/BCR/TESK2/PPM1F/PHLDB2/TRIP6/ITGA2/CORO1C/LAMC1/VCL/LAMA3/MMP14/ACTN1/COL16A1/SFRP1	25
GO:0045103	BP	GO:0045103	intermediate filament-based process	25/2018	95/18870	1.49269e-05	0.000288461	0.00019996	KRT15/KRT5/DST/KRT17/KRT13/KRT16/KRT19/KRT6B/KRT6A/KRT14/DSP/PKP1/KRT6C/PPL/EVPL/KLHL24/KRT10/KRT7/KRT33A/KRT23/PKP2/KRT1/KRT4/NEFL/INA	25
GO:0022617	BP	GO:0022617	extracellular matrix disassembly	19/2018	62/18870	1.51919e-05	0.000291723	0.000202222	DDR1/CLASP1/WDR72/FSCN1/MMP10/LAMC1/CTSS/MMP14/TGFB1/DPP4/MMP3/PDPN/MMP11/HPN/TMPRSS6/KLK5/KLK7/MMP1/MMP12	19
GO:0051306	BP	GO:0051306	mitotic sister chromatid separation	19/2018	62/18870	1.51919e-05	0.000291723	0.000202222	ZW10/INCENP/ZWILCH/BUB1B/ESPL1/TTK/CENPF/PLK1/TRIP13/CDCA8/AURKB/SPC24/SPC25/BIRC5/ZWINT/BUB1/CDC20/MAD2L1/UBE2C	19
GO:0010466	BP	GO:0010466	negative regulation of peptidase activity	32/2018	137/18870	1.54087e-05	0.000294952	0.00020446	SIAH2/SFN/PAK2/SERPINB13/SRC/SERPINB5/ANXA8/CSNK2A1/CSTA/AKT1/ANXA8L1/GAPDH/SNCA/SORL1/IFI16/CD44/SERPINB3/SERPINB2/KLF4/SERPINB4/SERPINB7/FETUB/SPINK5/SERPINB12/SERPINB11/CST7/CSTB/SERPINE2/SERPINA1/SPOCK3/SERPINE1/MAGEA3	32
GO:0045930	BP	GO:0045930	negative regulation of mitotic cell cycle	49/2018	248/18870	1.58653e-05	0.000302739	0.000209857	DLG1/FZR1/BMP7/E2F7/CASP2/OVOL1/ZW10/HECA/INCENP/RFWD3/TOPBP1/MDC1/GPNMB/TOM1L2/PTPN3/DTL/BCL6/CHEK2/RBBP8/CDKN1A/WEE1/PRKDC/ZWILCH/GTSE1/BUB1B/CDC6/EME1/BLM/KLF4/TTK/CENPF/PLK1/TRIP13/BRCA1/SCRIB/CDCA8/IER3/EZH2/AURKB/SPC24/SPC25/BIRC5/ZWINT/FOXC1/CHEK1/BUB1/CDC20/MAD2L1/MUC1	49
GO:0006805	BP	GO:0006805	xenobiotic metabolic process	30/2018	125/18870	1.60438e-05	0.000305185	0.000211553	ABCC5/CYP2S1/ABCC1/CES2/CAD/UGT1A1/UGT1A7/RORC/GSTM2/SLCO1A2/FMO4/ALDH3A1/GSTA4/CYP2W1/CYP26A1/GSTM4/SMOX/GSTP1/GSTM3/ADA/AADAC/BCHE/FMO5/UGT1A6/UGT1A10/CBR3/GSTA1/AKR1C1/CYP2C18/S100A12	30
GO:0002920	BP	GO:0002920	regulation of humoral immune response	16/2018	47/18870	1.62663e-05	0.000308449	0.000213816	SUSD4/EVPL/FCGR2B/C4BPB/SPINK5/PTPRC/CD55/VSIG4/C4BPA/PGC/CR2/TREM2/KLK5/KLK7/FOXJ1/CXCL13	16
GO:0002067	BP	GO:0002067	glandular epithelial cell differentiation	21/2018	73/18870	1.63557e-05	0.000309178	0.000214321	RARG/FGFR2/CLCN2/SMO/EXT1/GSK3B/NOTCH1/WNT5A/AKT1/DLL1/HES1/GDF11/KLF4/CDK6/FASN/SPDEF/BMP5/RARB/SOX9/AGR2/ASCL1	21
GO:0061436	BP	GO:0061436	establishment of skin barrier	13/2018	33/18870	1.6762e-05	0.000315876	0.000218964	SRF/GRHL3/SFN/CLDN1/KRT16/GRHL1/TMEM79/KLF4/LSR/ABCA12/ALOX12/ALOX12B/KRT1	13
GO:0030193	BP	GO:0030193	regulation of blood coagulation	20/2018	68/18870	1.80338e-05	0.00033879	0.000234848	NFE2L2/CD9/ANXA2/SERPINB2/ALOX12/F2RL1/FGA/FGG/THBD/PDGFA/SERPINE2/KRT1/FGB/TSPAN8/ENPP4/FOXA2/PLAT/PLAU/APOH/SERPINE1	20
GO:0072088	BP	GO:0072088	nephron epithelium morphogenesis	22/2018	79/18870	1.82782e-05	0.000342321	0.000237295	DLG1/SMO/LAMA5/FOXD1/CTNNBIP1/HOXD11/WNT2B/HES1/GPC3/PKD1/SIX2/MYC/TACSTD2/SIX4/PBX1/AGT/HOXA11/WNT11/GLI3/SOX9/HOXB7/NPNT	22
GO:0021510	BP	GO:0021510	spinal cord development	26/2018	102/18870	1.87669e-05	0.00034943	0.000242223	PTPRS/SMO/DCTN1/SOX13/ACTL6A/NOTCH1/DMRT3/TULP3/IFT122/DLL1/MDGA1/PHGDH/LRP8/HOXD10/LHX5/SOX6/PKD1/GDF11/GLI2/SRD5A1/SOX12/LMO4/GLI3/NEFL/ASCL1/HOXC10	26
GO:1901988	BP	GO:1901988	negative regulation of cell cycle phase transition	53/2018	277/18870	1.87729e-05	0.00034943	0.000242223	DLG1/PRPF19/FZR1/E2F7/CASP2/SOX2/OVOL1/ZW10/FEM1B/TIMELESS/USP28/INCENP/RFWD3/TOPBP1/DOT1L/MDC1/GPNMB/NSUN2/DTL/CHEK2/RBBP8/CDKN1A/PKMYT1/WEE1/CDT1/RAD51/PRKDC/ZWILCH/BRIP1/GTSE1/BUB1B/CDC6/EME1/BLM/KLF4/TTK/CENPF/PLK1/TRIP13/BRCA1/CDCA8/IER3/EZH2/AURKB/SPC24/SPC25/BIRC5/ZWINT/CHEK1/BUB1/CDC20/MAD2L1/MUC1	53
GO:0001666	BP	GO:0001666	response to hypoxia	56/2018	298/18870	1.9017e-05	0.000352891	0.000244623	SRF/TRPV4/NFE2L2/FGFR2/SMAD3/TM9SF4/SLC2A1/ADAM17/BMP7/HK2/EP300/SRC/PDLIM1/GNGT1/NOTCH1/SLC9A1/ADM/NDRG1/FOSL2/TFRC/PPARA/PPARD/RYR1/ITGA2/LMNA/BRIP1/PGF/MYC/PLOD1/HYOU1/MMP14/TGFB1/HSPG2/STC2/CRYAB/NPPC/HSD11B2/EPHA4/ADA/ANG/CCNA2/KCNK2/IL1A/CYBB/CLDN3/DDAH1/DDIT4/MB/DPP4/PLAT/TREM2/EGR1/CA9/PLAU/TWIST1/SFRP1	56
GO:0019827	BP	GO:0019827	stem cell population maintenance	39/2018	183/18870	1.92851e-05	0.000356775	0.000247315	BCL7A/JAG1/SMO/SMARCB1/WDR47/SIN3A/BMP7/SMARCD1/SAP130/ACTL6A/HDAC1/SOX2/LDB1/NOTCH1/CNOT3/FZD7/CNOT1/WDR43/TBX1/HDAC2/DLL1/SMARCA4/HES1/SIX2/MYC/TEAD4/KLF4/TBX3/PTN/HMGA2/TCF15/BCL9L/SMARCA2/SOX9/ASPM/KIT/MMP24/IGF2BP1/SFRP1	39
GO:0002921	BP	GO:0002921	negative regulation of humoral immune response	9/2018	17/18870	1.96079e-05	0.000361643	0.00025069	SUSD4/FCGR2B/C4BPB/SPINK5/CD55/VSIG4/C4BPA/CR2/FOXJ1	9
GO:0001654	BP	GO:0001654	eye development	69/2018	391/18870	1.96923e-05	0.000362099	0.000251006	RARG/SRF/LIMK2/GRHL3/JAG1/SMAD3/WNT7B/DLG1/MFN2/CLCN2/GRHL2/TFAP2A/NTRK2/FZR1/BMP7/RRM1/PRKCI/EGFR/ACTL6A/HDAC1/CASP2/SOX2/GNGT1/NOTCH1/BLOC1S3/WNT5A/SDK2/TULP3/EPHA2/IFT122/SIX5/NF2/CRYBB3/FJX1/SIPA1L3/TGIF2/HDAC2/DLL1/FOXL2/WNT2B/SMARCA4/TUB/HES1/LAMA1/PPP1R13L/FBN2/GDF11/KLF4/DLX1/PBX1/CRYAB/MERTK/SDK1/BCL11B/WNT5B/FOXC1/FOXF2/TSPAN12/GLI3/RARB/WNT9A/SOX9/LHX2/FREM2/MFAP2/CALB1/SLITRK6/TWIST1/…	69
GO:0032392	BP	GO:0032392	DNA geometric change	23/2018	85/18870	1.98662e-05	0.000364194	0.000252458	ASCC2/MCM5/MCM2/WRNIP1/MCM3/XRCC6/HMGA1/DHX36/RFC4/MCM4/POLQ/RUVBL1/RFC5/MCM7/CHTF18/RAD51/BRIP1/BLM/RECQL/RECQL4/DDX11/TOP2A/ANXA1	23
GO:0009314	BP	GO:0009314	response to radiation	74/2018	428/18870	2.06481e-05	0.000376384	0.000260908	RNF168/TMEM109/HRAS/EXT1/SERPINB13/RRM1/EP300/MAP3K4/EGFR/MSH6/TNKS1BP1/GNGT1/UBE4B/UNC119/ELK1/XRCC6/PTPRK/DDB2/RAG1/AKT1/SNAI2/GNA11/APP/STK11/USP28/DHX36/NDRG4/MAPK13/RFWD3/TOPBP1/MTA1/HMGCR/PARP1/RAD54L/DTL/CHEK2/SYNGAP1/CEP250/POLD1/CDKN1A/RAD51/PRKDC/CDC25A/IFI16/FEN1/SCARA3/RGS9/FIGNL1/ECT2/MYC/BLM/XRCC2/PCNA/BRCA1/IVL/HOXA1/MAPK11/CRYAB/RAD51AP1/PLEKHB1/THBD/AURKB/SYNE1/IL1A/PTPRC/ELOVL4/…	74
GO:0051403	BP	GO:0051403	stress-activated MAPK cascade	46/2018	230/18870	2.06552e-05	0.000376384	0.000260908	MAPKBP1/TRPV4/CRKL/SMAD3/WNT7B/DLG1/HRAS/MINK1/IGF1R/DUSP9/MAP3K4/EGFR/WNT5A/MAPK1/LTBR/APP/FZD7/MAPK13/MAP3K13/FOXM1/MAP4K2/MID1/SH3RF2/MAP3K5/DAB2IP/SERPINB3/TPD52L1/PDCD10/SEMA4C/PTPN22/MYC/FCGR2B/MFHAS1/GSTP1/MAPK11/CRYAB/F2RL1/SPHK1/EDAR/IL1A/AMBP/MBIP/MAPK8IP2/GADD45G/TREM2/PBK	46
GO:0061448	BP	GO:0061448	connective tissue development	54/2018	285/18870	2.09392e-05	0.000380416	0.000263703	FGFR3/RARG/SRF/TRPV4/SMAD3/WNT7B/HRAS/EXT1/BMP7/PIK3CA/ITGB8/NOTCH1/WNT5A/FOXD1/EXT2/FOSL2/SNAI2/PTHLH/ZNF219/PPARD/TBL1XR1/WNT2B/PARP1/PITX1/SORL1/RORC/CD44/GHR/SOX6/PKD1/SIX2/TGFB1/HSD17B1/COL27A1/XBP1/HMGA2/SERPINB7/TRPM4/NPPC/SHOX2/HOXA11/MEF2C/SULF2/WNT5B/BMP5/LPL/RUNX3/WNT11/GLI3/RARB/WNT9A/SOX9/MGP/EGR1	54
GO:0010639	BP	GO:0010639	negative regulation of organelle organization	65/2018	363/18870	2.12319e-05	0.000384582	0.000266591	F11R/LIMK2/LIMA1/WASF2/WDR47/PAK2/OPA1/BMP7/PIK3CA/NAT10/SRC/CLASP1/SVIL/EHMT2/TRIOBP/ZW10/SPTBN2/TFRC/AKT1/INCENP/ACD/FKBP4/PPIF/PHLDB2/MID1/PARP1/GMFG/TOM1L2/FEZ1/SNCA/LMNA/TMEM14A/ZWILCH/CCNF/BUB1B/PARL/ESPL1/TPX2/TACSTD2/GCLC/TTK/CENPF/PLK1/TRIP13/BRCA1/CKAP2/CDCA8/IER3/FHOD3/ADD3/ADD2/AURKB/SPC24/TOP2A/SPC25/BIRC5/ZWINT/PFN2/CHEK1/BUB1/CDC20/MAD2L1/MAP1B/FZD9/VIL1	65
GO:0030879	BP	GO:0030879	mammary gland development	31/2018	133/18870	2.17341e-05	0.000392508	0.000272085	DDR1/IRF6/CAPN1/FGFR2/WNT7B/SMO/HK2/NTN1/SRC/UMPS/WNT5A/CAD/MAPK1/AKT1/EPHA2/ZNF703/SOSTDC1/NRG1/ITGA2/GLI2/TBX3/XBP1/SCRIB/FASN/IQGAP3/HOXD9/GLI3/SOX9/TGFA/ROBO1/IGFBP5	31
GO:0030195	BP	GO:0030195	negative regulation of blood coagulation	16/2018	48/18870	2.1992e-05	0.000395987	0.000274497	CD9/ANXA2/SERPINB2/ALOX12/FGA/FGG/THBD/PDGFA/SERPINE2/KRT1/FGB/TSPAN8/PLAT/PLAU/APOH/SERPINE1	16
GO:0006268	BP	GO:0006268	DNA unwinding involved in DNA replication	10/2018	21/18870	2.21922e-05	0.000398408	0.000276175	MCM5/MCM2/MCM3/HMGA1/MCM4/MCM7/RAD51/BLM/RECQL/RECQL4	10
GO:2000573	BP	GO:2000573	positive regulation of DNA biosynthetic process	20/2018	69/18870	2.28649e-05	0.000409274	0.000283707	GRHL2/MAP3K4/HSP90AB1/MAPK1/DKC1/ACD/TCP1/RFC4/RFC5/CCT5/CCT4/CHTF18/CCT6A/MYC/PCNA/KLF4/AURKB/CCNA2/PKIB/NEK2	20
GO:0046651	BP	GO:0046651	lymphocyte proliferation	57/2018	307/18870	2.3127e-05	0.000412749	0.000286116	DLG5/ELF4/DLG1/EFNB1/CD276/SLC7A1/FOSL2/TFRC/PRNP/BID/VTCN1/GPNMB/BCL6/HES1/TICAM1/IGFBP2/CDKN1A/TNFSF13B/NCK1/PTPN22/FCGR2B/CCR2/LST1/SCRIB/PIK3CG/HLA-DMB/HELLS/BTK/CD180/AIF1/CD40LG/MEF2C/CTLA4/ADA/IL1A/CD3E/PTPRC/HAVCR2/HLA-DPB1/XCL1/CD55/CD74/TYROBP/VSIG4/FCGR3A/HLA-DPA1/HLA-DRB1/CD79A/MNDA/ANXA1/MS4A1/CR2/VAV3/PLA2G2D/SFTPD/PLA2G2A/FOXJ1	57
GO:0021543	BP	GO:0021543	pallium development	40/2018	191/18870	2.32914e-05	0.000414464	0.000287305	SRF/CRKL/PTPRS/NDE1/SMO/EIF2B5/FXR1/SLC2A1/WDR47/NTRK2/IGF1R/GSK3B/EGFR/HDAC1/PEX5/NF2/MDGA1/SLC38A2/FEZ1/DAB2IP/CNTNAP2/WDR62/CDK5R1/LRP8/LHX5/DMRTA2/FLNA/SRD5A1/DLX1/CDK6/EZH2/KIF14/LAMB1/GLI3/ASPM/NEFL/LHX2/ROBO1/ASCL1/IGF2BP1	40
GO:0055123	BP	GO:0055123	digestive system development	33/2018	146/18870	2.35538e-05	0.000417908	0.000289692	CRKL/FGFR2/SMAD3/FOXE1/SMO/EPHB3/EXT1/KLF5/SRC/EGFR/NOTCH1/WNT5A/CBFA2T2/HOXA13/HES1/CDKN1A/PKD1/HOXD13/SIX2/GLI2/SHOX2/SPDEF/ADA/FOXF2/WNT11/GLI3/RARB/SOX9/AGR2/CPS1/KIT/ASCL1/SFRP1	33
GO:0070482	BP	GO:0070482	response to oxygen levels	62/2018	343/18870	2.43031e-05	0.000429612	0.000297806	SRF/TRPV4/NFE2L2/FGFR2/SMAD3/TM9SF4/SLC2A1/ADAM17/BMP7/HK2/EP300/SRC/PDLIM1/SOX2/GNGT1/NOTCH1/SLC9A1/ADM/NDRG1/FOSL2/TFRC/AKT1/PPARA/PPARD/HDAC2/RYR1/ITGA2/LMNA/CDKN1A/BRIP1/PGF/MYC/PLOD1/HYOU1/SLC7A5/MMP14/TGFB1/HSPG2/STC2/CRYAB/NPPC/HSD11B2/EPHA4/ADA/ANG/CCNA2/KCNK2/IL1A/CYBB/CLDN3/DDAH1/DDIT4/MB/DPP4/PLAT/PDPN/TREM2/EGR1/CA9/PLAU/TWIST1/SFRP1	62
GO:0007431	BP	GO:0007431	salivary gland development	13/2018	34/18870	2.44906e-05	0.000429612	0.000297806	FGFR2/CLCN2/PLXNA1/BMP7/EGFR/LAMA5/SNAI2/DAG1/LAMA1/TGFB1/EDAR/PDGFA/TGM2	13
GO:0051973	BP	GO:0051973	positive regulation of telomerase activity	13/2018	34/18870	2.44906e-05	0.000429612	0.000297806	GRHL2/MAP3K4/HSP90AB1/MAPK1/DKC1/ACD/TCP1/CCT4/MYC/KLF4/AURKB/PKIB/NEK2	13
GO:0051346	BP	GO:0051346	negative regulation of hydrolase activity	44/2018	218/18870	2.44967e-05	0.000429612	0.000297806	HRAS/SIAH2/RCC2/SFN/PAK2/SERPINB13/GSK3B/SRC/SERPINB5/PLA2R1/ANXA8/CSNK2A1/CSTA/AKT1/ANXA8L1/GAPDH/DAB2IP/SNCA/SH3BP4/SORL1/IFI16/CD44/SERPINB3/SERPINB2/PLXNB3/KLF4/PPP1R14D/SERPINB4/APOC1/SERPINB7/FETUB/SPINK5/SERPINB12/SERPINB11/CST7/CSTB/SERPINE2/FZD10/SERPINA1/GZMA/ANXA1/SPOCK3/SERPINE1/MAGEA3	44
GO:0022411	BP	GO:0022411	cellular component disassembly	83/2018	497/18870	2.48699e-05	0.000434901	0.000301472	DDR1/SREBF2/TRPV4/TFIP11/BLCAP/MFN2/ASCC2/LIMA1/SMARCB1/DCTN1/WDR47/MICAL3/PIK3R4/IGF1R/SH3GL1/SMARCD2/ATG4D/SH3BP1/SMARCD1/PIK3CA/HK2/GSK3B/ATP2A2/CLASP1/WDR72/SVIL/MARK2/SPAST/TRIOBP/PEX5/SPTBN2/FSCN1/SNAI2/ULK1/HMGA1/SSRP1/ATG9A/CKAP5/MID1/FOXL2/SMARCA4/SREBF1/MMP10/EIF5A2/ACVR1C/LAMC1/PARL/CX3CL1/MYC/CTSS/TPX2/SH3GL3/MMP14/PLK1/TGFB1/C1QL1/MAP1LC3C/CKAP2/F2RL1/EPHA4/ADD3/ADD2/TOP2A/KIF2C/NFE2…	83
GO:0036293	BP	GO:0036293	response to decreased oxygen levels	58/2018	315/18870	2.53269e-05	0.000441619	0.000306129	SRF/TRPV4/NFE2L2/FGFR2/SMAD3/TM9SF4/SLC2A1/ADAM17/BMP7/HK2/EP300/SRC/PDLIM1/SOX2/GNGT1/NOTCH1/SLC9A1/ADM/NDRG1/FOSL2/TFRC/AKT1/PPARA/PPARD/RYR1/ITGA2/LMNA/BRIP1/PGF/MYC/PLOD1/HYOU1/MMP14/TGFB1/HSPG2/STC2/CRYAB/NPPC/HSD11B2/EPHA4/ADA/ANG/CCNA2/KCNK2/IL1A/CYBB/CLDN3/DDAH1/DDIT4/MB/DPP4/PLAT/TREM2/EGR1/CA9/PLAU/TWIST1/SFRP1	58
GO:0022408	BP	GO:0022408	negative regulation of cell-cell adhesion	42/2018	205/18870	2.56162e-05	0.000445384	0.000308738	TRPV4/DLG5/JAG1/DLG1/CD9/NOTCH1/AKT1/PRNP/PPARA/ZNF703/NF2/PPM1F/VTCN1/CDH1/GPNMB/BCL6/SPINT2/PTPN22/FGL1/IL1RN/KLF4/TGFB1/FCGR2B/ABCA12/SCRIB/ALOX12/TNFAIP8L2/CTLA4/FGL2/SERPINE2/HAVCR2/RUNX3/GLI3/XCL1/CD74/VSIG4/HLA-DRB1/ANXA1/PLA2G2D/SFTPD/PLA2G2A/FOXJ1	42
GO:0071103	BP	GO:0071103	DNA conformation change	24/2018	92/18870	2.56929e-05	0.000445442	0.000308779	ASCC2/MCM5/MCM2/WRNIP1/MCM3/XRCC6/HMGA1/DHX36/RFC4/MCM4/POLQ/RUVBL1/RFC5/MCM7/TOP1MT/CHTF18/RAD51/BRIP1/BLM/RECQL/RECQL4/DDX11/TOP2A/ANXA1	24
GO:0031345	BP	GO:0031345	negative regulation of cell projection organization	40/2018	192/18870	2.64327e-05	0.000456962	0.000316765	LIMK2/TRPV4/PTPRS/DIP2B/CARM1/SEMA3F/RGMA/RTN4R/NTN1/SEMA4B/KREMEN1/NEO1/SEMA4A/WNT5A/AKT1/ULK1/SEMA4F/PRNP/BCL11A/RYK/LRP4/FKBP4/HDAC2/SEMA6D/CDH1/CBFA2T2/SYNGAP1/HES1/SEMA4C/SEMA6A/PLXNB3/TBX6/TACSTD2/FLNA/CRMP1/EPHA4/PFN2/EPHA7/RTN4RL2/DKK1	40
GO:0070665	BP	GO:0070665	positive regulation of leukocyte proliferation	36/2018	166/18870	2.6736e-05	0.000460893	0.000319489	EFNB1/CD276/MAPK1/SLC7A1/TFRC/VTCN1/BCL6/HES1/TICAM1/IGFBP2/CDKN1A/TNFSF13B/NCK1/PTPN22/CCR2/HLA-DMB/BTK/AIF1/CD40LG/MEF2C/ADA/CSF2RA/NMB/IL1A/CD3E/PTPRC/HAVCR2/HLA-DPB1/XCL1/CD55/CD74/FCGR3A/HLA-DPA1/ANXA1/KIT/VAV3	36
GO:0051231	BP	GO:0051231	spindle elongation	8/2018	14/18870	2.79852e-05	0.00048106	0.000333469	INCENP/KIF23/KIF11/RACGAP1/CDCA8/KIF4A/AURKB/BIRC5	8
GO:0007565	BP	GO:0007565	female pregnancy	39/2018	186/18870	2.8459e-05	0.000485831	0.000336777	DDR1/TEAD3/ITGB4/SLC2A1/UMPS/ADM/CAD/AKT1/PTHLH/STOX2/DSG2/TRIM28/FKBP4/PPARD/GJA1/SLC38A2/PARP1/ITGA2/IGFBP2/GJB2/ADRA2B/ACVR1C/TEAD4/SLC38A1/HSPG2/PTN/FOSL1/FBLN1/STC2/HSD11B2/CALCA/DSG1/THBD/TRO/TLE6/HAVCR2/AMBP/COL16A1/IGFBP5	39
GO:0032872	BP	GO:0032872	regulation of stress-activated MAPK cascade	39/2018	186/18870	2.8459e-05	0.000485831	0.000336777	MAPKBP1/TRPV4/WNT7B/DLG1/HRAS/MINK1/IGF1R/MAP3K4/EGFR/WNT5A/MAPK1/LTBR/APP/FZD7/FOXM1/MAP4K2/MID1/SH3RF2/MAP3K5/DAB2IP/SERPINB3/TPD52L1/PDCD10/SEMA4C/PTPN22/MYC/FCGR2B/MFHAS1/GSTP1/F2RL1/SPHK1/EDAR/IL1A/AMBP/MBIP/MAPK8IP2/GADD45G/TREM2/PBK	39
GO:0033047	BP	GO:0033047	regulation of mitotic sister chromatid segregation	17/2018	54/18870	2.86142e-05	0.000485831	0.000336777	ZW10/INCENP/ZWILCH/BUB1B/TTK/CENPF/PLK1/TRIP13/CDCA8/AURKB/SPC24/SPC25/BIRC5/ZWINT/BUB1/CDC20/MAD2L1	17
GO:0030178	BP	GO:0030178	negative regulation of Wnt signaling pathway	37/2018	173/18870	2.87133e-05	0.000485831	0.000336777	MCC/FZD6/SIAH2/SOX13/GSK3B/KREMEN1/HDAC1/SOX2/TLE3/NOTCH1/WNT5A/SNAI2/STK11/LRP4/SOSTDC1/CTNNBIP1/VGLL4/ZNRF3/DAB2IP/GPC3/IGFBP2/TLE4/SOST/NXN/NKX2-5/MDFI/DKK3/DDIT3/TLE6/WNT11/GLI3/TBX18/SOX9/NKD2/EGR1/DKK1/SFRP1	37
GO:0001736	BP	GO:0001736	establishment of planar polarity	20/2018	70/18870	2.88232e-05	0.000485831	0.000336777	DVL3/CELSR2/GRHL3/VANGL2/CELSR1/FZD6/ARHGEF19/DVL2/VANGL1/WNT5A/RYK/FZD7/PTK7/ZNRF3/GPC3/TIAM1/FOXF2/WNT11/DKK1/SFRP1	20
GO:0007164	BP	GO:0007164	establishment of tissue polarity	20/2018	70/18870	2.88232e-05	0.000485831	0.000336777	DVL3/CELSR2/GRHL3/VANGL2/CELSR1/FZD6/ARHGEF19/DVL2/VANGL1/WNT5A/RYK/FZD7/PTK7/ZNRF3/GPC3/TIAM1/FOXF2/WNT11/DKK1/SFRP1	20
GO:1900046	BP	GO:1900046	regulation of hemostasis	20/2018	70/18870	2.88232e-05	0.000485831	0.000336777	NFE2L2/CD9/ANXA2/SERPINB2/ALOX12/F2RL1/FGA/FGG/THBD/PDGFA/SERPINE2/KRT1/FGB/TSPAN8/ENPP4/FOXA2/PLAT/PLAU/APOH/SERPINE1	20
GO:0010463	BP	GO:0010463	mesenchymal cell proliferation	15/2018	44/18870	2.92263e-05	0.000489903	0.000339599	FGFR2/SMO/BMP7/WNT5A/TBX1/CTNNBIP1/LMNA/GPC3/SIX2/MYC/SHOX2/PDGFA/SYNE1/WNT11/SOX9	15
GO:0043506	BP	GO:0043506	regulation of JUN kinase activity	15/2018	44/18870	2.92263e-05	0.000489903	0.000339599	DVL3/ARHGEF5/MAP3K4/DVL2/WNT5A/MAP3K13/MAP4K2/PAK1/MAP3K5/DAB2IP/SERPINB3/PTPN22/GSTP1/FZD10/DKK1	15
GO:1900047	BP	GO:1900047	negative regulation of hemostasis	16/2018	49/18870	2.94345e-05	0.000492035	0.000341077	CD9/ANXA2/SERPINB2/ALOX12/FGA/FGG/THBD/PDGFA/SERPINE2/KRT1/FGB/TSPAN8/PLAT/PLAU/APOH/SERPINE1	16
GO:0048679	BP	GO:0048679	regulation of axon regeneration	12/2018	30/18870	2.95674e-05	0.000492898	0.000341675	PTPRF/PTPRS/RGMA/IGF1R/RTN4R/KREMEN1/NEO1/STK24/FLNA/KLF4/PTN/EPHA4	12
GO:0050900	BP	GO:0050900	leukocyte migration	69/2018	396/18870	3.00558e-05	0.000499667	0.000346367	F11R/ARHGEF5/TRPV4/CRKL/CD9/EXT1/ADAM17/ITGA6/SRC/ARTN/WNT5A/MAPK1/BCR/AKT1/APP/MYH9/ITGA2/CXADR/PGF/XG/CX3CL1/MMP14/CCR2/PTN/PIK3CG/F2RL1/TRPM4/AIF1/CALCA/S100A7/ADD2/ADA/BMP5/CHST2/CCR5/IL1A/CXCR3/FCER1G/CCR1/XCL1/TREM1/CCL23/CD74/TNFRSF18/CXCL2/DPP4/PLA2G7/CCL13/ANXA1/CCL26/RAC3/KIT/VAV3/TREM2/SELL/CXCL6/CCL8/CXCL9/SERPINE1/S100A8/CCL18/CD177/SFTPD/S100A12/CXCL1/CXCL5/FOXJ1/CXCL13/S100A9	69
GO:0071695	BP	GO:0071695	anatomical structure maturation	50/2018	261/18870	3.08653e-05	0.000511723	0.000354725	FGFR3/BAP1/BNC1/EXT1/PLXNB1/BRD1/WNT5A/TMEM79/CDH3/APP/FEM1B/DAG1/BCL11A/MAP3K13/RYR1/NSUN2/HES1/CNTNAP2/CDKN1A/CDK5R1/AGRN/TBX6/CX3CL1/GDF11/NRCAM/TRIP13/C1QL1/BTK/KCNQ3/NPPC/SPINK5/PLA2G3/CEBPA/PAEP/DDIT3/FGG/KIF14/RND1/ANG/SPINK1/KLF2/G6PD/C1QA/RAC3/HOXB13/PLA2G10/EREG/ASCL1/CABYR/FOXJ1	50
GO:0045995	BP	GO:0045995	regulation of embryonic development	24/2018	93/18870	3.11591e-05	0.000513787	0.000356155	NFE2L2/YEATS2/JAG1/CLASP1/ACTL6A/NOTCH1/LAMA5/RBM19/DAG1/DHX36/WDR5/PHLDB2/TGIF2/DLL1/WNT2B/RUVBL1/HES1/LAMA1/LAMA3/RACGAP1/TLE6/TBX18/MBIP/FOXA2	24
GO:1900182	BP	GO:1900182	positive regulation of protein localization to nucleus	24/2018	93/18870	3.11591e-05	0.000513787	0.000356155	JUP/LIMK2/SMAD3/SMO/EP300/SRC/TFRC/AKT1/BAG3/STK11/DKC1/TRIM28/TCP1/CDH1/PARP1/NGFR/CCT5/CCT4/ECT2/CCT6A/FLNA/PLK1/TGFB1/GLI3	24
GO:0051017	BP	GO:0051017	actin filament bundle assembly	35/2018	161/18870	3.25758e-05	0.000535692	0.000371339	F11R/ARHGEF5/SRF/SMAD3/LIMA1/EPHA1/WASF2/TNFAIP1/PAK2/SRC/CLASP1/PDLIM1/SLC9A1/FSCN1/ITGB5/NF2/ALMS1/PPM1F/PHLDB2/PAK1/BAIAP2/GPR65/CX3CL1/TACSTD2/FLNA/MTSS1/ARRB1/ACTN1/AIF1/ADD2/PFN2/WNT11/ESPN/VIL1/SFRP1	35
GO:0042659	BP	GO:0042659	regulation of cell fate specification	11/2018	26/18870	3.41246e-05	0.000559643	0.000387943	GATAD2A/MTA2/HDAC1/WNT5A/FZD7/MTA1/HDAC2/CHD3/LMO4/WNT11/DKK1	11
GO:0008347	BP	GO:0008347	glial cell migration	18/2018	60/18870	3.48481e-05	0.000569969	0.000395101	CRKL/CD9/WDR47/NTN1/P2RY1/DAB2IP/CDK5R1/LRP8/CX3CL1/MMP14/CCR2/SCRIB/TIAM1/EPHA4/LAMB1/GLI3/CSPG4/TREM2	18
GO:0051256	BP	GO:0051256	mitotic spindle midzone assembly	7/2018	11/18870	3.53861e-05	0.000571212	0.000395962	INCENP/KIF23/RACGAP1/CDCA8/KIF4A/AURKB/BIRC5	7
GO:0110011	BP	GO:0110011	regulation of basement membrane organization	7/2018	11/18870	3.53861e-05	0.000571212	0.000395962	CLASP1/DAG1/PHLDB2/LAMA1/LAMC1/LAMB1/NID1	7
GO:2001233	BP	GO:2001233	regulation of apoptotic signaling pathway	69/2018	398/18870	3.54627e-05	0.000571212	0.000395962	PLAGL2/NFE2L2/TRAF7/SIAH2/PAK2/OPA1/ITGA6/GSK3B/SRC/HDAC1/PIAS4/CASP2/PSME3/CSNK2A1/WNT5A/LTBR/PELI3/AKT1/SNAI2/HSPB1/FEM1B/BID/PPIF/HSPA1B/PARP1/NGFR/DAB2IP/VDAC2/LMNA/EYA2/TMEM14A/TNFSF10/CD44/TPD52L1/NCK1/FIGNL1/PARL/CX3CL1/MYC/CTSS/IL20RA/HYOU1/GCLC/FCGR2B/BRCA1/XBP1/GSTP1/HELLS/AGT/FGA/IER3/DDIT3/FGG/BMP5/NME5/IL1A/PTPRC/FGB/GCLM/CD74/FZD9/MAPK8IP2/MUC1/TREM2/SERPINE1/S100A8/SFRP1/MAGEA3/S10…	69
GO:0006735	BP	GO:0006735	NADH regeneration	9/2018	18/18870	3.5489e-05	0.000571212	0.000395962	HK1/PFKL/HK2/FOXK2/FOXK1/PGAM1/PFKM/TPI1/ENO2	9
GO:0061621	BP	GO:0061621	canonical glycolysis	9/2018	18/18870	3.5489e-05	0.000571212	0.000395962	HK1/PFKL/HK2/FOXK2/FOXK1/PGAM1/PFKM/TPI1/ENO2	9
GO:0061718	BP	GO:0061718	glucose catabolic process to pyruvate	9/2018	18/18870	3.5489e-05	0.000571212	0.000395962	HK1/PFKL/HK2/FOXK2/FOXK1/PGAM1/PFKM/TPI1/ENO2	9
GO:0090307	BP	GO:0090307	mitotic spindle assembly	20/2018	71/18870	3.61322e-05	0.000580027	0.000402073	CLASP1/INCENP/HSPA1B/DRG1/KIF23/CHEK2/STAG1/KIFC1/TPX2/FLNA/PLK1/KIF11/RACGAP1/CDCA8/KIF4A/AURKB/MYBL2/BIRC5/CDC20/NEK2	20
GO:0033627	BP	GO:0033627	cell adhesion mediated by integrin	23/2018	88/18870	3.6374e-05	0.000582368	0.000403695	ITGB4/CRKL/EXT1/ADAM17/ITGA6/ITGB8/SNAI2/ITGB5/EPHA2/ITGA2/TESC/PIK3CG/LPXN/ADA/CD3E/DPP4/RAC3/COL16A1/MUC1/PLAU/NPNT/SERPINE1/CXCL13	23
GO:0015711	BP	GO:0015711	organic anion transport	75/2018	443/18870	3.78326e-05	0.000604127	0.000418779	SLC6A8/ABCC5/ABCC1/GLTP/CYB5R2/SLC2A1/NTRK2/LRRC8A/ABCC10/PLA2R1/SLC25A1/SLCO3A1/SLC7A1/AKT1/SLC10A3/SLC7A8/GOT2/SLC5A6/PPARA/SLC1A5/SLC6A9/LRRC8D/SLC3A2/PPARD/SLC4A11/SLC1A4/GIPC1/CROT/GJA1/SLC38A2/SLC39A6/SLC16A1/SNCA/SLC2A9/SLC5A12/SLCO1A2/ACSL5/SLC7A5/SLC6A15/SLC38A1/SLC4A3/FABP5/CPT1A/SLC16A4/RBP1/ATP8B1/SLC43A3/PLA2G3/SLC7A7/FOLR1/SLC7A4/NMB/SLC39A8/PLA2G12B/IL1A/GABBR1/SLC1A6/SLC7A2/EMB/AN…	75
GO:1900180	BP	GO:1900180	regulation of protein localization to nucleus	32/2018	143/18870	3.83481e-05	0.000609488	0.000422495	JUP/LIMK2/TRIM29/SMAD3/SMO/SIN3A/GSK3B/EP300/SRC/TFRC/AKT1/POLR1A/BAG3/STK11/DKC1/TRIM28/NF2/TCP1/BYSL/CDH1/PARP1/NGFR/LMNA/CCT5/CCT4/ECT2/CCT6A/FLNA/PLK1/TGFB1/MFHAS1/GLI3	32
GO:0034446	BP	GO:0034446	substrate adhesion-dependent cell spreading	25/2018	100/18870	3.83692e-05	0.000609488	0.000422495	CRKL/ACTN4/EPHA1/EPHB3/TYRO3/RCC2/SRC/TRIOBP/LAMA5/FZD7/CORO1C/LAMC1/TACSTD2/FLNA/FBLN1/MERTK/LPXN/FGA/FGG/KIF14/LAMB1/PKP2/FGB/RAC3/PDPN	25
GO:0008202	BP	GO:0008202	steroid metabolic process	59/2018	327/18870	3.99204e-05	0.000632473	0.000438428	NFE2L1/SREBF2/HMGCS1/LIMA1/CLCN2/CYB5R2/FDXR/IGF1R/NSDHL/PIAS4/CLN6/ADM/DHCR7/NR1D1/SNAI2/APP/UGT1A1/ATP1A1/LDLR/PPARD/LSS/NPC1/CYB5R3/HMGCR/SQLE/PLEKHA1/SREBF1/UGT1A7/RORC/PCSK9/MVD/ERLIN2/CYP26A1/SRD5A1/FDFT1/HSD17B1/STAR/APOC1/ACOX2/PBX1/ATP8B1/CEBPA/DKK3/HSD11B2/BMP5/IL1A/FMO5/G6PD/SULT4A1/KIT/APOL1/EGR1/CYP24A1/AKR1C2/AKR1C1/CGA/NR0B2/CES1/AKR1C3	59
GO:0045682	BP	GO:0045682	regulation of epidermis development	19/2018	66/18870	4.0387e-05	0.000636541	0.000441248	GRHL2/SFN/GRHL1/NAB2/NOTCH1/KEAP1/TMEM79/NAB1/CD109/DLL1/HES1/TRIM16/MAFG/KRT10/ABCA12/SGPP1/EZH2/FOXC1/ERRFI1	19
GO:0050771	BP	GO:0050771	negative regulation of axonogenesis	19/2018	66/18870	4.0387e-05	0.000636541	0.000441248	PTPRS/DIP2B/SEMA3F/RGMA/RTN4R/NTN1/SEMA4B/SEMA4A/WNT5A/ULK1/SEMA4F/RYK/LRP4/SEMA6D/CDH1/SYNGAP1/SEMA4C/SEMA6A/EPHA7	19
GO:0070302	BP	GO:0070302	regulation of stress-activated protein kinase signaling cascade	39/2018	189/18870	4.14699e-05	0.000651915	0.000451905	MAPKBP1/TRPV4/WNT7B/DLG1/HRAS/MINK1/IGF1R/MAP3K4/EGFR/WNT5A/MAPK1/LTBR/APP/FZD7/FOXM1/MAP4K2/MID1/SH3RF2/MAP3K5/DAB2IP/SERPINB3/TPD52L1/PDCD10/SEMA4C/PTPN22/MYC/FCGR2B/MFHAS1/GSTP1/F2RL1/SPHK1/EDAR/IL1A/AMBP/MBIP/MAPK8IP2/GADD45G/TREM2/PBK	39
GO:0072089	BP	GO:0072089	stem cell proliferation	29/2018	125/18870	4.32623e-05	0.000678335	0.00047022	IRF6/RARG/WNT7B/SFN/OVOL1/NOTCH1/WNT5A/DGCR8/SNAI2/NF2/CD109/BYSL/ZNRF3/WNT2B/GJA1/SIX2/TGFB1/TBX3/HMGA2/FBLN1/PBX1/SHOX2/CEBPA/PTPRC/WNT11/GLI3/RARB/CCNE1/SOX9	29
GO:0043507	BP	GO:0043507	positive regulation of JUN kinase activity	12/2018	31/18870	4.35626e-05	0.000681284	0.000472264	DVL3/ARHGEF5/MAP3K4/DVL2/WNT5A/MAP3K13/MAP4K2/PAK1/MAP3K5/DAB2IP/FZD10/DKK1	12
GO:0034113	BP	GO:0034113	heterotypic cell-cell adhesion	18/2018	61/18870	4.4538e-05	0.000694747	0.000481596	JUP/PERP/BMP7/DSP/DSC2/DSG2/CXADR/CD44/IL1RN/KLF4/NRCAM/CD2/FGA/FGG/PKP2/PTPRC/FGB/CEACAM6	18
GO:0032943	BP	GO:0032943	mononuclear cell proliferation	57/2018	314/18870	4.48954e-05	0.000698526	0.000484216	DLG5/ELF4/DLG1/EFNB1/CD276/SLC7A1/FOSL2/TFRC/PRNP/BID/VTCN1/GPNMB/BCL6/HES1/TICAM1/IGFBP2/CDKN1A/TNFSF13B/NCK1/PTPN22/FCGR2B/CCR2/LST1/SCRIB/PIK3CG/HLA-DMB/HELLS/BTK/CD180/AIF1/CD40LG/MEF2C/CTLA4/ADA/IL1A/CD3E/PTPRC/HAVCR2/HLA-DPB1/XCL1/CD55/CD74/TYROBP/VSIG4/FCGR3A/HLA-DPA1/HLA-DRB1/CD79A/MNDA/ANXA1/MS4A1/CR2/VAV3/PLA2G2D/SFTPD/PLA2G2A/FOXJ1	57
GO:0032970	BP	GO:0032970	regulation of actin filament-based process	66/2018	379/18870	4.51352e-05	0.000700462	0.000485558	JUP/F11R/ARHGEF5/GRHL3/SMAD3/DLG1/LIMA1/BCAS3/EPHA1/WASF2/CELSR1/HRAS/PAK2/CYFIP1/SH3BP1/PIK3CA/ATP2A2/CLASP1/ARHGEF19/DSP/SVIL/SLC9A1/TRIOBP/SPTBN2/FSCN1/DSC2/MYH9/DSG2/NF2/FRMD6/ALMS1/PPM1F/WASF1/PHLDB2/CDC42EP4/PAK1/GMFG/BAIAP2/CDK5R1/GPR65/NCK1/ECT2/CX3CL1/TACSTD2/FLNA/MTSS1/F2RL1/TRPM4/FHOD3/ADD3/ADD2/PLN/PDGFA/KCNJ2/PKP2/PFN2/IL1A/FZD10/WNT11/CCL26/RAC3/PDPN/VIL1/TNNC1/ALOX15/SFRP1	66
GO:0072091	BP	GO:0072091	regulation of stem cell proliferation	24/2018	95/18870	4.53312e-05	0.000701708	0.000486422	IRF6/RARG/SFN/OVOL1/NOTCH1/WNT5A/DGCR8/SNAI2/NF2/CD109/GJA1/TGFB1/TBX3/HMGA2/FBLN1/PBX1/SHOX2/CEBPA/PTPRC/WNT11/GLI3/RARB/CCNE1/SOX9	24
GO:0042593	BP	GO:0042593	glucose homeostasis	48/2018	251/18870	4.61128e-05	0.00071199	0.000493549	SRF/TRPV4/HK1/SMARCB1/SESN3/SIN3A/LRRC8A/IGF1R/ADIPOR2/PIK3CA/HK2/FOXK2/GJB6/VSNL1/FOSL2/NR1D1/AKT1/STK11/RAB11FIP5/LRRC8D/FOXK1/SLC12A6/GPI/SMARCA4/PFKM/NGFR/SLC16A1/GCLC/ABCA12/FABP5/XBP1/PDK4/TRPM4/PLA2G6/CEBPA/TIAM1/POMC/RPH3AL/GCLM/FOXA2/HLA-DRB1/GPR27/ADCY8/TREM2/HKDC1/IGFBP5/FOXA3/NPTX1	48
GO:0071711	BP	GO:0071711	basement membrane organization	13/2018	36/18870	4.96757e-05	0.000765056	0.000530334	EXT1/CLASP1/DAG1/PHLDB2/LAMA1/SPINT2/LAMC1/CTSS/LAMB1/NID1/CAV2/MMP11/HPN	13
GO:0031098	BP	GO:0031098	stress-activated protein kinase signaling cascade	46/2018	238/18870	5.02111e-05	0.000771344	0.000534693	MAPKBP1/TRPV4/CRKL/SMAD3/WNT7B/DLG1/HRAS/MINK1/IGF1R/DUSP9/MAP3K4/EGFR/WNT5A/MAPK1/LTBR/APP/FZD7/MAPK13/MAP3K13/FOXM1/MAP4K2/MID1/SH3RF2/MAP3K5/DAB2IP/SERPINB3/TPD52L1/PDCD10/SEMA4C/PTPN22/MYC/FCGR2B/MFHAS1/GSTP1/MAPK11/CRYAB/F2RL1/SPHK1/EDAR/IL1A/AMBP/MBIP/MAPK8IP2/GADD45G/TREM2/PBK	46
GO:0042471	BP	GO:0042471	ear morphogenesis	29/2018	126/18870	5.05363e-05	0.00077438	0.000536798	FGFR2/GRHL3/USH1G/TFAP2A/FZD6/NTN1/GJB6/DVL2/DLX5/OTX1/TRIOBP/WNT5A/MAPK1/BCR/DLX6/PTK7/TBX1/SIX2/LRIG3/TBX3/SCRIB/SIX4/HOXA1/TBX18/SOX9/HPN/SLC44A4/SLITRK6/TWIST1	29
GO:0050671	BP	GO:0050671	positive regulation of lymphocyte proliferation	32/2018	145/18870	5.11338e-05	0.000780039	0.00054072	EFNB1/CD276/SLC7A1/TFRC/VTCN1/BCL6/HES1/TICAM1/IGFBP2/CDKN1A/TNFSF13B/NCK1/PTPN22/CCR2/HLA-DMB/BTK/AIF1/CD40LG/MEF2C/ADA/IL1A/CD3E/PTPRC/HAVCR2/HLA-DPB1/XCL1/CD55/CD74/FCGR3A/HLA-DPA1/ANXA1/VAV3	32
GO:0033500	BP	GO:0033500	carbohydrate homeostasis	48/2018	252/18870	5.11628e-05	0.000780039	0.00054072	SRF/TRPV4/HK1/SMARCB1/SESN3/SIN3A/LRRC8A/IGF1R/ADIPOR2/PIK3CA/HK2/FOXK2/GJB6/VSNL1/FOSL2/NR1D1/AKT1/STK11/RAB11FIP5/LRRC8D/FOXK1/SLC12A6/GPI/SMARCA4/PFKM/NGFR/SLC16A1/GCLC/ABCA12/FABP5/XBP1/PDK4/TRPM4/PLA2G6/CEBPA/TIAM1/POMC/RPH3AL/GCLM/FOXA2/HLA-DRB1/GPR27/ADCY8/TREM2/HKDC1/IGFBP5/FOXA3/NPTX1	48
GO:0062012	BP	GO:0062012	regulation of small molecule metabolic process	60/2018	337/18870	5.13727e-05	0.000781277	0.000541578	SREBF2/CLCN2/EP300/SRC/FOXK2/P2RY1/GIT1/ADM/TYSND1/NR1D1/AKT1/SNAI2/APP/PPARA/STK11/COQ3/LDLR/PPARD/FOXK1/WDR5/PGAM1/PARP1/SNCA/SREBF1/RORC/FMO4/ERLIN2/NNMT/BRCA1/FABP5/CPT1A/STAR/APOC1/PDK4/FBP1/PLA2G3/DKK3/SLC7A7/IER3/BMP5/FMO5/SOX9/TRIB3/DDIT4/CD74/ME1/FOXA2/ANXA1/KIT/TREM2/SLC4A4/EGR1/CDA/CES1/IGFBP3/TFF3/TWIST1/AKR1C3/SLC7A11/H19	60
GO:0042730	BP	GO:0042730	fibrinolysis	11/2018	27/18870	5.2034e-05	0.000789148	0.000547034	ANXA2/SERPINB2/FGA/FGG/THBD/KRT1/FGB/PLAT/PLAU/APOH/SERPINE1	11
GO:0010976	BP	GO:0010976	positive regulation of neuron projection development	34/2018	158/18870	5.21503e-05	0.000789148	0.000547034	DDR1/NFE2L2/RGMA/NTRK2/IGF1R/PLXNB2/CYFIP1/BMP7/ITGA6/PRKCI/EP300/MARK2/WNT5A/DHX36/NDRG4/STK24/PTK7/SF3A2/CBFA2T2/BAIAP2/FEZ1/DAB2IP/LRP8/NCK1/PLXNB3/CX3CL1/FLNA/CNTN1/PTN/PLA2G3/TIAM1/EZH2/BMP5/S100A9	34
GO:0070374	BP	GO:0070374	positive regulation of ERK1 and ERK2 cascade	43/2018	218/18870	5.32107e-05	0.000803191	0.000556769	FGFR3/TRPV4/CRKL/FGFR2/HRAS/SRC/EGFR/P2RY1/NOTCH1/APP/NDRG4/NRG1/GPNMB/CD44/PTPN22/CX3CL1/ARRB1/TGFB1/MFHAS1/F2RL1/FGA/HTR2C/S100A7/FGG/PDGFA/IL1A/PTPRC/FGB/HAVCR2/CCR1/XCL1/CCL23/CD74/HLA-DRB1/CCL13/CCL26/TREM2/CCL8/NPNT/CCL18/MARCO/ALOX15/PLA2G2A	43
GO:0030174	BP	GO:0030174	regulation of DNA-templated DNA replication initiation	8/2018	15/18870	5.43328e-05	0.000818093	0.000567099	MCM5/MCM2/WRNIP1/MCM3/MCM4/MCM7/CDT1/GMNN	8
GO:0150115	BP	GO:0150115	cell-substrate junction organization	25/2018	102/18870	5.46787e-05	0.000821263	0.000569297	ITGB4/SMAD3/DST/RCC2/ITGA6/SRC/COL17A1/CLASP1/LDB1/SLC9A1/PTPRK/BCR/TESK2/PPM1F/PHLDB2/TRIP6/ITGA2/CORO1C/LAMC1/VCL/LAMA3/MMP14/ACTN1/COL16A1/SFRP1	25
GO:0061572	BP	GO:0061572	actin filament bundle organization	35/2018	165/18870	5.57197e-05	0.000831073	0.000576097	F11R/ARHGEF5/SRF/SMAD3/LIMA1/EPHA1/WASF2/TNFAIP1/PAK2/SRC/CLASP1/PDLIM1/SLC9A1/FSCN1/ITGB5/NF2/ALMS1/PPM1F/PHLDB2/PAK1/BAIAP2/GPR65/CX3CL1/TACSTD2/FLNA/MTSS1/ARRB1/ACTN1/AIF1/ADD2/PFN2/WNT11/ESPN/VIL1/SFRP1	35
GO:0048588	BP	GO:0048588	developmental cell growth	46/2018	239/18870	5.58524e-05	0.000831073	0.000576097	DDR1/RARG/SRF/PTPRS/DIP2B/SEMA3F/PAK6/PLXNA1/RGMA/SIN3A/EXT1/RTN4R/CYFIP1/GSK3B/NTN1/SEMA4B/HSP90AB1/SEMA4A/WNT5A/ULK1/SEMA4F/APP/PPARA/STK11/BCL11A/RYK/MAP3K13/WASF1/FOXL2/SEMA6D/CDH1/AUTS2/SEMA4C/VCL/SEMA6A/NRCAM/TIAM1/OLFM1/G6PD/RND2/NRN1/MAP1B/SOX9/LHX2/SORBS2/EPHA7	46
GO:0045661	BP	GO:0045661	regulation of myoblast differentiation	20/2018	73/18870	5.58797e-05	0.000831073	0.000576097	SMARCB1/LRRC8A/SMARCD2/SMARCD1/ACTL6A/NOTCH1/SOSTDC1/PPARD/DLL1/SMARCA4/MAP3K5/ANKRD2/TGFB1/TBX3/SMARCA2/DDIT3/MEF2C/SOX9/IGFBP3/CXCL9	20
GO:0050818	BP	GO:0050818	regulation of coagulation	20/2018	73/18870	5.58797e-05	0.000831073	0.000576097	NFE2L2/CD9/ANXA2/SERPINB2/ALOX12/F2RL1/FGA/FGG/THBD/PDGFA/SERPINE2/KRT1/FGB/TSPAN8/ENPP4/FOXA2/PLAT/PLAU/APOH/SERPINE1	20
GO:1904951	BP	GO:1904951	positive regulation of establishment of protein localization	58/2018	324/18870	5.81104e-05	0.000862137	0.00059763	JUP/ARHGEF5/SREBF2/SMAD3/TM9SF4/SMO/BAP1/HPS4/HRAS/LRRC8A/TMEM132A/SFN/GSK3B/EP300/SRC/ATP2C1/VSNL1/CHRM3/GNA11/PRNP/BAG3/DKC1/TRIM28/TCP1/SAE1/CDH1/PFKM/CCT5/CCT4/CDK5R1/SORL1/PDCD10/NLGN2/ECT2/CCT6A/TM7SF3/FLNA/TGFB1/F2RL1/TRPM4/PLA2G6/FGA/FGG/ANG/IL1A/FGB/RPH3AL/GLI3/F2RL2/HLA-DRB1/GPR27/ADCY8/DOC2B/TREM2/GZMB/NR0B2/PCSK1/KCNN4	58
GO:0042692	BP	GO:0042692	muscle cell differentiation	71/2018	419/18870	5.8522e-05	0.000866126	0.000600396	SRF/FGFR2/PTGFRN/SDC1/PTBP1/SMO/ACTN4/CD9/KLF5/KRT19/ATP2A2/NEO1/NOTCH1/SLC9A1/ADM/AKT1/AFG3L2/PPARA/MYH9/FZD7/HEY1/NRG1/TBX1/RYR1/DLL1/DNMT1/LMNA/HES1/LAMA1/CXADR/SEMA4C/LAMC1/SOX6/CSRP2/MAPK12/MMP14/TGFB1/ACTN1/TBX3/NKX2-5/XBP1/SIX4/MAPK11/CD53/SHOX2/OLFM2/MEF2C/EZH2/FHOD3/WNT5B/TNNT3/LAMB1/SYNE1/NID1/G6PD/TBX18/CAV2/RARB/SOX9/ALPK3/SORBS2/KIT/EREG/ATP11A/NPNT/IGFBP5/CXCL9/DKK1/CEACAM5/UCHL1/SC…	71
GO:0030177	BP	GO:0030177	positive regulation of Wnt signaling pathway	32/2018	146/18870	5.88755e-05	0.000869237	0.000602552	JUP/FGFR2/SMAD3/CSNK1G1/TMEM132A/CSNK1G2/SRC/EGFR/DLX5/CSNK2A1/WNT5A/CDH3/WNK2/PTK7/TBL1XR1/SMARCA4/RUVBL1/GPC3/FAM53B/USP34/TBL1X/TGFB1/GPRC5B/TRPM4/SULF2/WNT5B/ASPM/FZD9/LGR5/SCEL/DKK1/SFRP1	32
GO:0034504	BP	GO:0034504	protein localization to nucleus	56/2018	310/18870	5.98802e-05	0.000881926	0.000611348	JUP/LIMK2/IPO13/TRIM29/RANGAP1/SMAD3/SMO/LMNB2/POM121/TRAF3IP2/SIN3A/GSK3B/EP300/SRC/TNPO2/KPNA1/NUP153/NOTCH1/NUP50/TFRC/AKT1/POLR1A/KPNA4/BAG3/STK11/DKC1/NUP93/TRIM28/NF2/TCP1/BYSL/CSE1L/CDH1/NUP188/PARP1/NGFR/LMNA/CDKN1A/CCT5/CCT4/FAM53B/ECT2/CCT6A/SIX2/NUP155/FLNA/PLK1/TGFB1/MFHAS1/SIX4/KCNQ3/KPNA2/SYNE1/GLI3/SOX9/MMP12	56
GO:0002520	BP	GO:0002520	immune system development	40/2018	199/18870	6.17674e-05	0.00090299	0.00062595	SRF/CRKL/JARID2/SMAD3/RNF168/FOXE1/EPHB3/TRAF3IP2/ADAM17/MSH6/ARTN/FOXN1/MAPK1/RAG1/LTBR/TFRC/UNG/TCF3/TBX1/POLQ/BCL6/HES1/PRKDC/TGFB1/NKX2-5/EXO1/SIX4/CCNB2/PBX1/CD40LG/BCL11B/ADA/LMO4/CD3E/PTPRC/HAVCR2/BATF/CCR4/PDPN/FOXJ1	40
GO:0046777	BP	GO:0046777	protein autophosphorylation	40/2018	199/18870	6.17674e-05	0.00090299	0.00062595	DDR1/FGFR3/FGFR2/TNK1/EPHA1/EPHB3/TYRO3/NTRK2/RAP2B/MINK1/IGF1R/PAK2/GSK3B/SRC/EGFR/MARK2/TNKS1BP1/CAD/AKT1/ULK1/PRKX/STK11/WNK2/STK24/MAP3K13/PAK1/GPNMB/CHEK2/VRK2/MKNK2/EPHB4/EPHA4/AURKB/PDGFA/PTPRC/MELK/NEK2/KIT/EPHA7/ERRFI1	40
GO:0035088	BP	GO:0035088	establishment or maintenance of apical/basal cell polarity	17/2018	57/18870	6.20231e-05	0.00090299	0.00062595	DLG5/DLG1/SH3BP1/PRKCI/PARD6G/LLGL1/MARK2/PARD3/WNT5A/FSCN1/PTK7/LAMA1/SCRIB/TCF15/WNT11/LHX2/FOXJ1	17
GO:0061245	BP	GO:0061245	establishment or maintenance of bipolar cell polarity	17/2018	57/18870	6.20231e-05	0.00090299	0.00062595	DLG5/DLG1/SH3BP1/PRKCI/PARD6G/LLGL1/MARK2/PARD3/WNT5A/FSCN1/PTK7/LAMA1/SCRIB/TCF15/WNT11/LHX2/FOXJ1	17
GO:0000086	BP	GO:0000086	G2/M transition of mitotic cell cycle	31/2018	140/18870	6.22034e-05	0.00090299	0.00062595	SIN3A/RCC2/FZR1/RRM1/BRD4/APP/TOPBP1/FOXM1/SKP2/DTL/CHEK2/RBBP8/CDKN1A/PKMYT1/WEE1/CDC25A/TPD52L1/CDC6/CDK4/BLM/CENPF/PLK1/BRCA1/CDK6/PBX1/IER3/KIF14/AURKB/CCNA2/CHEK1/MELK	31
GO:0071902	BP	GO:0071902	positive regulation of protein serine/threonine kinase activity	31/2018	140/18870	6.22034e-05	0.00090299	0.00062595	DVL3/ARHGEF5/HRAS/ADAM17/MAP3K4/SRC/EGFR/DVL2/WNT5A/AKT1/MAP3K13/MAP4K2/PAK1/MAP3K5/DAB2IP/SNCA/GHR/TPD52L1/PDCD10/PKD1/MAPRE3/TGFB1/HMGA2/PIK3CG/EZH2/PDGFA/FZD10/ROBO1/KIT/S100A12/DKK1	31
GO:0022604	BP	GO:0022604	regulation of cell morphogenesis	47/2018	247/18870	6.25291e-05	0.000905102	0.000627413	DVL3/F11R/DLG1/PLXNA1/TBCCD1/PLXNB2/PLXNB1/CYFIP1/CAMSAP1/SRC/DVL2/P2RY1/MARK2/SEMA4A/WNT5A/DAG1/MYH9/BCL11A/DHX36/NF2/MAP3K13/CDC42EP4/BAIAP2/CUL7/ARHGAP15/FGD1/MYO10/PRKDC/FBLIM1/CORO1C/LRP8/CD44/PLXNB3/GRIP1/LST1/MYH14/BCL9L/TIAM1/EPHA4/CLDN3/CCL13/ANXA1/RAC3/PDPN/KIT/HPN/VIL1	47
GO:0007435	BP	GO:0007435	salivary gland morphogenesis	12/2018	32/18870	6.29454e-05	0.000905102	0.000627413	FGFR2/PLXNA1/BMP7/EGFR/LAMA5/SNAI2/DAG1/LAMA1/TGFB1/EDAR/PDGFA/TGM2	12
GO:0010464	BP	GO:0010464	regulation of mesenchymal cell proliferation	12/2018	32/18870	6.29454e-05	0.000905102	0.000627413	FGFR2/SMO/WNT5A/TBX1/CTNNBIP1/LMNA/MYC/SHOX2/PDGFA/SYNE1/WNT11/SOX9	12
GO:0070570	BP	GO:0070570	regulation of neuron projection regeneration	12/2018	32/18870	6.29454e-05	0.000905102	0.000627413	PTPRF/PTPRS/RGMA/IGF1R/RTN4R/KREMEN1/NEO1/STK24/FLNA/KLF4/PTN/EPHA4	12
GO:0060326	BP	GO:0060326	cell chemotaxis	58/2018	325/18870	6.35129e-05	0.000911103	0.000631573	ARHGEF5/TRPV4/CRKL/ABCC1/ADAM17/NOTCH1/WNT5A/MAPK1/HSPB1/EPHA2/PLEKHG5/BCAR1/CXADR/PGF/PLXNB3/CX3CL1/CCR2/PTN/PIK3CG/F2RL1/TRPM4/AIF1/CXCR6/BIN2/CALCA/TIAM1/S100A7/CCR5/CXCR3/FCER1G/CCR1/XCL1/TREM1/CCL23/CD74/CCR4/CXCL2/HBEGF/DPP4/PLA2G7/CCL13/ANXA1/CCL26/RAC3/KIT/VAV3/CXCL6/CCL8/CXCL9/SERPINE1/S100A8/CCL18/SFTPD/S100A12/CXCL1/CXCL5/CXCL13/S100A9	58
GO:0061387	BP	GO:0061387	regulation of extent of cell growth	26/2018	109/18870	6.41987e-05	0.000918767	0.000636886	SRF/PTPRS/DIP2B/SEMA3F/RGMA/SIN3A/RTN4R/CYFIP1/GSK3B/NTN1/SEMA4B/SEMA4A/WNT5A/ULK1/SEMA4F/RYK/MAP3K13/SEMA6D/CDH1/SEMA4C/SEMA6A/NRCAM/OLFM1/RND2/MAP1B/EPHA7	26
GO:0097306	BP	GO:0097306	cellular response to alcohol	25/2018	103/18870	6.49666e-05	0.000925462	0.000641527	JUP/SMO/IGF1R/ADCY3/AKT1/UGT1A1/DAG1/CDH1/ACACA/RAD51/LRP8/GNAI1/CDK4/BLM/BRCA1/FBP1/CYBB/KLF2/TNC/ADCY8/PTGER2/AKR1C2/CES1/AKR1C3/SFRP1	25
GO:0061337	BP	GO:0061337	cardiac conduction	24/2018	97/18870	6.50368e-05	0.000925462	0.000641527	JUP/ATP2A2/DSP/SLC9A1/ATP1A1/DSC2/DSG2/GJA1/EHD3/CXADR/NUP155/ATP2B1/FLNA/SLC4A3/NKX2-5/TRPM4/AGT/PLN/KCNJ2/PKP2/KCNE4/TBX18/ATP2A3/CACNA2D1	24
GO:0009612	BP	GO:0009612	response to mechanical stimulus	42/2018	213/18870	6.51239e-05	0.000925462	0.000641527	JUP/F11R/TRPV4/KRT5/SLC2A1/IGF1R/PIK3CA/SRC/CASP2/P2RY1/SLC9A1/LTBR/BAG3/PPL/DAG1/GPI/SLC38A2/ITGA2/IGFBP2/CNTNAP2/PKD1/GCLC/SOST/MMP14/PTN/FOSL1/KCNQ3/PSPH/KCNJ2/SERPINE2/KCNK2/CHEK1/TLR8/WNT11/MAP1B/SOX9/TNC/KIT/HPN/RETN/SLITRK6/SCEL	42
GO:0050819	BP	GO:0050819	negative regulation of coagulation	16/2018	52/18870	6.67464e-05	0.000946302	0.000655973	CD9/ANXA2/SERPINB2/ALOX12/FGA/FGG/THBD/PDGFA/SERPINE2/KRT1/FGB/TSPAN8/PLAT/PLAU/APOH/SERPINE1	16
GO:0010951	BP	GO:0010951	negative regulation of endopeptidase activity	29/2018	128/18870	6.84825e-05	0.0009664	0.000669905	SIAH2/SFN/PAK2/SERPINB13/SRC/SERPINB5/ANXA8/CSNK2A1/AKT1/ANXA8L1/GAPDH/SNCA/SORL1/IFI16/CD44/SERPINB3/SERPINB2/KLF4/SERPINB4/SERPINB7/FETUB/SERPINB12/SERPINB11/CST7/SERPINE2/SERPINA1/SPOCK3/SERPINE1/MAGEA3	29
GO:0048706	BP	GO:0048706	embryonic skeletal system development	29/2018	128/18870	6.84825e-05	0.0009664	0.000669905	FGFR2/SMAD3/DLG1/GRHL2/TFAP2A/EXT1/BMP7/DMRT2/WNT5A/TULP3/TBX1/HOXD10/SIX2/MMP14/DLX1/SIX4/MDFI/HOXA1/PBX1/SHOX2/HOXA11/SULF2/HOXD9/WNT11/GLI3/WNT9A/HOXC6/HOXB7/TWIST1	29
GO:0002274	BP	GO:0002274	myeloid leukocyte activation	46/2018	241/18870	6.89054e-05	0.000970112	0.000672478	TRAF3IP2/ITGB8/WNT5A/NDRG1/LTBR/NR1D1/BCR/APP/LDLR/SNCA/TICAM1/TSLP/RHOH/CX3CL1/FCGR2B/CCR2/MFHAS1/PIK3CG/CD2/ADORA2B/F2RL1/BTK/PLA2G3/CEBPA/AIF1/SPHK1/CST7/IRF4/PTPRC/HAVCR2/CD300LF/FCER1G/BATF/CD74/TYROBP/VSIG4/FCGR3A/C1QA/ANXA1/KIT/PLA2G10/TREM2/CXCL6/CD177/S100A12/PLA2G2A	46
GO:0050919	BP	GO:0050919	negative chemotaxis	15/2018	47/18870	7.00733e-05	0.00098427	0.000682292	SEMA3F/NTN1/SEMA4B/SEMA4A/WNT5A/SEMA4F/RYK/NRG1/SEMA6D/SEMA4C/SEMA6A/PDGFA/DPP4/ROBO1/EPHA7	15
GO:0051054	BP	GO:0051054	positive regulation of DNA metabolic process	54/2018	298/18870	7.38146e-05	0.00103443	0.000717061	BCL7A/RNF168/SMARCB1/GRHL2/TNFAIP1/IGF1R/SMARCD2/SMARCD1/MAP3K4/EGFR/E2F7/ACTL6A/PIAS4/HSP90AB1/MAPK1/TFRC/AKT1/TIMELESS/DKC1/DHX36/TRIM28/ACD/TCP1/FOXM1/RFC4/CEBPG/SMARCA4/RUVBL1/PARP1/EYA2/RFC5/CCT5/CCT4/CDT1/CHTF18/RAD51/PRKDC/CCT6A/MYC/GLI2/PCNA/KLF4/TGFB1/BRCA1/SMARCA2/RAD51AP1/DDX11/NPAS2/AURKB/CCNA2/PTPRC/PKIB/NEK2/EREG	54
GO:0090263	BP	GO:0090263	positive regulation of canonical Wnt signaling pathway	26/2018	110/18870	7.56347e-05	0.00105749	0.000733049	JUP/FGFR2/SMAD3/CSNK1G1/CSNK1G2/SRC/EGFR/DLX5/CDH3/WNK2/PTK7/TBL1XR1/RUVBL1/GPC3/FAM53B/USP34/TBL1X/TGFB1/GPRC5B/TRPM4/SULF2/ASPM/FZD9/LGR5/SCEL/SFRP1	26
GO:0000022	BP	GO:0000022	mitotic spindle elongation	7/2018	12/18870	7.70559e-05	0.00106795	0.0007403	INCENP/KIF23/RACGAP1/CDCA8/KIF4A/AURKB/BIRC5	7
GO:0060442	BP	GO:0060442	branching involved in prostate gland morphogenesis	7/2018	12/18870	7.70559e-05	0.00106795	0.0007403	FGFR2/BMP7/FEM1B/HOXA13/HOXD13/HOXB13/SFRP1	7
GO:0098911	BP	GO:0098911	regulation of ventricular cardiac muscle cell action potential	7/2018	12/18870	7.70559e-05	0.00106795	0.0007403	JUP/DLG1/DSP/DSC2/DSG2/TRPM4/PKP2	7
GO:0140747	BP	GO:0140747	regulation of ncRNA transcription	23/2018	92/18870	7.71435e-05	0.00106795	0.0007403	SREBF2/SRF/SMAD3/SMARCB1/KLF5/IPPK/EGFR/PPARA/NCL/PPARD/CC2D1A/SMARCA4/NGFR/SREBF1/MYC/KLF4/TGFB1/FOSL1/DDX11/ATOH8/SOX9/EGR1/TWIST1	23
GO:2000647	BP	GO:2000647	negative regulation of stem cell proliferation	11/2018	28/18870	7.74488e-05	0.00106795	0.0007403	IRF6/RARG/SFN/OVOL1/SNAI2/CD109/FBLN1/CEBPA/WNT11/GLI3/RARB	11
GO:0048534	BP	GO:0048534	hematopoietic or lymphoid organ development	24/2018	98/18870	7.75108e-05	0.00106795	0.0007403	SRF/CRKL/JARID2/FOXE1/EPHB3/TRAF3IP2/ADAM17/ARTN/FOXN1/MAPK1/RAG1/LTBR/TBX1/HES1/TGFB1/NKX2-5/SIX4/CCNB2/PBX1/BCL11B/ADA/LMO4/PTPRC/PDPN	24
GO:0032946	BP	GO:0032946	positive regulation of mononuclear cell proliferation	32/2018	148/18870	7.76148e-05	0.00106795	0.0007403	EFNB1/CD276/SLC7A1/TFRC/VTCN1/BCL6/HES1/TICAM1/IGFBP2/CDKN1A/TNFSF13B/NCK1/PTPN22/CCR2/HLA-DMB/BTK/AIF1/CD40LG/MEF2C/ADA/IL1A/CD3E/PTPRC/HAVCR2/HLA-DPB1/XCL1/CD55/CD74/FCGR3A/HLA-DPA1/ANXA1/VAV3	32
GO:0031032	BP	GO:0031032	actomyosin structure organization	41/2018	208/18870	7.97144e-05	0.00109436	0.000758606	F11R/ARHGEF5/SRF/SMAD3/EPHA1/WASF2/TNFAIP1/PAK2/KRT19/SRC/CLASP1/PDLIM1/SLC9A1/RTKN/ITGB5/CDC42BPG/MYH9/NF2/ALMS1/PPM1F/PHLDB2/CDC42BPB/PAK1/TRPM7/GPR65/EPB41L1/ECT2/CSRP2/TACSTD2/ARRB1/NKX2-5/MYH14/RACGAP1/SIX4/ANLN/IQGAP3/FHOD3/TNNT3/PFN2/WNT11/SFRP1	41
GO:0051961	BP	GO:0051961	negative regulation of nervous system development	33/2018	155/18870	8.31458e-05	0.00113889	0.000789475	PTPRS/DIP2B/SEMA3F/RGMA/RTN4R/BMP7/NTN1/DNAJB11/SEMA4B/SEMA4A/NOTCH1/WNT5A/NR1D1/ULK1/SEMA4F/RYK/LDLR/LRP4/NF2/PTPN13/SEMA6D/CDH1/SYNGAP1/HES1/SORL1/SEMA4C/SEMA6A/DLX1/PTN/LHX2/EPHA7/TREM2/DKK1	33
GO:0051402	BP	GO:0051402	neuron apoptotic process	51/2018	278/18870	8.36021e-05	0.00114256	0.00079202	TRAF7/PTPRZ1/TFAP2A/HRAS/TYRO3/NTRK2/PIK3CA/PRKCI/ATN1/CASP2/ELK1/APP/PRNP/GAPDH/BID/GPI/PARP1/MAP3K5/NGFR/SYNGAP1/EN1/SNCA/CDK5R1/PCDHGC3/PCSK9/CX3CL1/XRCC2/HYOU1/GCLC/FCGR2B/DLX1/SIX4/EN2/KCNQ3/NPPC/PLA2G3/DDIT3/MEF2C/KIF14/MYBL2/G6PD/GCLM/NEFL/FOXQ1/FZD9/EPHA7/TREM2/EGR1/ASCL1/DKK1/CRLF1	51
GO:0014706	BP	GO:0014706	striated muscle tissue development	49/2018	264/18870	8.46282e-05	0.00115399	0.000799939	SRF/FGFR2/JARID2/SMAD3/TP73/BMP7/GJB6/SOX15/DSP/NOTCH1/SLC9A1/WNT5A/PPARA/NDRG4/DSG2/FZD7/HEY1/NRG1/DLL1/VGLL4/GJA1/LMNA/EYA2/PPP1R13L/CXADR/SOX6/CENPF/TGFB1/TBX3/NKX2-5/MAPK11/SHOX2/MEF2C/FHOD3/PLN/BMP5/PKP2/KCNK2/FOXC1/SYNE1/G6PD/TBX18/RARB/ALPK3/SORBS2/MSC/TWIST1/TNNC1/DKK1	49
GO:0048469	BP	GO:0048469	cell maturation	39/2018	195/18870	8.4937e-05	0.0011556	0.000801058	BAP1/BNC1/BRD1/TMEM79/APP/FEM1B/BCL11A/MAP3K13/HES1/CNTNAP2/CDKN1A/AGRN/TBX6/CX3CL1/GDF11/NRCAM/TRIP13/C1QL1/BTK/KCNQ3/NPPC/PLA2G3/CEBPA/PAEP/FGG/KIF14/RND1/ANG/SPINK1/KLF2/G6PD/C1QA/RAC3/HOXB13/PLA2G10/EREG/ASCL1/CABYR/FOXJ1	39
GO:0048146	BP	GO:0048146	positive regulation of fibroblast proliferation	16/2018	53/18870	8.62009e-05	0.00117017	0.00081116	HRAS/EGFR/WNT5A/FOSL2/NGFR/CDKN1A/CDC6/MYC/CDK4/CDK6/AGT/SPHK1/CCNA2/PDGFA/CD74/EREG	16
GO:0010717	BP	GO:0010717	regulation of epithelial to mesenchymal transition	26/2018	111/18870	8.88628e-05	0.00120361	0.000834341	JAG1/SMAD3/MARK1/BMP7/CLASP1/NOTCH1/DAG1/ZNF703/PHLDB2/HDAC2/DAB2IP/SERPINB3/TGFB1/BCL9L/AGT/TIAM1/EPHA4/EZH2/OLFM1/BMP5/FOXC1/FOXA2/PDPN/HPN/TWIST1/SFRP1	26
GO:0042129	BP	GO:0042129	regulation of T cell proliferation	37/2018	182/18870	8.94555e-05	0.00120894	0.000838036	DLG5/DLG1/EFNB1/CD276/SLC7A1/TFRC/PRNP/BID/VTCN1/GPNMB/BCL6/HES1/IGFBP2/TNFSF13B/NCK1/PTPN22/CCR2/SCRIB/HLA-DMB/AIF1/CD40LG/CTLA4/IL1A/CD3E/PTPRC/HAVCR2/HLA-DPB1/XCL1/CD55/VSIG4/HLA-DPA1/HLA-DRB1/ANXA1/PLA2G2D/SFTPD/PLA2G2A/FOXJ1	37
GO:0042472	BP	GO:0042472	inner ear morphogenesis	25/2018	105/18870	9.08859e-05	0.00122227	0.000847275	FGFR2/GRHL3/USH1G/TFAP2A/FZD6/NTN1/DVL2/DLX5/OTX1/TRIOBP/WNT5A/BCR/DLX6/PTK7/TBX1/LRIG3/TBX3/SCRIB/SIX4/HOXA1/TBX18/SOX9/HPN/SLC44A4/SLITRK6	25
GO:0033077	BP	GO:0033077	T cell differentiation in thymus	22/2018	87/18870	9.12085e-05	0.00122227	0.000847275	SRF/ADAM17/FOXN1/RAG1/JAG2/STK11/FZD7/PRKDC/GLI2/CD3D/ITPKB/CDK6/BCL11B/ADA/CD3G/IL2RG/IL1A/CD3E/PTPRC/GLI3/CD74/FOXJ1	22
GO:0060571	BP	GO:0060571	morphogenesis of an epithelial fold	10/2018	24/18870	9.12475e-05	0.00122227	0.000847275	FGFR2/BMP7/EGFR/WNT5A/SOSTDC1/WNT2B/LUZP1/HOXD13/BMP5/CECR2	10
GO:0061162	BP	GO:0061162	establishment of monopolar cell polarity	10/2018	24/18870	9.12475e-05	0.00122227	0.000847275	SH3BP1/PRKCI/WNT5A/FSCN1/PTK7/LAMA1/SCRIB/TCF15/MAP1B/FOXJ1	10
GO:0001894	BP	GO:0001894	tissue homeostasis	51/2018	279/18870	9.18819e-05	0.00122536	0.000849416	F11R/SRF/SMO/BAP1/SLC2A1/USH1G/EXT1/CLDN1/SRC/GJB6/LDB1/NOTCH1/CSK/FOSL2/TFRC/HSPB1/CDH3/STK11/PLEKHM1/PPARGC1B/GJA1/TUB/ACACA/STRAP/HOXA13/CROCC/IQCB1/CXADR/LAMC1/VCL/IL20RA/CCR2/LSR/CIB2/PDK4/CALCA/SLC39A8/FOXC1/KRT1/TSPAN12/CLDN3/SOX9/ALDH1A1/TJP3/RAC3/MUC13/LYZ/TFF3/AZGP1/PIGR/TFF1	51
GO:0060249	BP	GO:0060249	anatomical structure homeostasis	51/2018	279/18870	9.18819e-05	0.00122536	0.000849416	F11R/SRF/SMO/BAP1/SLC2A1/USH1G/EXT1/CLDN1/SRC/GJB6/LDB1/NOTCH1/CSK/FOSL2/TFRC/HSPB1/CDH3/STK11/PLEKHM1/PPARGC1B/GJA1/TUB/ACACA/STRAP/HOXA13/CROCC/IQCB1/CXADR/LAMC1/VCL/IL20RA/CCR2/LSR/CIB2/PDK4/CALCA/SLC39A8/FOXC1/KRT1/TSPAN12/CLDN3/SOX9/ALDH1A1/TJP3/RAC3/MUC13/LYZ/TFF3/AZGP1/PIGR/TFF1	51
GO:0051250	BP	GO:0051250	negative regulation of lymphocyte activation	35/2018	169/18870	9.28946e-05	0.00123615	0.000856895	DLG5/DLG1/TYRO3/PRNP/RHBDD3/VTCN1/GPNMB/BCL6/PGLYRP3/PTPN22/FGL1/FCGR2B/LST1/SCRIB/TNFAIP8L2/BTK/SAMSN1/MERTK/CTLA4/FGL2/HAVCR2/RUNX3/GLI3/XCL1/CD74/TYROBP/VSIG4/HLA-DRB1/MNDA/ANXA1/PLA2G2D/SFTPD/PLA2G2A/SFRP1/FOXJ1	35
GO:0006909	BP	GO:0006909	phagocytosis	45/2018	237/18870	9.34121e-05	0.00124032	0.000859783	TM9SF4/TYRO3/SH3BP1/PIK3CA/SRC/CSK/BCR/MYH9/LDLR/TUB/PAK1/ITGA2/CORO1C/FCGR2B/CCR2/C4BPB/F2RL1/BTK/FCGR1A/PLA2G6/MERTK/AIF1/SPHK1/BIN2/NCF4/C2/IL2RG/PTPRC/CD300LF/FCN1/FCER1G/MSR1/TYROBP/IRF8/ANXA1/RAB7B/RAC3/C4BPA/VAV3/TREM2/TGM2/SFTPD/MARCO/ALOX15/SFTPA1	45
GO:0043010	BP	GO:0043010	camera-type eye development	60/2018	344/18870	9.36775e-05	0.00124112	0.000860343	RARG/SRF/LIMK2/GRHL3/JAG1/SMAD3/WNT7B/DLG1/MFN2/CLCN2/GRHL2/TFAP2A/NTRK2/FZR1/BMP7/RRM1/EGFR/ACTL6A/HDAC1/CASP2/NOTCH1/WNT5A/SDK2/TULP3/EPHA2/IFT122/SIX5/NF2/CRYBB3/FJX1/TGIF2/HDAC2/DLL1/FOXL2/WNT2B/SMARCA4/TUB/HES1/LAMA1/PPP1R13L/FBN2/GDF11/KLF4/DLX1/CRYAB/MERTK/SDK1/BCL11B/WNT5B/FOXC1/FOXF2/TSPAN12/GLI3/WNT9A/SOX9/LHX2/CALB1/SLITRK6/TWIST1/SLC7A11	60
GO:0010453	BP	GO:0010453	regulation of cell fate commitment	14/2018	43/18870	9.52378e-05	0.00125425	0.000869443	GATAD2A/MTA2/HDAC1/WNT5A/FZD7/SOSTDC1/MTA1/HDAC2/HES1/CHD3/SPDEF/LMO4/WNT11/DKK1	14
GO:0099173	BP	GO:0099173	postsynapse organization	39/2018	196/18870	9.52885e-05	0.00125425	0.000869443	CRKL/PTPRS/DLG5/DLG1/SEMA3F/EPHB3/WASF2/IGF1R/IL1RAP/WNT5A/LAMA5/SPTBN2/AKT1/PRNP/DHX36/LRP4/BAIAP2/SYNGAP1/CDK5R1/LRP8/LRRC4/NLGN2/STK38L/NRCAM/FCGR2B/ACTN1/SRGN/TIAM1/EPHA4/LRFN4/GAP43/NEFL/FZD9/RAC3/EPHA7/TREM2/INA/NPTX1/SLC7A11	39
GO:1901991	BP	GO:1901991	negative regulation of mitotic cell cycle phase transition	39/2018	196/18870	9.52885e-05	0.00125425	0.000869443	DLG1/FZR1/E2F7/CASP2/ZW10/INCENP/RFWD3/TOPBP1/GPNMB/DTL/CHEK2/RBBP8/CDKN1A/WEE1/PRKDC/ZWILCH/GTSE1/BUB1B/CDC6/BLM/KLF4/TTK/CENPF/PLK1/TRIP13/BRCA1/CDCA8/IER3/EZH2/AURKB/SPC24/SPC25/BIRC5/ZWINT/CHEK1/BUB1/CDC20/MAD2L1/MUC1	39
GO:0048545	BP	GO:0048545	response to steroid hormone	58/2018	330/18870	9.80974e-05	0.00128773	0.000892647	SDC1/CARM1/WNT7B/IGF1R/CLDN1/PIK3CA/EP300/SRC/HDAC1/SAFB/ADM/CAD/MAPK1/DDX54/FOSL2/NR1D1/PPARA/UGT1A1/ATP1A1/DSG2/TFAP4/RXRA/FKBP4/PPARD/NPC1/PPARGC1B/GPI/CNOT1/HSPA1B/SKP2/SMARCA4/PARP1/PAK1/SREBF1/IGFBP2/CDKN1A/GJB2/GHR/IL1RN/PCNA/SRD5A1/TGFB1/BRCA1/FOSL1/LMO3/HSD11B2/DSG1/BCHE/CYBB/PTPRC/DDIT4/NEFL/PTGER2/CPS1/ANXA1/AKR1C3/PCSK1/SFRP1	58
GO:0042249	BP	GO:0042249	establishment of planar polarity of embryonic epithelium	8/2018	16/18870	9.84681e-05	0.00128773	0.000892647	DVL3/GRHL3/CELSR1/DVL2/WNT5A/PTK7/FOXF2/SFRP1	8
GO:0048385	BP	GO:0048385	regulation of retinoic acid receptor signaling pathway	8/2018	16/18870	9.84681e-05	0.00128773	0.000892647	CNOT1/TRIM16/CYP26A1/EZH2/PRAME/DHRS3/KLF2/AKR1C3	8
GO:0098900	BP	GO:0098900	regulation of action potential	17/2018	59/18870	0.000100127	0.00130509	0.000904684	JUP/DLG1/ATP2A2/DSP/SLC9A1/DSC2/DSG2/CXADR/FLNA/SLC4A3/TRPM4/KCNQ3/FGF12/KCNJ2/PKP2/TBX18/CACNA2D1	17
GO:0044409	BP	GO:0044409	entry into host	34/2018	163/18870	0.00010024	0.00130509	0.000904684	F11R/SLC20A2/TYRO3/CLDN1/KRT6A/SRC/EGFR/ILF3/MID2/ZNF639/NUP153/SLC7A1/TFRC/ITGB5/SLC1A5/DAG1/EPHA2/LDLR/SLC3A2/NPC1/HSPA1B/TMPRSS4/ITGA2/CXADR/SERPINB3/CCR5/FCN1/CAV2/CD55/CD74/MRC1/HLA-DRB1/DPP4/CR2	34
GO:0061620	BP	GO:0061620	glycolytic process through glucose-6-phosphate	9/2018	20/18870	0.000100441	0.00130509	0.000904684	HK1/PFKL/HK2/FOXK2/FOXK1/PGAM1/PFKM/TPI1/ENO2	9
GO:0000082	BP	GO:0000082	G1/S transition of mitotic cell cycle	47/2018	252/18870	0.000103597	0.00134322	0.000931113	EIF4G1/BCL7A/DLG1/SMARCB1/ADAM17/SMARCD2/RRM1/SMARCD1/EGFR/E2F7/ACTL6A/BRD4/CASP2/PSME3/AKT1/BID/RFWD3/SKP2/SMARCA4/GPNMB/POLE/CHEK2/RBBP8/CDKN1A/WEE1/PRKDC/CDC25A/GTSE1/PKD1/CDC6/MYC/CDK4/KLF4/CDK6/SMARCA2/E2F2/AIF1/EIF4EBP1/IQGAP3/EZH2/KIF14/CCNA2/RRM2/ADAMTS1/CCNE1/ANXA1/MUC1	47
GO:0001678	BP	GO:0001678	intracellular glucose homeostasis	33/2018	157/18870	0.000107919	0.00139627	0.000967889	SRF/HK1/SMARCB1/SIN3A/LRRC8A/IGF1R/PIK3CA/HK2/FOXK2/GJB6/VSNL1/NR1D1/RAB11FIP5/LRRC8D/FOXK1/SLC12A6/SMARCA4/NGFR/GCLC/ABCA12/XBP1/TRPM4/PLA2G6/TIAM1/GCLM/FOXA2/HLA-DRB1/GPR27/ADCY8/TREM2/HKDC1/FOXA3/NPTX1	33
GO:0010565	BP	GO:0010565	regulation of cellular ketone metabolic process	31/2018	144/18870	0.000108493	0.00140071	0.000970965	CLCN2/ADM/TYSND1/NR1D1/AKT1/PPARA/COQ3/PPARD/SNCA/SREBF1/FMO4/ERLIN2/BRCA1/FABP5/CPT1A/STAR/APOC1/PDK4/PLA2G3/DKK3/SLC7A7/BMP5/SOX9/TRIB3/CD74/ANXA1/EGR1/CES1/TWIST1/AKR1C3/SLC7A11	31
GO:2001251	BP	GO:2001251	negative regulation of chromosome organization	23/2018	94/18870	0.000109941	0.00141639	0.000981838	NAT10/SRC/ZW10/INCENP/ACD/PARP1/ZWILCH/BUB1B/ESPL1/TTK/CENPF/PLK1/TRIP13/CDCA8/AURKB/SPC24/TOP2A/SPC25/BIRC5/ZWINT/BUB1/CDC20/MAD2L1	23
GO:0098901	BP	GO:0098901	regulation of cardiac muscle cell action potential	11/2018	29/18870	0.000112772	0.00144979	0.00100499	JUP/DLG1/ATP2A2/DSP/DSC2/DSG2/CXADR/SLC4A3/TRPM4/PKP2/TBX18	11
GO:0051495	BP	GO:0051495	positive regulation of cytoskeleton organization	37/2018	184/18870	0.000113372	0.00145443	0.0010082	ARHGEF5/TRPV4/SMAD3/DLG1/EPHA1/WASF2/DCTN1/CYFIP1/CLASP1/GIT1/SPAST/NF2/CKAP5/PPM1F/WASF1/CDC42EP4/HSPA1B/DRG1/PAK1/BAIAP2/DYNC1H1/CDK5R1/GPR65/NCK1/CX3CL1/FLNA/MTSS1/F2RL1/ADD3/SPAG5/PFN2/WNT11/MAP1B/CCL26/VIL1/ALOX15/SFRP1	37
GO:0008608	BP	GO:0008608	attachment of spindle microtubules to kinetochore	15/2018	49/18870	0.000119499	0.00152336	0.00105599	RCC2/ZW10/INCENP/CDT1/ZWILCH/ECT2/RACGAP1/CDCA8/AURKB/SPC24/KIF2C/SPAG5/SPC25/BIRC5/NEK2	15
GO:0048538	BP	GO:0048538	thymus development	15/2018	49/18870	0.000119499	0.00152336	0.00105599	SRF/CRKL/JARID2/FOXE1/EPHB3/FOXN1/MAPK1/RAG1/TBX1/HES1/SIX4/CCNB2/PBX1/BCL11B/LMO4	15
GO:0048546	BP	GO:0048546	digestive tract morphogenesis	15/2018	49/18870	0.000119499	0.00152336	0.00105599	FGFR2/SMAD3/EPHB3/EGFR/NOTCH1/WNT5A/HOXA13/HOXD13/SIX2/GLI2/SHOX2/WNT11/GLI3/AGR2/SFRP1	15
GO:0009954	BP	GO:0009954	proximal/distal pattern formation	12/2018	34/18870	0.000124706	0.00158309	0.00109739	LRP4/DLL1/EN1/HOXD10/HOXA10/GLI2/DLX1/PBX1/HOXA11/HOXD9/GLI3/HOXC10	12
GO:0043276	BP	GO:0043276	anoikis	12/2018	34/18870	0.000124706	0.00158309	0.00109739	NTRK2/PIK3CA/SRC/IKBKG/NOTCH1/AKT1/SNAI2/STK11/MYBBP1A/PDK4/CEACAM6/CEACAM5	12
GO:0006284	BP	GO:0006284	base-excision repair	14/2018	44/18870	0.000126043	0.0015934	0.00110454	RPA1/POLG/APEX2/UNG/LIG1/LIG3/POLQ/PARP1/POLE/POLD1/FEN1/PCNA/HMGA2/PRMT6	14
GO:0071526	BP	GO:0071526	semaphorin-plexin signaling pathway	14/2018	44/18870	0.000126043	0.0015934	0.00110454	SEMA3F/PLXNA1/PLXNB2/PLXNB1/SH3BP1/SEMA4B/SEMA4A/SEMA4F/ECE1/SEMA6D/SEMA4C/SEMA6A/PLXNB3/FLNA	14
GO:0016358	BP	GO:0016358	dendrite development	44/2018	233/18870	0.000126469	0.00159545	0.00110596	CELSR2/CRKL/PTPRS/DLG5/CARM1/IGSF9/EPHB3/MINK1/MARK1/PAK2/MAPK6/CYFIP1/BMP7/GSK3B/APP/PAK4/STK11/BCL11A/DHX36/LRP4/HDAC2/BAIAP2/CUL7/SYNGAP1/DAB2IP/CDK5R1/LRP8/NLGN2/C21orf91/PTN/LST1/SDK1/MEF2C/TIAM1/EPHA4/EZH2/RAB17/BMP5/SYNE1/CD3E/MAP1B/SULT4A1/MAPK8IP2/IGF2BP1	44
GO:1902107	BP	GO:1902107	positive regulation of leukocyte differentiation	37/2018	185/18870	0.000127374	0.00160022	0.00110926	SMARCB1/SOX13/SMARCD2/SMARCD1/ACTL6A/XRCC6/RAG1/PPARGC1B/CTNNBIP1/SART1/SMARCA4/BCL6/PRKDC/TESC/RHOH/EVI2B/GLI2/MMP14/SOX12/TGFB1/XBP1/ITPKB/SMARCA2/BTK/PLA2G3/ADA/HLA-DRA/IL2RG/PTPRC/RUNX3/GLI3/CCR1/CD74/TYROBP/HLA-DRB1/ANXA1/TREM2	37
GO:1903708	BP	GO:1903708	positive regulation of hemopoiesis	37/2018	185/18870	0.000127374	0.00160022	0.00110926	SMARCB1/SOX13/SMARCD2/SMARCD1/ACTL6A/XRCC6/RAG1/PPARGC1B/CTNNBIP1/SART1/SMARCA4/BCL6/PRKDC/TESC/RHOH/EVI2B/GLI2/MMP14/SOX12/TGFB1/XBP1/ITPKB/SMARCA2/BTK/PLA2G3/ADA/HLA-DRA/IL2RG/PTPRC/RUNX3/GLI3/CCR1/CD74/TYROBP/HLA-DRB1/ANXA1/TREM2	37
GO:0009914	BP	GO:0009914	hormone transport	56/2018	319/18870	0.000132413	0.00165709	0.00114869	TRPV4/LRRC8A/PFKL/VSNL1/P2RY1/CHRM3/FOXD1/NR1D1/GNA11/SLC7A8/RAB11FIP5/SLC3A2/FOXL2/GJA1/PFKM/SLC16A1/SREBF1/ACVR1C/NLGN2/TM7SF3/IL1RN/SLC7A5/TBX3/ABCA12/LTBP4/CPT1A/F2RL1/TRPM4/BTK/PLA2G6/AGT/PLA2G3/FGA/HTR2C/TIAM1/FGG/SCG5/SPINK1/NMB/POMC/GABBR1/FGB/RPH3AL/F2RL2/GNAZ/FOXA2/HLA-DRB1/GPR27/ADCY8/ANXA1/DOC2B/CGA/NR0B2/RETN/CRYM/SFRP1	56
GO:0035270	BP	GO:0035270	endocrine system development	30/2018	139/18870	0.000132447	0.00165709	0.00114869	SRF/CRKL/SMAD3/FOXE1/SMO/GSK3B/SOX2/WNT5A/MAPK1/AKT1/TBX1/DLL1/CDH1/HES1/PITX1/GDF11/GLI2/SRD5A1/NKX2-5/CDK6/PBX1/DKK3/BMP5/WNT11/SOX9/FOXA2/ANXA1/CGA/ASCL1/PCSK1	30
GO:0043434	BP	GO:0043434	response to peptide hormone	71/2018	430/18870	0.000133387	0.00166541	0.00115446	TRPV4/NFE2L2/RANGAP1/EIF2B5/SLC2A1/SESN3/HRAS/IGF1R/CYFIP1/BMP7/PIK3CA/PRKCI/GSK3B/SRC/ZNF592/SLC9A1/ADM/CAD/MAPK1/CSK/AKT1/PPARA/STK11/DAG1/NCL/YWHAG/LPIN3/PARP1/BAIAP2/BCAR1/SREBF1/TNFSF10/GJB2/SORL1/PRKDC/BRIP1/GNAI1/TRIM16/GHR/ACVR1C/PCSK9/NCK1/CDC6/GCLC/ATP2B1/MYO5A/SRD5A1/XBP1/PDK4/STC2/FBP1/AGT/HSD11B2/CCNA2/SPINK1/POMC/LPIN2/CYBB/CAV2/MAP1B/TRIB3/NEFL/ADCY8/CPS1/ANXA1/EGR1/EREG/RETN/IGFBP…	71
GO:0044703	BP	GO:0044703	multi-organism reproductive process	40/2018	206/18870	0.000135812	0.00169221	0.00117304	DDR1/TEAD3/ITGB4/SLC2A1/UMPS/ADM/CAD/AKT1/PTHLH/STOX2/DSG2/TRIM28/FKBP4/PPARD/GJA1/SLC38A2/PARP1/ITGA2/IGFBP2/GJB2/ADRA2B/ACVR1C/TEAD4/SLC38A1/HSPG2/PTN/FOSL1/FBLN1/STC2/HSD11B2/CALCA/DSG1/THBD/SERPINE2/TRO/TLE6/HAVCR2/AMBP/COL16A1/IGFBP5	40
GO:0061339	BP	GO:0061339	establishment or maintenance of monopolar cell polarity	10/2018	25/18870	0.000137553	0.00171039	0.00118564	SH3BP1/PRKCI/WNT5A/FSCN1/PTK7/LAMA1/SCRIB/TCF15/MAP1B/FOXJ1	10
GO:0015718	BP	GO:0015718	monocarboxylic acid transport	36/2018	179/18870	0.000138858	0.00172309	0.00119444	SLC6A8/SLC2A1/PLA2R1/SLCO3A1/AKT1/SLC10A3/GOT2/SLC5A6/PPARA/PPARD/CROT/SLC16A1/SLC5A12/SLCO1A2/ACSL5/FABP5/CPT1A/SLC16A4/RBP1/ATP8B1/SLC43A3/PLA2G3/NMB/PLA2G12B/IL1A/EMB/ANXA1/PLA2G10/PLA2G4F/AKR1C1/NR0B2/PLA2G2D/CES1/SLC16A9/PLA2G2A/SLC22A3	36
GO:0061351	BP	GO:0061351	neural precursor cell proliferation	34/2018	166/18870	0.000145537	0.00180229	0.00124934	TEAD3/FGFR2/NDE1/PTPRZ1/SMO/WDR47/FZD6/PLXNB2/RRM1/ARTN/NOTCH1/WNT5A/RYK/NF2/SPINT1/WDR62/SPINT2/LHX5/NUMBL/CX3CL1/DMRTA2/FLNA/PTN/RACGAP1/KIF14/BCL11B/GLI3/RARB/MELK/ASPM/LHX2/FZD9/ASCL1/IGF2BP1	34
GO:0070527	BP	GO:0070527	platelet aggregation	19/2018	72/18870	0.000146879	0.0018152	0.00125829	F11R/CD9/TYRO3/RAP2B/METAP1/HSPB1/MYH9/VCL/FGL1/FLNA/PIK3CG/ALOX12/FGA/FGG/SERPINE2/FGB/PDPN/HBB/SLC7A11	19
GO:0007416	BP	GO:0007416	synapse assembly	39/2018	200/18870	0.0001491	0.00183622	0.00127286	EIF4G1/CLSTN1/CRKL/PTPRS/DLG5/EPHB3/NTRK2/PLXNB2/PLXNB1/NTN1/SEMA4A/IL1RAP/WNT5A/SDK2/SPTBN2/APP/RYK/LRP4/PTPN13/CDH1/MDGA1/LRFN3/SNCA/LRRC4/AGRN/NLGN2/NRCAM/SIX4/SDK1/MEF2C/ADD2/RAB17/LRFN4/MAP1B/GAP43/EPHA7/SLITRK6/NPTX1/DKK1	39
GO:0021987	BP	GO:0021987	cerebral cortex development	28/2018	127/18870	0.000149185	0.00183622	0.00127286	CRKL/PTPRS/NDE1/SMO/SLC2A1/WDR47/NTRK2/GSK3B/EGFR/PEX5/MDGA1/SLC38A2/DAB2IP/CNTNAP2/WDR62/CDK5R1/LRP8/DMRTA2/FLNA/SRD5A1/KIF14/LAMB1/GLI3/ASPM/NEFL/LHX2/ROBO1/ASCL1	28
GO:0061029	BP	GO:0061029	eyelid development in camera-type eye	7/2018	13/18870	0.000151508	0.00185845	0.00128827	SRF/GRHL3/TFAP2A/EGFR/HDAC1/HDAC2/TWIST1	7
GO:0070555	BP	GO:0070555	response to interleukin-1	30/2018	140/18870	0.000151604	0.00185845	0.00128827	PRKCI/TOLLIP/SRC/IL1RAP/NR1D1/APP/MAPK13/DAB2IP/SNCA/HES1/VRK2/GHR/CX3CL1/IL1RN/GCLC/MAPK11/FGG/KLF2/FGB/XCL1/CCL23/SOX9/CCL13/ANXA1/CCL26/EGR1/CCL8/CCL18/PCSK1/SFRP1	30
GO:0045862	BP	GO:0045862	positive regulation of proteolysis	60/2018	350/18870	0.000153112	0.00187315	0.00129846	NFE2L2/PERP/SMAD3/USP5/TRAF7/RNF185/RGMA/PACSIN3/FZR1/RAD23A/TMTC3/GSK3B/SRC/CASP2/IKBKG/PSME3/CLN6/KEAP1/MAGEF1/AKT1/BCL2L13/MYH9/BID/PPM1F/SH3RF2/HSPA1B/HDAC2/FOXL2/MAP3K5/ANXA2/NGFR/DAB2IP/SNCA/TNFSF10/IFI16/SERPINB3/ACVR1C/MYC/CTSS/GCLC/MAPK12/MMP14/PLK1/SOX7/EFNA3/TRIB2/BCL2L10/CEBPA/EPHA4/PRSS22/CDC20/CLDN3/TRIB3/NKD2/ATP2A3/ROBO1/HPN/TREM2/S100A8/S100A9	60
GO:0097529	BP	GO:0097529	myeloid leukocyte migration	45/2018	242/18870	0.000154396	0.00188506	0.00130672	ARHGEF5/TRPV4/CD9/MAPK1/BCR/CXADR/PGF/XG/CX3CL1/MMP14/CCR2/PIK3CG/AIF1/CALCA/S100A7/IL1A/FCER1G/CCR1/XCL1/TREM1/CCL23/CD74/CXCL2/DPP4/PLA2G7/CCL13/ANXA1/CCL26/RAC3/KIT/VAV3/TREM2/CXCL6/CCL8/CXCL9/SERPINE1/S100A8/CCL18/CD177/SFTPD/S100A12/CXCL1/CXCL5/CXCL13/S100A9	45
GO:0048675	BP	GO:0048675	axon extension	27/2018	121/18870	0.000157271	0.0019163	0.00132837	SRF/PTPRS/DIP2B/SEMA3F/SIN3A/RTN4R/CYFIP1/GSK3B/NTN1/SEMA4B/HSP90AB1/SEMA4A/WNT5A/ULK1/SEMA4F/RYK/MAP3K13/SEMA6D/CDH1/AUTS2/SEMA4C/VCL/SEMA6A/NRCAM/OLFM1/MAP1B/LHX2	27
GO:0060445	BP	GO:0060445	branching involved in salivary gland morphogenesis	9/2018	21/18870	0.000159128	0.00193505	0.00134137	FGFR2/PLXNA1/BMP7/LAMA5/SNAI2/DAG1/LAMA1/PDGFA/TGM2	9
GO:0044403	BP	GO:0044403	biological process involved in symbiotic interaction	56/2018	322/18870	0.000170455	0.00206865	0.00143398	F11R/SLC20A2/SMARCB1/TYRO3/ZDHHC8/CLDN1/KRT6A/EP300/SRC/EGFR/HDAC1/ILF3/HSP90AB1/MID2/ZNF639/NUP153/SLC7A1/TFRC/AKT1/ITGB5/PPARA/SLC1A5/DAG1/EPHA2/TFAP4/LDLR/THOC3/SLC3A2/GAPDH/IGF2R/NPC1/HSPA1B/TMPRSS4/SMARCA4/ITGA2/CXADR/PGLYRP3/SERPINB3/HMGA2/F2RL1/FASN/PC/CCR5/FCN1/CAV2/TREM1/CD55/CD74/MRC1/HLA-DRB1/DPP4/APOL1/CR2/HPN/CXCL6/CCL8	56
GO:0030279	BP	GO:0030279	negative regulation of ossification	13/2018	40/18870	0.000171797	0.00207663	0.00143951	KREMEN1/NOTCH1/LRP4/KREMEN2/SOST/SRGN/TRPM4/CALCA/MEF2C/CCR1/SOX9/DKK1/SFRP1	13
GO:0043368	BP	GO:0043368	positive T cell selection	13/2018	40/18870	0.000171797	0.00207663	0.00143951	SRF/FOXN1/STK11/CD3D/ITPKB/SLAMF6/BCL11B/CD3G/IRF4/CD3E/PTPRC/BATF/CD74	13
GO:0071478	BP	GO:0071478	cellular response to radiation	36/2018	181/18870	0.000175073	0.00211201	0.00146404	TMEM109/HRAS/EP300/TNKS1BP1/ELK1/XRCC6/PTPRK/DDB2/SNAI2/STK11/USP28/DHX36/MAPK13/PARP1/CHEK2/POLD1/CDKN1A/RAD51/CDC25A/IFI16/RGS9/FIGNL1/ECT2/MYC/BLM/PCNA/BRCA1/MAPK11/CRYAB/RAD51AP1/AURKB/MMP3/EGR1/PBK/MMP1/SFRP1	36
GO:0044843	BP	GO:0044843	cell cycle G1/S phase transition	50/2018	279/18870	0.000177094	0.00212793	0.00147507	EIF4G1/BCL7A/DLG1/SMARCB1/ADAM17/SMARCD2/RRM1/SMARCD1/EGFR/E2F7/ACTL6A/BRD4/CASP2/SOX2/PSME3/AKT1/BID/RFWD3/SKP2/SMARCA4/GPNMB/POLE/CHEK2/RBBP8/CDKN1A/WEE1/MN1/PRKDC/CDC25A/GTSE1/PKD1/CDC6/MYC/CDK4/KLF4/CDK6/SMARCA2/E2F2/AIF1/EIF4EBP1/IQGAP3/EZH2/KIF14/MLF1/CCNA2/RRM2/ADAMTS1/CCNE1/ANXA1/MUC1	50
GO:0098742	BP	GO:0098742	cell-cell adhesion via plasma-membrane adhesion molecules	50/2018	279/18870	0.000177094	0.00212793	0.00147507	PTPRF/CELSR2/CLSTN1/PTPRS/FAT2/DSC3/DSG3/IGSF9/CELSR1/CLDN1/PLXNB2/IGSF11/ATP2C1/IL1RAP/SDK2/CDH3/DSC2/DSG2/CLDN16/PTK7/PCDH19/CDH1/MDGA1/LRFN3/CDH24/CXADR/PCDHGC3/LRRC4/PLXNB3/PKD1/CX3CL1/IL1RN/KLF4/SDK1/DSG1/PALLD/CLDN20/TRO/CDH13/LRFN4/CEACAM6/CLDN3/EMB/ROBO1/PCDH7/MMP24/SELL/CLDN8/CD177/CEACAM5	50
GO:0045665	BP	GO:0045665	negative regulation of neuron differentiation	19/2018	73/18870	0.000178897	0.00214535	0.00148715	JAG1/PTBP1/TP73/BMP7/GSK3B/NOTCH3/SOX2/NOTCH1/APP/HEY1/DLL1/HES1/GDF11/DLX1/PBX1/GLI3/SOX9/ASPM/ASCL1	19
GO:0021700	BP	GO:0021700	developmental maturation	57/2018	330/18870	0.000180397	0.00215908	0.00149666	CLSTN1/FGFR3/BAP1/BNC1/EXT1/PLXNB1/BRD1/BLOC1S3/WNT5A/TMEM79/CDH3/APP/FEM1B/DAG1/BCL11A/MAP3K13/RAB38/RYR1/NSUN2/DAB2IP/HES1/CNTNAP2/CDKN1A/CDK5R1/AGRN/TBX6/CX3CL1/GDF11/NRCAM/TRIP13/C1QL1/BTK/KCNQ3/NPPC/SPINK5/PLA2G3/CEBPA/PAEP/DDIT3/FGG/KIF14/RND1/ANG/SPINK1/KLF2/G6PD/CDC20/MAP1B/NEFL/C1QA/RAC3/HOXB13/PLA2G10/EREG/ASCL1/CABYR/FOXJ1	57
GO:0032874	BP	GO:0032874	positive regulation of stress-activated MAPK cascade	27/2018	122/18870	0.000181713	0.00217054	0.00150461	MAPKBP1/TRPV4/WNT7B/HRAS/MINK1/MAP3K4/WNT5A/LTBR/APP/FZD7/MAP4K2/MID1/SH3RF2/MAP3K5/DAB2IP/TPD52L1/PDCD10/SEMA4C/FCGR2B/MFHAS1/F2RL1/SPHK1/EDAR/IL1A/MBIP/MAPK8IP2/GADD45G	27
GO:0060021	BP	GO:0060021	roof of mouth development	22/2018	91/18870	0.000185297	0.00220467	0.00152827	IRF6/DLG1/FOXE1/EPHB3/TFAP2A/ITGB8/DLX5/WNT5A/SNAI2/DLX6/JAG2/TBX1/PLEKHA1/GDF11/TBX3/FRAS1/DHRS3/FOXF2/WNT11/GLI3/MSC/TWIST1	22
GO:0070098	BP	GO:0070098	chemokine-mediated signaling pathway	22/2018	91/18870	0.000185297	0.00220467	0.00152827	CX3CL1/CCR2/CXCR6/FOXC1/CCR5/CXCR3/CCR1/XCL1/CCL23/CCR4/CXCL2/CCL13/CCL26/ROBO1/TREM2/CXCL6/CCL8/CXCL9/CCL18/CXCL1/CXCL5/CXCL13	22
GO:1902905	BP	GO:1902905	positive regulation of supramolecular fiber organization	35/2018	175/18870	0.000191157	0.00226672	0.00157128	ARHGEF5/TRPV4/SMAD3/DLG1/EPHA1/WASF2/DCTN1/CYFIP1/CLASP1/GIT1/SPAST/APP/NF2/CKAP5/PPM1F/WASF1/CDC42EP4/HSPA1B/DRG1/PAK1/BAIAP2/CDK5R1/GPR65/NCK1/CX3CL1/FLNA/MTSS1/F2RL1/PFN2/WNT11/MAP1B/CCL26/VIL1/ALOX15/SFRP1	35
GO:0002062	BP	GO:0002062	chondrocyte differentiation	26/2018	116/18870	0.000191259	0.00226672	0.00157128	FGFR3/RARG/SMAD3/EXT1/EXT2/FOSL2/SNAI2/PTHLH/ZNF219/WNT2B/SOX6/SIX2/TGFB1/COL27A1/HMGA2/NPPC/SHOX2/HOXA11/MEF2C/SULF2/WNT5B/RUNX3/GLI3/RARB/WNT9A/SOX9	26
GO:0007584	BP	GO:0007584	response to nutrient	32/2018	155/18870	0.000193023	0.00227872	0.0015796	SRF/PLD1/IGF1R/BMP7/TFRC/SNAI2/UGT1A1/RXRA/SLC16A1/ITGA2/IGFBP2/MN1/BRIP1/GCLC/CYP26A1/XBP1/STC2/FOLR1/C2/LPL/BCHE/IL1A/CYBB/GCLM/MAP1B/TNC/FOXA2/CYP24A1/FOLR2/ASCL1/AKR1C3/SFRP1	32
GO:0044839	BP	GO:0044839	cell cycle G2/M phase transition	32/2018	155/18870	0.000193023	0.00227872	0.0015796	SIN3A/RCC2/FZR1/RRM1/BRD4/APP/TOPBP1/FOXM1/SKP2/DTL/CHEK2/RBBP8/CDKN1A/PKMYT1/WEE1/CDC25A/TPD52L1/CDC6/CDK4/BLM/CENPF/PLK1/BRCA1/CDK6/CCNB2/PBX1/IER3/KIF14/AURKB/CCNA2/CHEK1/MELK	32
GO:1903053	BP	GO:1903053	regulation of extracellular matrix organization	17/2018	62/18870	0.00019548	0.00230325	0.0015966	DDR1/SMAD3/CLASP1/NOTCH1/FSCN1/DAG1/PHLDB2/LAMA1/LAMC1/TGFB1/TCF15/AGT/LAMB1/NID1/SOX9/DPP4/PDPN	17
GO:0048013	BP	GO:0048013	ephrin receptor signaling pathway	15/2018	51/18870	0.000196797	0.00231427	0.00160424	EPHA1/EPHB3/EFNB1/SRC/GIT1/EPHA2/PAK1/EPHB6/EPHB4/CDK5R1/NCK1/EFNA3/TIAM1/EPHA4/EPHA7	15
GO:0018210	BP	GO:0018210	peptidyl-threonine modification	25/2018	110/18870	0.00020015	0.00234506	0.00162559	EIF4G1/PPP2R5D/GSK3B/MARK2/PARD3/TNKS1BP1/CSNK2A1/WNT5A/CAD/MAPK1/AKT1/ULK1/APP/STK11/CDC42BPG/GALNT2/CDC42BPB/CDK5R1/PRKDC/GALNT1/PLK1/TGFB1/GALNT3/SPHK1/CHEK1	25
GO:0002768	BP	GO:0002768	immune response-regulating cell surface receptor signaling pathway	59/2018	346/18870	0.000200188	0.00234506	0.00162559	CRKL/EIF2B5/HRAS/PAK2/PIK3CA/EP300/SRC/SPPL3/CD276/IKBKG/MAPK1/CSK/FOSL2/NR1D1/PRNP/STK11/VTCN1/SLC39A6/PAK1/LY96/PLEKHA1/DAB2IP/BCAR1/PTPN22/CD3D/FCGR2B/SH2D1A/MFHAS1/TRAT1/F2RL1/BTK/FCGR1A/PLA2G6/LPXN/MEF2C/CTLA4/ADA/CD3G/CD79B/CD3E/PTPRC/FCN1/HLA-DPB1/FCER1G/CD8A/TYROBP/FCGR3A/HLA-DRB1/CD79A/MNDA/RAB7B/MS4A1/KIT/CR2/VAV3/TREM2/HLA-DQB1/PIGR/KCNN4	59
GO:0010001	BP	GO:0010001	glial cell differentiation	46/2018	252/18870	0.000204586	0.00239196	0.0016581	ITGB4/GPC1/PTPRZ1/CLCN2/SMO/EIF2B5/NTRK2/SOX13/TP73/NAB2/HDAC1/SOX2/PARD3/NOTCH1/NDRG1/MAPK1/CSK/NR1D1/AKT1/APP/DAG1/NAB1/LDLR/SPINT1/HDAC2/DLL1/PHGDH/HES1/SOX6/TGFB1/DLX1/CNTN1/PTN/CDK6/EPHA4/SERPINE2/GLI3/POU3F1/GAP43/SOX9/C1QA/MMP24/TREM2/ASCL1/S100A8/S100A9	46
GO:0050768	BP	GO:0050768	negative regulation of neurogenesis	31/2018	149/18870	0.000208562	0.0024299	0.0016844	PTPRS/DIP2B/SEMA3F/RGMA/RTN4R/BMP7/NTN1/DNAJB11/SEMA4B/SEMA4A/NOTCH1/WNT5A/NR1D1/ULK1/SEMA4F/RYK/LDLR/LRP4/NF2/SEMA6D/CDH1/SYNGAP1/HES1/SORL1/SEMA4C/SEMA6A/DLX1/PTN/LHX2/EPHA7/TREM2	31
GO:0050730	BP	GO:0050730	regulation of peptidyl-tyrosine phosphorylation	43/2018	231/18870	0.000208632	0.0024299	0.0016844	FGFR3/RAP2B/ADAM17/PAK2/SRC/EGFR/TNK2/ZNF592/UNC119/APP/PRNP/NCL/LRP4/NF2/HDAC2/HES1/TSLP/LRP8/CD44/GHR/TGFB1/GPRC5B/SAMSN1/FCGR1A/AGT/CBLC/EPHA4/SPINK1/PDGFA/CD3E/PTPRC/CSPG4/CD74/TNFRSF18/TGFA/HBEGF/KIT/EPHA7/TREM2/ERRFI1/GPRC5A/SFRP1/CRLF1	43
GO:0010811	BP	GO:0010811	positive regulation of cell-substrate adhesion	27/2018	123/18870	0.000209475	0.00243505	0.00168797	JUP/CRKL/SMAD3/EPHA1/ITGA6/GSK3B/TRIOBP/DAG1/PPM1F/CX3CL1/FLNA/FUT1/CDK6/FGA/FGG/EGFL6/CD3E/CDH13/FGB/NID1/CEACAM6/AGR2/RAC3/COL16A1/NPNT/ALOX15/SFRP1	27
GO:0030517	BP	GO:0030517	negative regulation of axon extension	14/2018	46/18870	0.000214205	0.00248053	0.00171949	PTPRS/DIP2B/SEMA3F/RTN4R/NTN1/SEMA4B/SEMA4A/WNT5A/SEMA4F/RYK/SEMA6D/CDH1/SEMA4C/SEMA6A	14
GO:0051972	BP	GO:0051972	regulation of telomerase activity	14/2018	46/18870	0.000214205	0.00248053	0.00171949	GRHL2/MAP3K4/SRC/HSP90AB1/MAPK1/DKC1/ACD/TCP1/CCT4/MYC/KLF4/AURKB/PKIB/NEK2	14
GO:2000036	BP	GO:2000036	regulation of stem cell population maintenance	19/2018	74/18870	0.000216875	0.00250666	0.00173761	BCL7A/SMO/SMARCB1/SIN3A/BMP7/SMARCD1/SAP130/ACTL6A/HDAC1/CNOT3/CNOT1/WDR43/HDAC2/SMARCA4/MYC/TEAD4/PTN/HMGA2/SMARCA2	19
GO:0046718	BP	GO:0046718	viral entry into host cell	32/2018	156/18870	0.000218369	0.00251913	0.00174625	F11R/SLC20A2/TYRO3/CLDN1/EGFR/ILF3/MID2/ZNF639/NUP153/SLC7A1/TFRC/ITGB5/SLC1A5/DAG1/EPHA2/LDLR/SLC3A2/NPC1/HSPA1B/TMPRSS4/ITGA2/CXADR/SERPINB3/CCR5/FCN1/CAV2/CD55/CD74/MRC1/HLA-DRB1/DPP4/CR2	32
GO:0030516	BP	GO:0030516	regulation of axon extension	22/2018	92/18870	0.000219288	0.00252493	0.00175027	SRF/PTPRS/DIP2B/SEMA3F/SIN3A/RTN4R/CYFIP1/GSK3B/NTN1/SEMA4B/SEMA4A/WNT5A/SEMA4F/RYK/MAP3K13/SEMA6D/CDH1/SEMA4C/SEMA6A/NRCAM/OLFM1/MAP1B	22
GO:2000278	BP	GO:2000278	regulation of DNA biosynthetic process	26/2018	117/18870	0.000221281	0.00254305	0.00176283	GRHL2/NAT10/MAP3K4/SRC/HSP90AB1/MAPK1/DKC1/ACD/TCP1/RFC4/RFC5/CDKN1A/CCT5/CCT4/CHTF18/CCT6A/MYC/PCNA/KLF4/NPPC/AURKB/CCNA2/KCNK2/CHEK1/PKIB/NEK2	26
GO:0002429	BP	GO:0002429	immune response-activating cell surface receptor signaling pathway	55/2018	318/18870	0.000224099	0.00257057	0.00178191	CRKL/EIF2B5/HRAS/PAK2/PIK3CA/EP300/SRC/SPPL3/CD276/IKBKG/MAPK1/CSK/FOSL2/NR1D1/PRNP/STK11/VTCN1/SLC39A6/PAK1/LY96/PLEKHA1/DAB2IP/BCAR1/PTPN22/CD3D/FCGR2B/SH2D1A/MFHAS1/TRAT1/F2RL1/BTK/PLA2G6/LPXN/MEF2C/CTLA4/ADA/CD3G/CD79B/CD3E/PTPRC/FCN1/HLA-DPB1/FCER1G/CD8A/TYROBP/HLA-DRB1/CD79A/MNDA/RAB7B/MS4A1/CR2/VAV3/TREM2/HLA-DQB1/KCNN4	55
GO:0060674	BP	GO:0060674	placenta blood vessel development	11/2018	31/18870	0.000225502	0.00258178	0.00178968	HS6ST1/NSDHL/ITGB8/MAPK1/AKT1/HEY1/SPINT1/HES1/PKD1/PLCD3/FOSL1	11
GO:0045621	BP	GO:0045621	positive regulation of lymphocyte differentiation	28/2018	130/18870	0.000226314	0.0025862	0.00179275	SMARCB1/SOX13/SMARCD2/SMARCD1/ACTL6A/XRCC6/RAG1/SART1/SMARCA4/BCL6/PRKDC/RHOH/GLI2/MMP14/SOX12/XBP1/ITPKB/SMARCA2/BTK/ADA/HLA-DRA/IL2RG/PTPRC/RUNX3/GLI3/CD74/HLA-DRB1/ANXA1	28
GO:0043523	BP	GO:0043523	regulation of neuron apoptotic process	43/2018	232/18870	0.00023012	0.00262189	0.00181748	TRAF7/PTPRZ1/TFAP2A/HRAS/TYRO3/NTRK2/PIK3CA/PRKCI/CASP2/PRNP/GPI/PARP1/SYNGAP1/EN1/SNCA/CDK5R1/PCDHGC3/PCSK9/CX3CL1/XRCC2/HYOU1/GCLC/FCGR2B/DLX1/SIX4/EN2/NPPC/PLA2G3/DDIT3/MEF2C/KIF14/MYBL2/G6PD/GCLM/NEFL/FOXQ1/FZD9/EPHA7/TREM2/EGR1/ASCL1/DKK1/CRLF1	43
GO:0051701	BP	GO:0051701	biological process involved in interaction with host	40/2018	211/18870	0.000230301	0.00262189	0.00181748	F11R/SLC20A2/TYRO3/CLDN1/KRT6A/SRC/EGFR/ILF3/HSP90AB1/MID2/ZNF639/NUP153/SLC7A1/TFRC/AKT1/ITGB5/PPARA/SLC1A5/DAG1/EPHA2/LDLR/THOC3/SLC3A2/NPC1/HSPA1B/TMPRSS4/ITGA2/CXADR/PGLYRP3/SERPINB3/PC/CCR5/FCN1/CAV2/CD55/CD74/MRC1/HLA-DRB1/DPP4/CR2	40
GO:0042594	BP	GO:0042594	response to starvation	41/2018	218/18870	0.000230926	0.00262408	0.001819	SREBF2/NFE2L2/BCAS3/SLC2A1/SESN3/PIK3R4/IGF1R/FOXK2/GAS2L1/EHMT2/ADM/CAD/MAPK1/ULK1/PPARA/UGT1A1/MYBBP1A/DSC2/YWHAG/STK24/FOXK1/WNT2B/SLC38A2/MAP3K5/RNF152/SREBF1/CDKN1A/IFI16/PCSK9/SLC7A5/SRD5A1/XBP1/MAP1LC3C/DNAJC15/PDK4/DDIT3/NUAK1/CPS1/FOXA3/AKR1C3/SFRP1	41
GO:0002068	BP	GO:0002068	glandular epithelial cell development	12/2018	36/18870	0.000232298	0.00263474	0.00182639	RARG/SMO/GSK3B/WNT5A/AKT1/DLL1/GDF11/CDK6/FASN/SPDEF/BMP5/RARB	12
GO:1902652	BP	GO:1902652	secondary alcohol metabolic process	31/2018	150/18870	0.000236433	0.00267664	0.00185543	NFE2L1/SREBF2/HMGCS1/ACO2/LIMA1/FDXR/NSDHL/CLN6/DHCR7/APP/IDH3A/LDLR/PPARD/LSS/NPC1/CYB5R3/HMGCR/SQLE/SREBF1/PCSK9/MVD/ERLIN2/FDFT1/STAR/APOC1/CEBPA/FMO5/G6PD/APOL1/NR0B2/CES1	31
GO:0006275	BP	GO:0006275	regulation of DNA replication	27/2018	124/18870	0.000240941	0.00271753	0.00188378	TNFAIP1/MCM5/EGFR/E2F7/MCM2/ACTL6A/WRNIP1/EHMT2/MCM3/TIMELESS/LIG3/RFC4/MCM4/RUVBL1/BCL6/S100A11/RFC5/MCM7/CDT1/CHTF18/GMNN/CDC6/GLI2/BLM/PCNA/CCNA2/EREG	27
GO:0070304	BP	GO:0070304	positive regulation of stress-activated protein kinase signaling cascade	27/2018	124/18870	0.000240941	0.00271753	0.00188378	MAPKBP1/TRPV4/WNT7B/HRAS/MINK1/MAP3K4/WNT5A/LTBR/APP/FZD7/MAP4K2/MID1/SH3RF2/MAP3K5/DAB2IP/TPD52L1/PDCD10/SEMA4C/FCGR2B/MFHAS1/F2RL1/SPHK1/EDAR/IL1A/MBIP/MAPK8IP2/GADD45G	27
GO:0035089	BP	GO:0035089	establishment of apical/basal cell polarity	9/2018	22/18870	0.000243825	0.00273481	0.00189576	SH3BP1/PRKCI/WNT5A/FSCN1/PTK7/LAMA1/SCRIB/TCF15/FOXJ1	9
GO:0060713	BP	GO:0060713	labyrinthine layer morphogenesis	9/2018	22/18870	0.000243825	0.00273481	0.00189576	FGFR2/WNT7B/GJB5/GRHL2/BMP7/ADM/SPINT1/SPINT2/BMP5	9
GO:0150105	BP	GO:0150105	protein localization to cell-cell junction	9/2018	22/18870	0.000243825	0.00273481	0.00189576	F11R/DLG5/PAK2/DSP/VCL/FLNA/LSR/SCRIB/TJP3	9
GO:0033002	BP	GO:0033002	muscle cell proliferation	45/2018	247/18870	0.000249356	0.00278837	0.00193289	FGFR2/JARID2/MFN2/IGF1R/TP73/FOXJ2/PIK3CA/SRC/HDAC1/KPNA1/NOTCH3/NOTCH1/XRCC6/AKT1/RBM10/NDRG4/SIX5/PPARD/CTNNBIP1/VGLL4/GJA1/MAP3K5/ITGA2/DNMT1/CDKN1A/PRKDC/CX3CL1/TGFB1/NDRG2/NKX2-5/MAPK11/NPPC/AIF1/DDIT3/MEF2C/ANG/KCNK2/FOXC1/ADAMTS1/CDH13/CAV2/HBEGF/EREG/IGFBP5/IGFBP3	45
GO:0002066	BP	GO:0002066	columnar/cuboidal epithelial cell development	15/2018	52/18870	0.00024952	0.00278837	0.00193289	RARG/SMO/KLF5/GSK3B/SRC/WNT5A/AKT1/DLL1/CDKN1A/GDF11/CDK6/FASN/SPDEF/BMP5/RARB	15
GO:0050851	BP	GO:0050851	antigen receptor-mediated signaling pathway	39/2018	205/18870	0.000254079	0.0028282	0.0019605	CRKL/EIF2B5/HRAS/PIK3CA/SPPL3/CD276/IKBKG/MAPK1/CSK/FOSL2/PRNP/STK11/VTCN1/SLC39A6/PLEKHA1/BCAR1/PTPN22/CD3D/FCGR2B/SH2D1A/TRAT1/BTK/LPXN/MEF2C/CTLA4/ADA/CD3G/CD79B/CD3E/PTPRC/HLA-DPB1/CD8A/HLA-DRB1/CD79A/MNDA/MS4A1/VAV3/HLA-DQB1/KCNN4	39
GO:0042180	BP	GO:0042180	cellular ketone metabolic process	42/2018	226/18870	0.000254795	0.0028282	0.0019605	CLCN2/FDXR/ADM/TYSND1/NR1D1/AKT1/GOT2/PPARA/COQ3/PPARD/SNCA/TPI1/SREBF1/FMO4/ERLIN2/OXCT1/SRD5A1/HSD17B1/BRCA1/FABP5/CPT1A/AKR1B10/CYP4F11/STAR/APOC1/PDK4/PLA2G3/DKK3/SLC7A7/HSD11B2/BMP5/SOX9/TRIB3/CD74/ANXA1/EGR1/AKR1C2/AKR1C1/CES1/TWIST1/AKR1C3/SLC7A11	42
GO:0045619	BP	GO:0045619	regulation of lymphocyte differentiation	40/2018	212/18870	0.000255113	0.0028282	0.0019605	SMARCB1/SOX13/SMARCD2/SMARCD1/ACTL6A/FOXN1/XRCC6/RAG1/SART1/SMARCA4/BCL6/PRKDC/PGLYRP3/RHOH/GLI2/MMP14/SOX12/CCR2/XBP1/ITPKB/CD2/SMARCA2/BTK/SPINK5/CTLA4/ADA/FGL2/HLA-DRA/IL2RG/IRF4/PTPRC/RUNX3/GLI3/BATF/CD74/HLA-DRB1/ANXA1/HLA-DOA/SFRP1/FOXJ1	40
GO:0006090	BP	GO:0006090	pyruvate metabolic process	26/2018	118/18870	0.000255405	0.0028282	0.0019605	HK1/PFKL/HK2/EP300/FOXK2/GIT1/APP/PPARA/ALDOC/GAPDH/FOXK1/GPI/PGAM1/PFKM/SLC16A1/TPI1/ME3/PDK4/FBP1/IER3/PC/ENO2/DDIT4/ME1/SLC4A4/HKDC1	26
GO:0050852	BP	GO:0050852	T cell receptor signaling pathway	30/2018	144/18870	0.000255414	0.0028282	0.0019605	CRKL/EIF2B5/HRAS/PIK3CA/SPPL3/CD276/IKBKG/MAPK1/CSK/FOSL2/PRNP/STK11/VTCN1/SLC39A6/BCAR1/PTPN22/CD3D/SH2D1A/TRAT1/BTK/CTLA4/ADA/CD3G/CD3E/PTPRC/HLA-DPB1/CD8A/HLA-DRB1/HLA-DQB1/KCNN4	30
GO:0032465	BP	GO:0032465	regulation of cytokinesis	22/2018	93/18870	0.000258651	0.00285882	0.00198172	KLHL21/KIF13A/PKP4/PIK3R4/IGF1R/E2F7/KLHL13/SVIL/GIT1/SPAST/INCENP/GIPC1/KIF23/ECT2/CDC6/PLK1/RACGAP1/CDCA8/KIF14/AURKB/BIRC5/KIF20A	22
GO:0050727	BP	GO:0050727	regulation of inflammatory response	69/2018	425/18870	0.000272391	0.00299433	0.00207566	TRPV4/ELF4/SMAD3/ABCC1/BAP1/FXR1/TYRO3/SRC/BRD4/GIT1/WNT5A/NR1D1/BCR/APP/RHBDD3/PPARA/LDLR/PPARD/MAPK13/IL22RA1/TRIM45/BCL6/SNCA/TSLP/SMPDL3B/CX3CL1/KLF4/TGFB1/FCGR2B/CCR2/GPRC5B/MFHAS1/PIK3CG/GSTP1/TNFAIP8L2/ADORA2B/BTK/FCGR1A/AGT/PLA2G3/CEBPA/SPHK1/IER3/ADA/CST7/SLC39A8/KRT1/LPL/PTPRC/XCL1/TNC/HLA-DRB1/PLA2G7/ANXA1/MMP3/LGALS2/NKG7/ALOX5AP/PLA2G10/TREM2/BIRC3/PBK/PLA2G2D/SERPINE1/S100A8/S100A12…	69
GO:0002923	BP	GO:0002923	regulation of humoral immune response mediated by circulating immunoglobulin	8/2018	18/18870	0.000275028	0.00299433	0.00207566	SUSD4/FCGR2B/C4BPB/PTPRC/C4BPA/CR2/TREM2/FOXJ1	8
GO:0030011	BP	GO:0030011	maintenance of cell polarity	8/2018	18/18870	0.000275028	0.00299433	0.00207566	DLG5/DST/GSK3B/ATN1/PDLIM1/SLC9A1/WNT11/LHX2	8
GO:2000811	BP	GO:2000811	negative regulation of anoikis	8/2018	18/18870	0.000275028	0.00299433	0.00207566	NTRK2/PIK3CA/SRC/NOTCH1/SNAI2/PDK4/CEACAM6/CEACAM5	8
GO:0002467	BP	GO:0002467	germinal center formation	7/2018	14/18870	0.000275031	0.00299433	0.00207566	ADAM17/BCL6/TNFSF13B/MEF2C/ADA/FOXJ1/CXCL13	7
GO:0006287	BP	GO:0006287	base-excision repair, gap-filling	7/2018	14/18870	0.000275031	0.00299433	0.00207566	POLG/LIG1/LIG3/POLE/POLD1/FEN1/PCNA	7
GO:0051255	BP	GO:0051255	spindle midzone assembly	7/2018	14/18870	0.000275031	0.00299433	0.00207566	INCENP/KIF23/RACGAP1/CDCA8/KIF4A/AURKB/BIRC5	7
GO:0098883	BP	GO:0098883	synapse pruning	7/2018	14/18870	0.000275031	0.00299433	0.00207566	CX3CL1/C1QL1/EPHA4/C1QA/TREM2/C1QB/DKK1	7
GO:0032467	BP	GO:0032467	positive regulation of cytokinesis	14/2018	47/18870	0.000275352	0.00299433	0.00207566	PKP4/IGF1R/SVIL/SPAST/INCENP/GIPC1/KIF23/ECT2/CDC6/RACGAP1/CDCA8/KIF14/AURKB/BIRC5	14
GO:0007015	BP	GO:0007015	actin filament organization	74/2018	464/18870	0.000289672	0.00314244	0.00217833	F11R/ARHGEF5/SRF/TRPV4/SMAD3/DLG1/LIMA1/EPHA1/WASF2/MICAL3/TNFAIP1/PAK2/CYFIP1/SH3BP1/PIK3CA/PRKCI/SRC/CLASP1/GAS2L1/PDLIM1/SVIL/SLC9A1/TRIOBP/SPTBN2/FSCN1/ITGB5/NF2/ALMS1/PPM1F/WASF1/PHLDB2/PPARGC1B/RND3/CDC42EP4/PAK1/GMFG/BAIAP2/BCAR1/CORO6/CORO1C/RHOH/GPR65/NCK1/RHOV/CX3CL1/TACSTD2/FLNA/MYO5A/GDPD2/MTSS1/ARRB1/ACTN1/F2RL1/AIF1/IQGAP3/FHOD3/ADD3/ADD2/RND1/WIPF3/ANG/NOSTRIN/PFN2/TLE6/WNT11/POF1B…	74
GO:0031639	BP	GO:0031639	plasminogen activation	10/2018	27/18870	0.000290525	0.00314244	0.00217833	ANXA2/FGA/FGG/SERPINE2/FGB/PLAT/HPN/PLAU/APOH/SERPINE1	10
GO:0060669	BP	GO:0060669	embryonic placenta morphogenesis	10/2018	27/18870	0.000290525	0.00314244	0.00217833	FGFR2/WNT7B/GJB5/GRHL2/BMP7/ADM/TRIM28/SPINT1/SPINT2/BMP5	10
GO:0046328	BP	GO:0046328	regulation of JNK cascade	28/2018	132/18870	0.000295706	0.00319278	0.00221322	MAPKBP1/TRPV4/WNT7B/HRAS/MINK1/IGF1R/EGFR/WNT5A/LTBR/APP/FZD7/MAP4K2/SH3RF2/MAP3K5/DAB2IP/SERPINB3/TPD52L1/PTPN22/FCGR2B/MFHAS1/GSTP1/F2RL1/EDAR/IL1A/AMBP/MBIP/MAPK8IP2/GADD45G	28
GO:0031100	BP	GO:0031100	animal organ regeneration	17/2018	64/18870	0.000296323	0.00319376	0.00221391	CLDN1/NOTCH1/ADM/CAD/UGT1A1/IGF2R/PTPN3/CDKN1A/SLC7A5/PCNA/NNMT/HSPG2/CPT1A/EZH2/SULF2/CCNA2/NR0B2	17
GO:0071402	BP	GO:0071402	cellular response to lipoprotein particle stimulus	13/2018	42/18870	0.000297049	0.00319591	0.0022154	SREBF2/CD9/ADAM17/AKT1/LDLR/NPC1/TICAM1/TGFB1/LPL/CDH13/FCER1G/TREM2/CES1	13
GO:1990138	BP	GO:1990138	neuron projection extension	35/2018	179/18870	0.000300653	0.00322895	0.0022383	DDR1/SRF/PTPRS/DIP2B/SEMA3F/PAK6/PLXNA1/SIN3A/RTN4R/CYFIP1/GSK3B/NTN1/SEMA4B/HSP90AB1/SEMA4A/WNT5A/ULK1/SEMA4F/STK11/BCL11A/RYK/MAP3K13/WASF1/SEMA6D/CDH1/AUTS2/SEMA4C/VCL/SEMA6A/NRCAM/TIAM1/OLFM1/NRN1/MAP1B/LHX2	35
GO:0051781	BP	GO:0051781	positive regulation of cell division	22/2018	94/18870	0.00030409	0.0032601	0.00225989	FGFR2/PKP4/IGF1R/SVIL/SPAST/INCENP/GIPC1/KIF23/PGF/ECT2/CDC6/TGFB1/PTN/RACGAP1/CDCA8/KIF14/AURKB/PDGFA/BIRC5/IL1A/TGFA/EREG	22
GO:0018212	BP	GO:0018212	peptidyl-tyrosine modification	49/2018	278/18870	0.000306016	0.00327496	0.00227019	DDR1/FGFR3/FGFR2/EPHA1/RAP2B/IGF1R/ADAM17/PAK2/SRC/EGFR/TNK2/ZNF592/UNC119/APP/PRNP/NCL/LRP4/NF2/TPST1/HDAC2/HES1/TSLP/LRP8/CD44/GHR/TGFB1/GPRC5B/BTK/SAMSN1/FCGR1A/AGT/CBLC/EPHA4/SPINK1/PDGFA/CD3E/PTPRC/CSPG4/CD74/TNFRSF18/TGFA/HBEGF/KIT/EPHA7/TREM2/ERRFI1/GPRC5A/SFRP1/CRLF1	49
GO:0071479	BP	GO:0071479	cellular response to ionizing radiation	18/2018	70/18870	0.000308551	0.00328986	0.00228052	TMEM109/HRAS/TNKS1BP1/ELK1/XRCC6/SNAI2/CHEK2/CDKN1A/RAD51/IFI16/FIGNL1/ECT2/BLM/BRCA1/CRYAB/RAD51AP1/EGR1/SFRP1	18
GO:1902893	BP	GO:1902893	regulation of miRNA transcription	18/2018	70/18870	0.000308551	0.00328986	0.00228052	SREBF2/SRF/SMAD3/KLF5/EGFR/PPARA/PPARD/SMARCA4/NGFR/SREBF1/MYC/KLF4/TGFB1/FOSL1/ATOH8/SOX9/EGR1/TWIST1	18
GO:0006270	BP	GO:0006270	DNA replication initiation	12/2018	37/18870	0.000310621	0.00328986	0.00228052	MCM5/MCM2/WRNIP1/MCM3/TOPBP1/MCM4/MCM7/CDT1/GMNN/CDC6/MCM10/CCNE1	12
GO:1904358	BP	GO:1904358	positive regulation of telomere maintenance via telomere lengthening	12/2018	37/18870	0.000310621	0.00328986	0.00228052	MAP3K4/MAPK1/DKC1/DHX36/ACD/TCP1/CCT5/CCT4/CCT6A/AURKB/PKIB/NEK2	12
GO:0010765	BP	GO:0010765	positive regulation of sodium ion transport	11/2018	32/18870	0.000310651	0.00328986	0.00228052	ACTN4/SLC9A1/ATP1B3/AKT1/WNK2/GLRX/TESC/CNTN1/NKX2-5/FGF12/PKP2	11
GO:0046330	BP	GO:0046330	positive regulation of JNK cascade	21/2018	88/18870	0.000311282	0.00328986	0.00228052	MAPKBP1/TRPV4/WNT7B/HRAS/MINK1/WNT5A/LTBR/APP/FZD7/MAP4K2/SH3RF2/MAP3K5/DAB2IP/TPD52L1/FCGR2B/MFHAS1/F2RL1/EDAR/IL1A/MBIP/GADD45G	21
GO:0051216	BP	GO:0051216	cartilage development	39/2018	207/18870	0.000311974	0.00328986	0.00228052	FGFR3/RARG/SRF/TRPV4/SMAD3/WNT7B/EXT1/BMP7/ITGB8/WNT5A/EXT2/FOSL2/SNAI2/PTHLH/ZNF219/WNT2B/PITX1/CD44/GHR/SOX6/PKD1/SIX2/TGFB1/COL27A1/HMGA2/NPPC/SHOX2/HOXA11/MEF2C/SULF2/WNT5B/BMP5/RUNX3/WNT11/GLI3/RARB/WNT9A/SOX9/MGP	39
GO:0045058	BP	GO:0045058	T cell selection	15/2018	53/18870	0.000313988	0.00328986	0.00228052	SRF/FOXN1/JAG2/STK11/CD3D/ITPKB/SLAMF6/BCL11B/CD3G/IRF4/CD3E/PTPRC/GLI3/BATF/CD74	15
GO:0045197	BP	GO:0045197	establishment or maintenance of epithelial cell apical/basal polarity	15/2018	53/18870	0.000313988	0.00328986	0.00228052	DLG5/DLG1/SH3BP1/PRKCI/PARD6G/LLGL1/MARK2/PARD3/WNT5A/PTK7/LAMA1/SCRIB/TCF15/WNT11/LHX2	15
GO:0086002	BP	GO:0086002	cardiac muscle cell action potential involved in contraction	15/2018	53/18870	0.000313988	0.00328986	0.00228052	JUP/DLG1/DSP/ATP1A1/DSC2/DSG2/GJA1/NUP155/FLNA/TRPM4/FGF12/KCNJ2/PKP2/KCNE4/CACNA2D1	15
GO:1904645	BP	GO:1904645	response to amyloid-beta	15/2018	53/18870	0.000313988	0.00328986	0.00228052	ABCC1/IGF1R/GSK3B/APP/PRNP/CACNA1B/GJA1/PARP1/NGFR/FCGR2B/EPHA4/MMP3/CACNA2D1/TREM2/MMP12	15
GO:0086001	BP	GO:0086001	cardiac muscle cell action potential	19/2018	76/18870	0.000314456	0.00328986	0.00228052	JUP/DLG1/ATP2A2/DSP/ATP1A1/DSC2/DSG2/GJA1/CXADR/NUP155/FLNA/SLC4A3/TRPM4/FGF12/KCNJ2/PKP2/KCNE4/TBX18/CACNA2D1	19
GO:0086003	BP	GO:0086003	cardiac muscle cell contraction	19/2018	76/18870	0.000314456	0.00328986	0.00228052	JUP/DLG1/PIK3CA/ATP2A2/DSP/SLC9A1/ATP1A1/DSC2/DSG2/GJA1/NUP155/FLNA/TRPM4/FGF12/PLN/KCNJ2/PKP2/KCNE4/CACNA2D1	19
GO:0003007	BP	GO:0003007	heart morphogenesis	47/2018	264/18870	0.000318287	0.00332421	0.00230433	SRF/CRKL/LEMD2/FGFR2/JAG1/SMAD3/SMO/GRHL2/VANGL2/EXT1/BMP7/DSP/DVL2/NOTCH1/WNT5A/SNAI2/DAG1/NDRG4/HEY1/ARL13B/NRG1/TBX1/RYR1/DLL1/HES1/PPP1R13L/EPHB4/TBX6/FLNA/TGFB1/TBX3/NKX2-5/SHOX2/MEF2C/FOLR1/OLFM1/BMP5/PKP2/FOXC1/DHRS3/ADAMTS1/WNT11/SOX9/ROBO1/TWIST1/TNNC1/DKK1	47
GO:0051170	BP	GO:0051170	import into nucleus	33/2018	166/18870	0.000322266	0.00335999	0.00232913	JUP/IPO13/SMAD3/SMO/CDAN1/POM121/TRAF3IP2/EP300/TNPO2/KPNA1/NUP153/NOTCH1/NUP50/AKT1/KPNA4/BAG3/NUP93/TRIM28/CSE1L/CDH1/NUP188/LMNA/CDKN1A/FAM53B/ECT2/SIX2/NUP155/FLNA/TGFB1/KCNQ3/KPNA2/GLI3/MMP12	33
GO:0051222	BP	GO:0051222	positive regulation of protein transport	53/2018	308/18870	0.000327894	0.0034017	0.00235805	JUP/ARHGEF5/SREBF2/SMAD3/TM9SF4/SMO/BAP1/HPS4/HRAS/LRRC8A/TMEM132A/SFN/GSK3B/EP300/SRC/ATP2C1/VSNL1/CHRM3/GNA11/PRNP/BAG3/TRIM28/SAE1/CDH1/PFKM/CDK5R1/SORL1/PDCD10/NLGN2/ECT2/TM7SF3/FLNA/TGFB1/F2RL1/TRPM4/PLA2G6/FGA/FGG/ANG/IL1A/FGB/RPH3AL/GLI3/F2RL2/HLA-DRB1/GPR27/ADCY8/DOC2B/TREM2/GZMB/NR0B2/PCSK1/KCNN4	53
GO:0035296	BP	GO:0035296	regulation of tube diameter	30/2018	146/18870	0.000327949	0.0034017	0.00235805	EXT1/P2RY1/CHRM3/ADM/SCPEP1/EXT2/ECE1/ADRA2B/GCLC/HTR7/ATP2B1/P2RY2/NTS/TBXAS1/ADORA2B/F2RL1/TRPM4/NPPC/AGT/FGA/CALCA/FGG/ADD3/FOXC1/KLF2/FGB/GCLM/ADRA2C/CPS1/HBB	30
GO:0097746	BP	GO:0097746	blood vessel diameter maintenance	30/2018	146/18870	0.000327949	0.0034017	0.00235805	EXT1/P2RY1/CHRM3/ADM/SCPEP1/EXT2/ECE1/ADRA2B/GCLC/HTR7/ATP2B1/P2RY2/NTS/TBXAS1/ADORA2B/F2RL1/TRPM4/NPPC/AGT/FGA/CALCA/FGG/ADD3/FOXC1/KLF2/FGB/GCLM/ADRA2C/CPS1/HBB	30
GO:0090132	BP	GO:0090132	epithelium migration	62/2018	375/18870	0.000332221	0.00344014	0.00238469	JUP/SRF/NFE2L2/FAT2/BCAS3/GRHL2/MCC/ADAM17/KRT16/SH3BP1/PIK3CA/SRC/CLASP1/SEMA4A/NOTCH1/WNT5A/AKT1/SNAI2/HSPB1/PRKX/MYH9/EPHA2/PPARD/DNAJA4/S100A2/PPM1F/GIPC1/GPI/FGFBP1/PLEKHG5/ITGA2/DAB2IP/BCAR1/EPHB4/CORO1C/PDCD10/TACSTD2/KLF4/TGFB1/FUT1/PTN/PIK3CG/ANLN/AGT/LPXN/MEF2C/ATOH8/PFN2/CDH13/SOX9/HBEGF/DPP4/ANXA1/ROBO1/KIT/ID1/S100P/APOH/VIL1/S100A12/CXCL13/S100A9	62
GO:2001234	BP	GO:2001234	negative regulation of apoptotic signaling pathway	44/2018	243/18870	0.000333465	0.00344713	0.00238954	NFE2L2/SIAH2/OPA1/ITGA6/GSK3B/SRC/HDAC1/PSME3/CSNK2A1/PELI3/AKT1/SNAI2/HSPB1/BID/PPIF/HSPA1B/VDAC2/LMNA/EYA2/TMEM14A/CD44/FIGNL1/PARL/CX3CL1/HYOU1/GCLC/BRCA1/XBP1/GSTP1/HELLS/FGA/IER3/FGG/BMP5/NME5/IL1A/FGB/GCLM/CD74/FZD9/MAPK8IP2/MUC1/SERPINE1/MAGEA3	44
GO:0030048	BP	GO:0030048	actin filament-based movement	28/2018	133/18870	0.000336999	0.00347774	0.00241076	JUP/DLG1/ACTN4/WASF2/PIK3CA/ATP2A2/DSP/SLC9A1/ATP1A1/DSC2/MYH9/DSG2/FRMD6/GJA1/NUP155/FLNA/MYO5A/MYH14/TRPM4/FGF12/PLN/KCNJ2/PKP2/KCNE4/PDPN/CACNA2D1/VIL1/TNNC1	28
GO:0010718	BP	GO:0010718	positive regulation of epithelial to mesenchymal transition	16/2018	59/18870	0.000342623	0.00352379	0.00244268	JAG1/SMAD3/BMP7/NOTCH1/ZNF703/HDAC2/SERPINB3/TGFB1/BCL9L/AGT/TIAM1/EZH2/OLFM1/FOXC1/PDPN/TWIST1	16
GO:0043616	BP	GO:0043616	keratinocyte proliferation	16/2018	59/18870	0.000342623	0.00352379	0.00244268	IRF6/FGFR2/SFN/CASK/OVOL1/PTPRK/SNAI2/CDH3/CD109/PPARD/TGM1/CDKN1A/FST/BCL11B/CDH13/EREG	16
GO:0060348	BP	GO:0060348	bone development	40/2018	215/18870	0.000344562	0.00353774	0.00245235	FGFR3/RARG/TRPV4/FGFR2/TFAP2A/EXT1/PLXNB1/SRC/NAB2/DLX5/EXT2/FOSL2/ATG9A/TULP3/NAB1/TRIM45/RYR1/GJA1/ANXA2/GHR/SRD5A1/MMP14/HSD17B1/COL27A1/MAPK11/NPPC/SHOX2/HOXA11/MEF2C/SULF2/FOXC1/DHRS3/PTPRC/GLI3/RARB/SOX9/TYROBP/SP5/TGM2/TWIST1	40
GO:0048872	BP	GO:0048872	homeostasis of number of cells	54/2018	316/18870	0.000345354	0.00353988	0.00245383	ARHGEF5/SRF/SMO/BAP1/TRAF3IP2/EXT1/ADAM17/BRD1/LDB1/NOTCH1/FOXN1/RAG1/FOSL2/BCR/AKT1/SLC1A5/GPI/HSPA1B/CEBPG/BCL6/PRKDC/TNFSF13B/TNFRSF17/CCR2/CHST3/MFHAS1/ITPKB/CDK6/RACGAP1/CCNB2/GPR174/BTK/MERTK/NCAPG2/CRISPLD1/MEF2C/EZH2/ADA/SIT1/KLF2/G6PD/SOX9/CD74/CCR4/MB/ANXA1/RAC3/LGALS2/KIT/PLA2G10/CXCL6/FOXA3/SLC7A11/PLA2G2A	54
GO:0031670	BP	GO:0031670	cellular response to nutrient	14/2018	48/18870	0.00035088	0.00358441	0.0024847	SRF/PLD1/SNAI2/RXRA/MN1/BRIP1/XBP1/FOLR1/LPL/TNC/FOXA2/CYP24A1/FOLR2/SFRP1	14
GO:0045747	BP	GO:0045747	positive regulation of Notch signaling pathway	14/2018	48/18870	0.00035088	0.00358441	0.0024847	JAG1/TSPAN14/PRKCI/SRC/NOTCH1/JAG2/EPN2/AAK1/DLL1/HES1/PDCD10/ROBO1/KIT/ASCL1	14
GO:0008203	BP	GO:0008203	cholesterol metabolic process	29/2018	140/18870	0.000354986	0.00361419	0.00250534	NFE2L1/SREBF2/HMGCS1/LIMA1/FDXR/NSDHL/CLN6/DHCR7/APP/LDLR/PPARD/LSS/NPC1/CYB5R3/HMGCR/SQLE/SREBF1/PCSK9/MVD/ERLIN2/FDFT1/STAR/APOC1/CEBPA/FMO5/G6PD/APOL1/NR0B2/CES1	29
GO:0008360	BP	GO:0008360	regulation of cell shape	29/2018	140/18870	0.000354986	0.00361419	0.00250534	F11R/DLG1/PLXNA1/TBCCD1/PLXNB2/PLXNB1/CYFIP1/P2RY1/MARK2/SEMA4A/DAG1/MYH9/NF2/CDC42EP4/BAIAP2/ARHGAP15/FGD1/MYO10/FBLIM1/PLXNB3/LST1/MYH14/CCL13/ANXA1/RAC3/PDPN/KIT/HPN/VIL1	29
GO:0046883	BP	GO:0046883	regulation of hormone secretion	45/2018	251/18870	0.000360115	0.00366027	0.00253728	LRRC8A/PFKL/VSNL1/P2RY1/CHRM3/NR1D1/GNA11/RAB11FIP5/FOXL2/GJA1/PFKM/SLC16A1/SREBF1/ACVR1C/NLGN2/TM7SF3/ABCA12/CPT1A/F2RL1/TRPM4/PLA2G6/AGT/PLA2G3/FGA/HTR2C/TIAM1/FGG/SCG5/SPINK1/NMB/POMC/GABBR1/FGB/RPH3AL/F2RL2/GNAZ/FOXA2/HLA-DRB1/GPR27/ADCY8/ANXA1/DOC2B/NR0B2/RETN/SFRP1	45
GO:0010812	BP	GO:0010812	negative regulation of cell-substrate adhesion	17/2018	65/18870	0.000361806	0.00366621	0.00254141	JAG1/ACTN4/RCC2/CASK/SRC/NOTCH1/FZD7/NF2/PHLDB2/BCL6/CORO1C/CX3CL1/TACSTD2/MMP14/FBLN1/SERPINE1/MMP12	17
GO:0003206	BP	GO:0003206	cardiac chamber morphogenesis	27/2018	127/18870	0.000361909	0.00366621	0.00254141	SRF/FGFR2/JAG1/SMO/GRHL2/BMP7/DSP/NOTCH1/WNT5A/HEY1/NRG1/TBX1/HES1/PPP1R13L/TGFB1/TBX3/NKX2-5/SHOX2/MEF2C/BMP5/PKP2/FOXC1/DHRS3/ADAMTS1/WNT11/ROBO1/TNNC1	27
GO:0097150	BP	GO:0097150	neuronal stem cell population maintenance	9/2018	23/18870	0.000362735	0.00366846	0.00254296	JAG1/WDR47/SOX2/NOTCH1/DLL1/HES1/ASPM/MMP24/IGF2BP1	9
GO:0006096	BP	GO:0006096	glycolytic process	21/2018	89/18870	0.000366974	0.00370516	0.0025684	HK1/PFKL/HK2/EP300/FOXK2/GIT1/APP/PPARA/ALDOC/GAPDH/FOXK1/GPI/PGAM1/PFKM/TPI1/FBP1/IER3/ENO2/DDIT4/SLC4A4/HKDC1	21
GO:0042886	BP	GO:0042886	amide transport	59/2018	354/18870	0.00037002	0.0037297	0.00258542	TRPV4/ABCC5/GLTP/NTRK2/LRRC8A/PFKL/ABCA13/VSNL1/CHRM3/NR1D1/GNA11/SLC5A6/RAB11FIP5/SLC1A4/GIPC1/GJA1/SLC38A2/PFKM/SLC16A1/SNCA/SREBF1/ACVR1C/NLGN2/TM7SF3/IL1RN/ABCA12/CPT1A/SLC15A2/F2RL1/TRPM4/PLA2G6/SGPP1/FGA/HTR2C/TIAM1/FGG/FOLR1/SPINK1/SLC15A1/GABBR1/FGB/RPH3AL/F2RL2/GNAZ/PLTP/SLC14A2/CD74/FOXA2/SLC1A6/HLA-DRB1/GPR27/ADCY8/ANXA1/DOC2B/FOLR2/NR0B2/S100A8/SLC7A11/SFRP1	59
GO:0035150	BP	GO:0035150	regulation of tube size	30/2018	147/18870	0.000370642	0.00372977	0.00258546	EXT1/P2RY1/CHRM3/ADM/SCPEP1/EXT2/ECE1/ADRA2B/GCLC/HTR7/ATP2B1/P2RY2/NTS/TBXAS1/ADORA2B/F2RL1/TRPM4/NPPC/AGT/FGA/CALCA/FGG/ADD3/FOXC1/KLF2/FGB/GCLM/ADRA2C/CPS1/HBB	30
GO:0061614	BP	GO:0061614	miRNA transcription	18/2018	71/18870	0.000372584	0.00374311	0.00259471	SREBF2/SRF/SMAD3/KLF5/EGFR/PPARA/PPARD/SMARCA4/NGFR/SREBF1/MYC/KLF4/TGFB1/FOSL1/ATOH8/SOX9/EGR1/TWIST1	18
GO:1903036	BP	GO:1903036	positive regulation of response to wounding	19/2018	77/18870	0.000376206	0.00377325	0.0026156	NFE2L2/HRAS/IGF1R/CLDN1/STK24/DUOX1/FLNA/PTN/XBP1/DUOX2/THBD/CLDN3/ENPP4/HBEGF/ANXA1/PLAT/PLAU/APOH/SERPINE1	19
GO:0044706	BP	GO:0044706	multi-multicellular organism process	40/2018	216/18870	0.000380075	0.00380577	0.00263815	DDR1/TEAD3/ITGB4/SLC2A1/UMPS/ADM/CAD/AKT1/PTHLH/STOX2/DSG2/TRIM28/FKBP4/PPARD/GJA1/SLC38A2/PARP1/ITGA2/IGFBP2/GJB2/ADRA2B/ACVR1C/TEAD4/SLC38A1/HSPG2/PTN/FOSL1/FBLN1/STC2/HSD11B2/CALCA/DSG1/THBD/SERPINE2/TRO/TLE6/HAVCR2/AMBP/COL16A1/IGFBP5	40
GO:0016125	BP	GO:0016125	sterol metabolic process	31/2018	154/18870	0.000384006	0.0038388	0.00266104	NFE2L1/SREBF2/HMGCS1/LIMA1/CYB5R2/FDXR/NSDHL/CLN6/DHCR7/APP/LDLR/PPARD/LSS/NPC1/CYB5R3/HMGCR/SQLE/SREBF1/PCSK9/MVD/ERLIN2/CYP26A1/FDFT1/STAR/APOC1/CEBPA/FMO5/G6PD/APOL1/NR0B2/CES1	31
GO:0006606	BP	GO:0006606	protein import into nucleus	32/2018	161/18870	0.000395155	0.00394375	0.00273379	JUP/IPO13/SMAD3/SMO/POM121/TRAF3IP2/EP300/TNPO2/KPNA1/NUP153/NOTCH1/NUP50/AKT1/KPNA4/BAG3/NUP93/TRIM28/CSE1L/CDH1/NUP188/LMNA/CDKN1A/FAM53B/ECT2/SIX2/NUP155/FLNA/TGFB1/KCNQ3/KPNA2/GLI3/MMP12	32
GO:0008630	BP	GO:0008630	intrinsic apoptotic signaling pathway in response to DNA damage	23/2018	102/18870	0.000398853	0.00397412	0.00275485	TMEM109/SFN/TP73/EP300/MSH6/PIAS4/CASP2/SNAI2/USP28/EPHA2/BID/CHEK2/PHLDA3/CDKN1A/PRKDC/IFI16/CD44/BRCA1/BCL2L10/IER3/DDIT4/CD74/MUC1	23
GO:0016485	BP	GO:0016485	protein processing	44/2018	245/18870	0.000400411	0.00398311	0.00276108	PERP/PISD/ADAM17/SRC/SPPL3/CASP2/TYSND1/AFG3L2/PRNP/MYH9/PRSS12/ECE1/TMPRSS4/PARP1/ANXA2/IFI16/PCSK9/LDLRAD3/PARL/CTSS/MMP14/SRGN/CPM/FGA/FGG/SCG5/THBD/CST7/SERPINE2/BCHE/FGB/GLI3/NKD2/DPP4/PLA2G7/PLAT/CPXM2/HPN/PLAU/APOH/SERPINE1/CTSE/PCSK1/MAGEA3	44
GO:0003205	BP	GO:0003205	cardiac chamber development	33/2018	168/18870	0.000404188	0.0040141	0.00278256	SRF/FGFR2/JAG1/SMO/GRHL2/IGF1R/BMP7/DSP/NOTCH1/WNT5A/HEY1/PTK7/NRG1/TBX1/LUZP1/HOXA13/HES1/PPP1R13L/TGFB1/TBX3/NKX2-5/SHOX2/MEF2C/BMP5/PKP2/KCNK2/FOXC1/DHRS3/LMO4/ADAMTS1/WNT11/ROBO1/TNNC1	33
GO:0071404	BP	GO:0071404	cellular response to low-density lipoprotein particle stimulus	12/2018	38/18870	0.000410207	0.00406399	0.00281714	SREBF2/CD9/AKT1/LDLR/NPC1/TICAM1/TGFB1/LPL/CDH13/FCER1G/TREM2/CES1	12
GO:0031214	BP	GO:0031214	biomineral tissue development	34/2018	175/18870	0.000411221	0.00406399	0.00281714	FGFR3/TFIP11/FGFR2/SMAD3/SLC20A2/TFAP2A/BMP7/WDR72/NOTCH1/STIM1/FOSL2/PTHLH/PPARA/TUFT1/HEY1/RXRA/TBX1/GPC3/FBN2/ATP2B1/TGFB1/PTN/SRGN/TRPM4/MEF2C/FAM20A/WNT11/CCR1/SOX9/MGP/FZD9/NELL1/TWIST1/ALOX15	34
GO:0072331	BP	GO:0072331	signal transduction by p53 class mediator	34/2018	175/18870	0.000411221	0.00406399	0.00281714	PERP/TMEM109/TP73/EP300/E2F7/CASP2/PLA2R1/NDRG1/AKT1/SNAI2/STK11/MYBBP1A/USP28/TFAP4/FOXM1/CHEK2/PHLDA3/CDKN1A/IFI16/CD44/GTSE1/MYC/PRMT6/BOP1/E2F2/MLF1/AURKB/NUAK1/CHEK1/DDIT4/BATF/CD74/MUC1/TWIST1	34
GO:0033559	BP	GO:0033559	unsaturated fatty acid metabolic process	25/2018	115/18870	0.000412877	0.00407372	0.00282389	CYP2S1/CES2/SCD5/GSTM2/FABP5/CYP4F11/TBXAS1/ALOX12/GSTP1/CYP4F3/PLA2G3/ALOX12B/SCD/CD74/ELOVL4/ANXA1/PLA2G10/FADS2/GSTA1/PLA2G4F/AKR1C2/AKR1C1/CYP2C18/AKR1C3/ALOX15	25
GO:0045666	BP	GO:0045666	positive regulation of neuron differentiation	22/2018	96/18870	0.000416373	0.00408827	0.00283398	EIF4G1/SIN3A/BMP7/KCTD11/TCF3/TGIF2/PCP4/UPF3B/BCL6/ADRA2B/ECT2/NAP1L2/SH3GL3/NRCAM/DLX1/NKX2-5/GPRC5B/MEF2C/MAP1B/ADRA2C/ASCL1/DKK1	22
GO:0051310	BP	GO:0051310	metaphase chromosome alignment	22/2018	96/18870	0.000416373	0.00408827	0.00283398	RCC2/ZW10/INCENP/KIF22/KIFC1/CDT1/DYNC1H1/ZWILCH/ECT2/CDCA5/CENPF/RACGAP1/CDCA8/KIF14/AURKB/SPC24/KIF2C/SPAG5/SPC25/BIRC5/NEK2/GEM	22
GO:0070664	BP	GO:0070664	negative regulation of leukocyte proliferation	22/2018	96/18870	0.000416373	0.00408827	0.00283398	DLG5/DLG1/PRNP/VTCN1/GPNMB/BCL6/FCGR2B/LST1/SCRIB/GSTP1/BTK/CTLA4/HAVCR2/XCL1/TYROBP/VSIG4/HLA-DRB1/MNDA/PLA2G2D/SFTPD/PLA2G2A/FOXJ1	22
GO:0003382	BP	GO:0003382	epithelial cell morphogenesis	11/2018	33/18870	0.000421308	0.00413004	0.00286293	GRHL2/FRMD6/SIPA1L3/HOXA13/SPINT2/COL27A1/BCL11B/PALLD/POF1B/CLDN3/DACT2	11
GO:0002924	BP	GO:0002924	negative regulation of humoral immune response mediated by circulating immunoglobulin	6/2018	11/18870	0.000425968	0.00414227	0.00287141	SUSD4/FCGR2B/C4BPB/C4BPA/CR2/FOXJ1	6
GO:0048505	BP	GO:0048505	regulation of timing of cell differentiation	6/2018	11/18870	0.000425968	0.00414227	0.00287141	JAG1/NOTCH1/DLL1/HES1/SERPINE2/ASCL1	6
GO:0060433	BP	GO:0060433	bronchus development	6/2018	11/18870	0.000425968	0.00414227	0.00287141	SRF/WNT7B/TULP3/SPDEF/SOX9/AGR2	6
GO:0090179	BP	GO:0090179	planar cell polarity pathway involved in neural tube closure	6/2018	11/18870	0.000425968	0.00414227	0.00287141	DVL3/GRHL3/DVL2/WNT5A/PTK7/SFRP1	6
GO:0098885	BP	GO:0098885	modification of postsynaptic actin cytoskeleton	6/2018	11/18870	0.000425968	0.00414227	0.00287141	CYFIP1/WASF1/BAIAP2/TIAM1/CTTNBP2/PFN2	6
GO:0061180	BP	GO:0061180	mammary gland epithelium development	17/2018	66/18870	0.000439427	0.00426631	0.00295739	DDR1/IRF6/FGFR2/WNT7B/SMO/NTN1/SRC/WNT5A/MAPK1/AKT1/EPHA2/ZNF703/SOSTDC1/TBX3/SCRIB/IQGAP3/ROBO1	17
GO:0033628	BP	GO:0033628	regulation of cell adhesion mediated by integrin	14/2018	49/18870	0.000443432	0.00429831	0.00297957	CRKL/SNAI2/EPHA2/TESC/PIK3CG/LPXN/ADA/CD3E/DPP4/RAC3/MUC1/PLAU/SERPINE1/CXCL13	14
GO:1903706	BP	GO:1903706	regulation of hemopoiesis	67/2018	417/18870	0.000445121	0.00430781	0.00298616	RARG/JAG1/SMARCB1/SOX13/SMARCD2/BRD1/SMARCD1/ACTL6A/LDB1/FOXN1/XRCC6/RAG1/SNAI2/PPARGC1B/HSPA1B/CTNNBIP1/SART1/DLL1/SMARCA4/PIAS3/BCL6/PRKDC/PGLYRP3/TESC/RHOH/EVI2B/MYC/GLI2/MMP14/SOX12/TGFB1/FCGR2B/CCR2/PTN/XBP1/ITPKB/CDK6/CD2/SMARCA2/BTK/PRMT6/TMEM176B/SPINK5/PLA2G3/CEBPA/GPR171/MEF2C/CTLA4/ADA/FGL2/HLA-DRA/IL2RG/IRF4/PTPRC/RUNX3/GLI3/CCR1/BATF/CD74/TYROBP/HLA-DRB1/ANXA1/RAB7B/TREM2/HLA-DOA/SFR…	67
GO:1904888	BP	GO:1904888	cranial skeletal system development	18/2018	72/18870	0.000447819	0.00432702	0.00299947	IRF6/CRKL/FGFR2/SMAD3/FOXE1/GRHL2/TFAP2A/EXT1/GNA11/TULP3/TBX1/SIX2/MMP14/SIX4/HOXA1/CEP55/GLI3/TWIST1	18
GO:0010631	BP	GO:0010631	epithelial cell migration	61/2018	372/18870	0.000460196	0.00443954	0.00307747	JUP/SRF/NFE2L2/FAT2/BCAS3/MCC/ADAM17/KRT16/SH3BP1/PIK3CA/SRC/CLASP1/SEMA4A/NOTCH1/WNT5A/AKT1/SNAI2/HSPB1/PRKX/MYH9/EPHA2/PPARD/DNAJA4/S100A2/PPM1F/GIPC1/GPI/FGFBP1/PLEKHG5/ITGA2/DAB2IP/BCAR1/EPHB4/CORO1C/PDCD10/TACSTD2/KLF4/TGFB1/FUT1/PTN/PIK3CG/ANLN/AGT/LPXN/MEF2C/ATOH8/PFN2/CDH13/SOX9/HBEGF/DPP4/ANXA1/ROBO1/KIT/ID1/S100P/APOH/VIL1/S100A12/CXCL13/S100A9	61
GO:0050679	BP	GO:0050679	positive regulation of epithelial cell proliferation	40/2018	218/18870	0.000461041	0.00444063	0.00307823	FGFR2/SMO/HRAS/ADAM17/CLDN1/EGFR/DLX5/NOTCH1/WNT5A/AKT1/CDH3/DLX6/FZD7/ZNF703/FGFBP1/TBX1/TGM1/PGF/LAMC1/PLXNB3/MYC/NKX2-5/HSPG2/PTN/XBP1/BTK/IQGAP3/ANG/SPINK1/BMP5/LAMB1/CDH13/CAV2/SOX9/TGFA/CCL26/HPN/TWIST1/SFRP1/MMP12	40
GO:0016322	BP	GO:0016322	neuron remodeling	7/2018	15/18870	0.000468143	0.00448766	0.00311083	APP/BCL11A/CX3CL1/C1QL1/KCNQ3/RND1/C1QA	7
GO:0060026	BP	GO:0060026	convergent extension	7/2018	15/18870	0.000468143	0.00448766	0.00311083	DVL2/WNT5A/TRIM28/PTK7/WNT5B/WNT11/SFRP1	7
GO:0086069	BP	GO:0086069	bundle of His cell to Purkinje myocyte communication	7/2018	15/18870	0.000468143	0.00448766	0.00311083	JUP/DSP/DSC2/DSG2/TRPM4/PKP2/CACNA2D1	7
GO:1990266	BP	GO:1990266	neutrophil migration	27/2018	129/18870	0.00046974	0.00449587	0.00311652	CXADR/XG/CX3CL1/PIK3CG/IL1A/FCER1G/XCL1/TREM1/CCL23/CD74/CXCL2/DPP4/CCL13/CCL26/RAC3/VAV3/CXCL6/CCL8/CXCL9/S100A8/CCL18/CD177/S100A12/CXCL1/CXCL5/CXCL13/S100A9	27
GO:0031960	BP	GO:0031960	response to corticosteroid	30/2018	149/18870	0.000471024	0.00450106	0.00312012	SDC1/WNT7B/IGF1R/CLDN1/PIK3CA/SRC/ADM/CAD/FOSL2/UGT1A1/TFAP4/PARP1/IGFBP2/CDKN1A/GJB2/GHR/IL1RN/PCNA/SRD5A1/FOSL1/HSD11B2/BCHE/CYBB/PTPRC/DDIT4/NEFL/CPS1/ANXA1/AKR1C3/PCSK1	30
GO:0019882	BP	GO:0019882	antigen processing and presentation	25/2018	116/18870	0.000473761	0.0045201	0.00313332	EXT1/ULBP3/ULBP1/CTSS/FCGR2B/HLA-DMB/FCGR1A/HLA-DMA/FGL2/HLA-DRA/HLA-DPB1/FCER1G/CD8A/CD74/HLA-DPA1/HLA-DRB1/HLA-DQA1/RAB3B/TREM2/HLA-DRB5/HLA-DOA/HLA-DQB1/CTSE/HLA-DQA2/HLA-DQB2	25
GO:0090130	BP	GO:0090130	tissue migration	62/2018	380/18870	0.000475184	0.00452656	0.00313779	JUP/SRF/NFE2L2/FAT2/BCAS3/GRHL2/MCC/ADAM17/KRT16/SH3BP1/PIK3CA/SRC/CLASP1/SEMA4A/NOTCH1/WNT5A/AKT1/SNAI2/HSPB1/PRKX/MYH9/EPHA2/PPARD/DNAJA4/S100A2/PPM1F/GIPC1/GPI/FGFBP1/PLEKHG5/ITGA2/DAB2IP/BCAR1/EPHB4/CORO1C/PDCD10/TACSTD2/KLF4/TGFB1/FUT1/PTN/PIK3CG/ANLN/AGT/LPXN/MEF2C/ATOH8/PFN2/CDH13/SOX9/HBEGF/DPP4/ANXA1/ROBO1/KIT/ID1/S100P/APOH/VIL1/S100A12/CXCL13/S100A9	62
GO:0018108	BP	GO:0018108	peptidyl-tyrosine phosphorylation	48/2018	276/18870	0.000478906	0.00454266	0.00314896	DDR1/FGFR3/FGFR2/EPHA1/RAP2B/IGF1R/ADAM17/PAK2/SRC/EGFR/TNK2/ZNF592/UNC119/APP/PRNP/NCL/LRP4/NF2/HDAC2/HES1/TSLP/LRP8/CD44/GHR/TGFB1/GPRC5B/BTK/SAMSN1/FCGR1A/AGT/CBLC/EPHA4/SPINK1/PDGFA/CD3E/PTPRC/CSPG4/CD74/TNFRSF18/TGFA/HBEGF/KIT/EPHA7/TREM2/ERRFI1/GPRC5A/SFRP1/CRLF1	48
GO:0048738	BP	GO:0048738	cardiac muscle tissue development	44/2018	247/18870	0.000479121	0.00454266	0.00314896	SRF/FGFR2/JARID2/TP73/BMP7/GJB6/DSP/NOTCH1/SLC9A1/WNT5A/PPARA/NDRG4/DSG2/FZD7/HEY1/NRG1/DLL1/VGLL4/GJA1/LMNA/PPP1R13L/CXADR/SOX6/TGFB1/TBX3/NKX2-5/MAPK11/SHOX2/MEF2C/FHOD3/PLN/BMP5/PKP2/KCNK2/FOXC1/SYNE1/G6PD/TBX18/RARB/ALPK3/SORBS2/MSC/TNNC1/DKK1	44
GO:0090257	BP	GO:0090257	regulation of muscle system process	44/2018	247/18870	0.000479121	0.00454266	0.00314896	JUP/SRF/TRPV4/JARID2/SMAD3/DLG1/ATP2A2/DSP/CHRM3/NOTCH1/SLC9A1/PPARA/ATP1A1/GTF2IRD1/DSC2/DAG1/DSG2/PARP1/EHD3/ITGA2/LMNA/ADRA2B/GSTM2/ATP2B1/NKX2-5/CLIC2/PIK3CG/ADORA2B/TRPM4/AGT/SPHK1/CALCA/PLN/ADA/TNNT3/KCNJ2/PKP2/G6PD/ADRA2C/KIT/NPNT/IGFBP5/TNNC1/TNNC2	44
GO:0000723	BP	GO:0000723	telomere maintenance	31/2018	156/18870	0.000484671	0.00457385	0.00317058	TFIP11/RPA1/NAT10/MAP3K4/SRC/ACTL6A/HSP90AB1/TNKS1BP1/MAPK1/XRCC6/DKC1/DHX36/ACD/TCP1/RUVBL1/PARP1/CCT5/CCT4/RAD51/PRKDC/FEN1/CCT6A/MYC/BLM/PCNA/RECQL4/EXO1/AURKB/CCNE1/PKIB/NEK2	31
GO:0097530	BP	GO:0097530	granulocyte migration	31/2018	156/18870	0.000484671	0.00457385	0.00317058	TRPV4/MAPK1/CXADR/XG/CX3CL1/PIK3CG/S100A7/IL1A/FCER1G/XCL1/TREM1/CCL23/CD74/CXCL2/DPP4/CCL13/ANXA1/CCL26/RAC3/VAV3/CXCL6/CCL8/CXCL9/S100A8/CCL18/CD177/S100A12/CXCL1/CXCL5/CXCL13/S100A9	31
GO:1905039	BP	GO:1905039	carboxylic acid transmembrane transport	31/2018	156/18870	0.000484671	0.00457385	0.00317058	SLC6A8/ABCC5/ABCC1/SLC2A1/LRRC8A/SLC25A1/SLC7A1/AKT1/SLC7A8/SLC5A6/SLC1A5/SLC6A9/LRRC8D/SLC3A2/SLC1A4/SLC38A2/SLC16A1/SLC5A12/ACSL5/SLC7A5/SLC6A15/SLC38A1/CPT1A/SLC7A7/SLC7A4/SLC1A6/SLC7A2/EMB/SLC6A14/SLC16A9/SLC7A11	31
GO:0030595	BP	GO:0030595	leukocyte chemotaxis	43/2018	240/18870	0.00048739	0.00459236	0.00318341	ARHGEF5/TRPV4/ADAM17/WNT5A/MAPK1/CXADR/PGF/CX3CL1/CCR2/PTN/PIK3CG/F2RL1/TRPM4/AIF1/CALCA/S100A7/CCR5/FCER1G/CCR1/XCL1/TREM1/CCL23/CD74/CXCL2/DPP4/PLA2G7/CCL13/ANXA1/CCL26/KIT/VAV3/CXCL6/CCL8/CXCL9/SERPINE1/S100A8/CCL18/SFTPD/S100A12/CXCL1/CXCL5/CXCL13/S100A9	43
GO:0044786	BP	GO:0044786	cell cycle DNA replication	13/2018	44/18870	0.000492887	0.00462418	0.00320547	E2F7/MCM2/MCM3/LIG1/MCM4/BCL6/TK1/CDT1/RAD51/FEN1/GMNN/BLM/PCNA	13
GO:0060428	BP	GO:0060428	lung epithelium development	13/2018	44/18870	0.000492887	0.00462418	0.00320547	FGFR2/WNT7B/GRHL2/TP73/FOSL2/PKD1/SPDEF/KLF2/SOX9/AGR2/ERRFI1/ASCL1/FOXJ1	13
GO:0098781	BP	GO:0098781	ncRNA transcription	28/2018	136/18870	0.000493053	0.00462418	0.00320547	SREBF2/SRF/SMAD3/SMARCB1/KLF5/IPPK/EGFR/PPARA/NCL/PPARD/CC2D1A/GTF3C1/SMARCA4/NGFR/TCOF1/GTF3C5/SREBF1/MYC/NPM3/KLF4/TGFB1/FOSL1/DDX11/ANG/ATOH8/SOX9/EGR1/TWIST1	28
GO:0007254	BP	GO:0007254	JNK cascade	32/2018	163/18870	0.000495631	0.00464118	0.00321725	MAPKBP1/TRPV4/CRKL/SMAD3/WNT7B/HRAS/MINK1/IGF1R/DUSP9/EGFR/WNT5A/LTBR/APP/FZD7/MAP3K13/MAP4K2/SH3RF2/MAP3K5/DAB2IP/SERPINB3/TPD52L1/PTPN22/FCGR2B/MFHAS1/GSTP1/F2RL1/EDAR/IL1A/AMBP/MBIP/MAPK8IP2/GADD45G	32
GO:0051098	BP	GO:0051098	regulation of binding	46/2018	262/18870	0.000502093	0.00469445	0.00325418	PTPRF/EIF4G1/TFIP11/SMO/GSK3B/EP300/ATP2A2/SPPL3/MARK2/LARP6/AKT1/APP/TFAP4/HEY1/ACD/DOT1L/CTNNBIP1/CEBPG/ANXA2/HES1/CDKN1A/CDT1/SORL1/IFI16/PCSK9/GMNN/PKD1/PLK1/TGFB1/CLIC2/HMGA2/MDFI/DDX11/DDIT3/CRMP1/TIAM1/EPHA4/ADD2/PLN/AURKB/FOXC1/GZMA/TRIB3/ATP2A3/TWIST1/DKK1	46
GO:0006937	BP	GO:0006937	regulation of muscle contraction	33/2018	170/18870	0.000504062	0.00469539	0.00325483	JUP/SRF/TRPV4/DLG1/ATP2A2/DSP/CHRM3/SLC9A1/ATP1A1/DSC2/DSG2/EHD3/ITGA2/ADRA2B/GSTM2/ATP2B1/NKX2-5/CLIC2/PIK3CG/ADORA2B/TRPM4/SPHK1/CALCA/PLN/ADA/TNNT3/KCNJ2/PKP2/ADRA2C/KIT/NPNT/TNNC1/TNNC2	33
GO:0030038	BP	GO:0030038	contractile actin filament bundle assembly	24/2018	110/18870	0.000504515	0.00469539	0.00325483	F11R/ARHGEF5/SRF/SMAD3/EPHA1/WASF2/TNFAIP1/PAK2/SRC/CLASP1/PDLIM1/SLC9A1/ITGB5/NF2/ALMS1/PPM1F/PHLDB2/PAK1/GPR65/TACSTD2/ARRB1/PFN2/WNT11/SFRP1	24
GO:0043149	BP	GO:0043149	stress fiber assembly	24/2018	110/18870	0.000504515	0.00469539	0.00325483	F11R/ARHGEF5/SRF/SMAD3/EPHA1/WASF2/TNFAIP1/PAK2/SRC/CLASP1/PDLIM1/SLC9A1/ITGB5/NF2/ALMS1/PPM1F/PHLDB2/PAK1/GPR65/TACSTD2/ARRB1/PFN2/WNT11/SFRP1	24
GO:0021761	BP	GO:0021761	limbic system development	26/2018	123/18870	0.000505602	0.0046983	0.00325685	SRF/CRKL/PTPRS/FGFR2/SMO/EIF2B5/FXR1/PLXNA1/IGF1R/HAP1/GSK3B/HDAC1/NF2/FEZ1/CNTNAP2/CDK5R1/LRP8/LHX5/SRD5A1/DLX1/TBX3/CDK6/EZH2/KIF14/GLI3/NEFL	26
GO:1902105	BP	GO:1902105	regulation of leukocyte differentiation	54/2018	321/18870	0.000510433	0.00473595	0.00328294	SMARCB1/SOX13/SMARCD2/SMARCD1/ACTL6A/FOXN1/XRCC6/RAG1/PPARGC1B/CTNNBIP1/SART1/SMARCA4/PIAS3/BCL6/PRKDC/PGLYRP3/TESC/RHOH/EVI2B/MYC/GLI2/MMP14/SOX12/TGFB1/FCGR2B/CCR2/XBP1/ITPKB/CDK6/CD2/SMARCA2/BTK/TMEM176B/SPINK5/PLA2G3/CTLA4/ADA/FGL2/HLA-DRA/IL2RG/IRF4/PTPRC/RUNX3/GLI3/CCR1/BATF/CD74/TYROBP/HLA-DRB1/ANXA1/TREM2/HLA-DOA/SFRP1/FOXJ1	54
GO:1904029	BP	GO:1904029	regulation of cyclin-dependent protein kinase activity	20/2018	85/18870	0.000521033	0.00482691	0.003346	ADAM17/EGFR/HSP90AB1/AKT1/TFAP4/CDKN1A/PKMYT1/CDK5R1/CDC25A/CCNF/PKD1/CDC6/BLM/MAPRE3/PLK1/CCNB2/CEBPA/CCNA1/CCNA2/CCNE1	20
GO:0061615	BP	GO:0061615	glycolytic process through fructose-6-phosphate	9/2018	24/18870	0.000525627	0.00484727	0.00336011	HK1/PFKL/HK2/FOXK2/FOXK1/PGAM1/PFKM/TPI1/ENO2	9
GO:0090103	BP	GO:0090103	cochlea morphogenesis	9/2018	24/18870	0.000525627	0.00484727	0.00336011	GRHL3/DVL2/WNT5A/PTK7/TBX1/HOXA1/TBX18/SOX9/HPN	9
GO:2000209	BP	GO:2000209	regulation of anoikis	9/2018	24/18870	0.000525627	0.00484727	0.00336011	NTRK2/PIK3CA/SRC/NOTCH1/SNAI2/MYBBP1A/PDK4/CEACAM6/CEACAM5	9
GO:0071300	BP	GO:0071300	cellular response to retinoic acid	17/2018	67/18870	0.000530984	0.00488924	0.0033892	RARG/FGFR2/WNT7B/GSK3B/WNT5A/FZD7/PTK7/GJB3/TBX1/HDAC2/TESC/WNT5B/FZD10/WNT11/WNT9A/SOX9/TNC	17
GO:0071621	BP	GO:0071621	granulocyte chemotaxis	27/2018	130/18870	0.000533551	0.00490544	0.00340043	TRPV4/MAPK1/CXADR/CX3CL1/PIK3CG/S100A7/FCER1G/XCL1/TREM1/CCL23/CD74/CXCL2/DPP4/CCL13/ANXA1/CCL26/VAV3/CXCL6/CCL8/CXCL9/S100A8/CCL18/S100A12/CXCL1/CXCL5/CXCL13/S100A9	27
GO:0010389	BP	GO:0010389	regulation of G2/M transition of mitotic cell cycle	23/2018	104/18870	0.000534627	0.0049079	0.00340214	SIN3A/RCC2/FZR1/RRM1/BRD4/APP/TOPBP1/DTL/RBBP8/CDKN1A/CDC25A/CDC6/CDK4/BLM/CENPF/PLK1/BRCA1/CDK6/PBX1/IER3/KIF14/AURKB/CHEK1	23
GO:0055094	BP	GO:0055094	response to lipoprotein particle	12/2018	39/18870	0.000535436	0.0049079	0.00340214	SREBF2/CD9/AKT1/LDLR/NPC1/TICAM1/TGFB1/LPL/CDH13/FCER1G/TREM2/CES1	12
GO:1903825	BP	GO:1903825	organic acid transmembrane transport	31/2018	157/18870	0.000543233	0.00497186	0.00344647	SLC6A8/ABCC5/ABCC1/SLC2A1/LRRC8A/SLC25A1/SLC7A1/AKT1/SLC7A8/SLC5A6/SLC1A5/SLC6A9/LRRC8D/SLC3A2/SLC1A4/SLC38A2/SLC16A1/SLC5A12/ACSL5/SLC7A5/SLC6A15/SLC38A1/CPT1A/SLC7A7/SLC7A4/SLC1A6/SLC7A2/EMB/SLC6A14/SLC16A9/SLC7A11	31
GO:0006693	BP	GO:0006693	prostaglandin metabolic process	14/2018	50/18870	0.000555992	0.00508096	0.00352211	CYP2S1/CES2/FABP5/TBXAS1/GSTP1/PLA2G3/CD74/ANXA1/PLA2G10/GSTA1/PLA2G4F/AKR1C2/AKR1C1/AKR1C3	14
GO:0030856	BP	GO:0030856	regulation of epithelial cell differentiation	33/2018	171/18870	0.000561733	0.00508451	0.00352456	F11R/JAG1/SMO/GRHL2/SFN/TP73/FOXJ2/BMP7/GRHL1/NOTCH1/KEAP1/FOXN1/PRKX/CD109/DLL1/HES1/TRIM16/VCL/SIX2/FST/MAFG/TBX3/ABCA12/SGPP1/EZH2/FOXC1/ATOH8/IL1A/SOX9/ERRFI1/ASCL1/SERPINE1/FOXJ1	33
GO:0042098	BP	GO:0042098	T cell proliferation	39/2018	213/18870	0.000562735	0.00508451	0.00352456	DLG5/ELF4/DLG1/EFNB1/CD276/SLC7A1/TFRC/PRNP/BID/VTCN1/GPNMB/BCL6/HES1/IGFBP2/TNFSF13B/NCK1/PTPN22/CCR2/SCRIB/PIK3CG/HLA-DMB/AIF1/CD40LG/CTLA4/IL1A/CD3E/PTPRC/HAVCR2/HLA-DPB1/XCL1/CD55/VSIG4/HLA-DPA1/HLA-DRB1/ANXA1/PLA2G2D/SFTPD/PLA2G2A/FOXJ1	39
GO:0032212	BP	GO:0032212	positive regulation of telomere maintenance via telomerase	11/2018	34/18870	0.000563161	0.00508451	0.00352456	MAP3K4/MAPK1/DKC1/ACD/TCP1/CCT5/CCT4/CCT6A/AURKB/PKIB/NEK2	11
GO:0048333	BP	GO:0048333	mesodermal cell differentiation	11/2018	34/18870	0.000563161	0.00508451	0.00352456	ITGB4/FGFR2/GJA1/ITGA2/EYA2/TBX6/SIX2/KLF4/HMGA2/HOXA11/DKK1	11
GO:0048665	BP	GO:0048665	neuron fate specification	11/2018	34/18870	0.000563161	0.00508451	0.00352456	EHMT2/DMRT3/DLL1/HOXD10/GLI2/DMRTA2/LMO4/GLI3/SOX9/ASCL1/HOXC10	11
GO:0060351	BP	GO:0060351	cartilage development involved in endochondral bone morphogenesis	11/2018	34/18870	0.000563161	0.00508451	0.00352456	RARG/TRPV4/EXT1/FOSL2/GHR/COL27A1/NPPC/SHOX2/HOXA11/RARB/SOX9	11
GO:0090183	BP	GO:0090183	regulation of kidney development	11/2018	34/18870	0.000563161	0.00508451	0.00352456	SMO/FOXD1/WNT2B/SIX2/MYC/TACSTD2/SIX4/AGT/EZH2/SOX9/HOXB7	11
GO:1901992	BP	GO:1901992	positive regulation of mitotic cell cycle phase transition	22/2018	98/18870	0.000563277	0.00508451	0.00352456	EIF4G1/SIN3A/RCC2/ADAM17/RRM1/EGFR/BRD4/AKT1/APP/DTL/CDC25A/CDC6/ESPL1/CDK4/CDCA5/PBX1/AIF1/RRM2/ADAMTS1/CDC20/ANXA1/UBE2C	22
GO:0003401	BP	GO:0003401	axis elongation	10/2018	29/18870	0.000564759	0.00508451	0.00352456	FGFR2/WNT5A/TRIM28/PTK7/HOXD13/SIX4/WNT11/SOX9/TNC/SFRP1	10
GO:1905820	BP	GO:1905820	positive regulation of chromosome separation	10/2018	29/18870	0.000564759	0.00508451	0.00352456	INCENP/SMC4/SMC2/ESPL1/CDCA8/NCAPG2/AURKB/BIRC5/CDC20/UBE2C	10
GO:0046879	BP	GO:0046879	hormone secretion	52/2018	308/18870	0.000588553	0.00529087	0.00366761	TRPV4/LRRC8A/PFKL/VSNL1/P2RY1/CHRM3/FOXD1/NR1D1/GNA11/RAB11FIP5/FOXL2/GJA1/PFKM/SLC16A1/SREBF1/ACVR1C/NLGN2/TM7SF3/IL1RN/TBX3/ABCA12/LTBP4/CPT1A/F2RL1/TRPM4/BTK/PLA2G6/AGT/PLA2G3/FGA/HTR2C/TIAM1/FGG/SCG5/SPINK1/NMB/POMC/GABBR1/FGB/RPH3AL/F2RL2/GNAZ/FOXA2/HLA-DRB1/GPR27/ADCY8/ANXA1/DOC2B/CGA/NR0B2/RETN/SFRP1	52
GO:0003012	BP	GO:0003012	muscle system process	71/2018	452/18870	0.000589699	0.00529334	0.00366932	JUP/SRF/TRPV4/SLC6A8/JARID2/SMAD3/DLG1/PAK2/PIK3CA/ATP2A2/DSP/P2RY1/CHRM3/NOTCH1/SLC9A1/PPARA/ATP1A1/GTF2IRD1/DSC2/DAG1/DSG2/HDAC2/RYR1/GJA1/PARP1/EHD3/ITGA2/ANKRD2/LMNA/LTB4R/PPP1R13L/SNTB1/ADRA2B/GSTM2/NUP155/HTR7/ATP2B1/FLNA/TBX3/NKX2-5/CLIC2/MYH14/PIK3CG/ADORA2B/CRYAB/TRPM4/RCSD1/AGT/GAMT/SPHK1/CALCA/TIAM1/EZH2/FGF12/SULF2/PLN/ADA/TNNT3/KCNJ2/PKP2/KCNE4/G6PD/ADRA2C/SORBS2/KIT/CACNA2D1/JSRP1/N…	71
GO:0061097	BP	GO:0061097	regulation of protein tyrosine kinase activity	15/2018	56/18870	0.000599899	0.00537694	0.00372728	RAP2B/ADAM17/SRC/UNC119/APP/PRNP/LRP8/GPRC5B/FCGR1A/AGT/CBLC/EPHA4/PTPRC/ERRFI1/GPRC5A	15
GO:0042102	BP	GO:0042102	positive regulation of T cell proliferation	23/2018	105/18870	0.000616489	0.00550936	0.00381907	EFNB1/CD276/SLC7A1/TFRC/VTCN1/HES1/IGFBP2/TNFSF13B/NCK1/PTPN22/CCR2/HLA-DMB/AIF1/CD40LG/IL1A/CD3E/PTPRC/HAVCR2/HLA-DPB1/XCL1/CD55/HLA-DPA1/ANXA1	23
GO:0070252	BP	GO:0070252	actin-mediated cell contraction	23/2018	105/18870	0.000616489	0.00550936	0.00381907	JUP/DLG1/PIK3CA/ATP2A2/DSP/SLC9A1/ATP1A1/DSC2/DSG2/FRMD6/GJA1/NUP155/FLNA/TRPM4/FGF12/PLN/KCNJ2/PKP2/KCNE4/PDPN/CACNA2D1/VIL1/TNNC1	23
GO:0043030	BP	GO:0043030	regulation of macrophage activation	16/2018	62/18870	0.000626537	0.00559092	0.00387561	WNT5A/NR1D1/LDLR/SNCA/CX3CL1/FCGR2B/MFHAS1/CEBPA/SPHK1/CST7/PTPRC/HAVCR2/CD74/VSIG4/PLA2G10/TREM2	16
GO:0006006	BP	GO:0006006	glucose metabolic process	36/2018	193/18870	0.000631069	0.00562309	0.00389791	HK1/PGM2/PFKL/PIK3CA/HK2/EP300/SRC/FOXK2/SLC25A1/AKT1/PPARA/STK11/ALDOC/GAPDH/PPARD/FOXK1/WDR5/GPI/PGAM1/PFKM/TPI1/RORC/SORD/NNMT/FABP5/CPT1A/PDK4/FBP1/PC/GALM/ENO2/G6PD/FOXA2/HKDC1/IGFBP3/TFF3	36
GO:0051656	BP	GO:0051656	establishment of organelle localization	73/2018	469/18870	0.000648511	0.00577004	0.00399977	LIMK2/BICD2/LSG1/SDC1/NDE1/DLG1/ACTN4/KIF13A/LMNB2/DCTN1/RCC2/MARK1/OPA1/HAP1/NTN1/CLASP1/LLGL1/PARD3/IKBKG/HGS/BLOC1S3/SPAST/ZW10/CDH3/STK11/MYH9/INCENP/DYNC1I1/MAP4K2/AP3B2/GJA1/FEZ1/KIF22/SNCA/LMNA/KIFC1/CROCC/CDT1/DYNC1H1/ZWILCH/PDCD10/ECT2/ESPL1/AP3M2/CDCA5/MYO5A/CENPF/PLK1/SCRIB/PIK3CG/RACGAP1/ADORA2B/BTK/CDCA8/MLPH/PLA2G3/KIF14/AURKB/SPC24/RAB17/KIF2C/SPAG5/SPC25/BIRC5/CENPA/TLE6/MAD2L1/MA…	73
GO:1990868	BP	GO:1990868	response to chemokine	22/2018	99/18870	0.000652309	0.00577841	0.00400558	CX3CL1/CCR2/CXCR6/FOXC1/CCR5/CXCR3/CCR1/XCL1/CCL23/CCR4/CXCL2/CCL13/CCL26/ROBO1/TREM2/CXCL6/CCL8/CXCL9/CCL18/CXCL1/CXCL5/CXCL13	22
GO:1990869	BP	GO:1990869	cellular response to chemokine	22/2018	99/18870	0.000652309	0.00577841	0.00400558	CX3CL1/CCR2/CXCR6/FOXC1/CCR5/CXCR3/CCR1/XCL1/CCL23/CCR4/CXCL2/CCL13/CCL26/ROBO1/TREM2/CXCL6/CCL8/CXCL9/CCL18/CXCL1/CXCL5/CXCL13	22
GO:2001237	BP	GO:2001237	negative regulation of extrinsic apoptotic signaling pathway	22/2018	99/18870	0.000652309	0.00577841	0.00400558	SIAH2/ITGA6/GSK3B/SRC/PSME3/PELI3/AKT1/SNAI2/HSPA1B/LMNA/EYA2/CX3CL1/GCLC/BRCA1/GSTP1/FGA/FGG/BMP5/IL1A/FGB/GCLM/SERPINE1	22
GO:0097191	BP	GO:0097191	extrinsic apoptotic signaling pathway	41/2018	229/18870	0.00066	0.00583802	0.00404689	FGFR3/SMAD3/SIAH2/PAK2/ITGA6/GSK3B/SRC/CASP2/PSME3/LTBR/PELI3/AKT1/SNAI2/BAG3/FEM1B/BID/HSPA1B/DAB2IP/LMNA/EYA2/TNFSF10/MKNK2/CX3CL1/GCLC/TGFB1/BRCA1/GSTP1/BCL2L10/AGT/SGPP1/FGA/FGG/BMP5/IL1A/PTPRC/FGB/MLLT11/GCLM/TNFRSF10C/SERPINE1/SFRP1	41
GO:0006898	BP	GO:0006898	receptor-mediated endocytosis	45/2018	258/18870	0.000663254	0.00585826	0.00406092	AP2M1/SDC1/CD9/USH1G/TNK2/PLA2R1/HGS/UNC119/ADM/STON2/TFRC/LDLR/M6PR/IGF2R/WASF1/AAK1/DLL1/ANKRD13B/ANXA2/SNCA/CLTCL1/SORL1/PCSK9/LDLRAD3/SH3GL3/WDR54/ARRB1/FCGR2B/HSPG2/SCRIB/LRP3/APOC1/FCGR1A/FOLR1/SYNE1/FCER1G/CAV2/MSR1/MRC1/DPP4/SERPINE1/RAMP1/SFTPD/DKK1/MARCO	45
GO:0050729	BP	GO:0050729	positive regulation of inflammatory response	30/2018	152/18870	0.000666542	0.00587875	0.00407513	TRPV4/ABCC1/WNT5A/APP/LDLR/MAPK13/SNCA/TSLP/CX3CL1/TGFB1/CCR2/GPRC5B/PIK3CG/ADORA2B/BTK/FCGR1A/AGT/PLA2G3/CEBPA/LPL/PLA2G7/LGALS2/NKG7/ALOX5AP/TREM2/SERPINE1/S100A8/S100A12/PLA2G2A/S100A9	30
GO:0033260	BP	GO:0033260	nuclear DNA replication	12/2018	40/18870	0.000691282	0.00607594	0.00421182	MCM2/MCM3/LIG1/MCM4/BCL6/TK1/CDT1/RAD51/FEN1/GMNN/BLM/PCNA	12
GO:0006692	BP	GO:0006692	prostanoid metabolic process	14/2018	51/18870	0.000691904	0.00607594	0.00421182	CYP2S1/CES2/FABP5/TBXAS1/GSTP1/PLA2G3/CD74/ANXA1/PLA2G10/GSTA1/PLA2G4F/AKR1C2/AKR1C1/AKR1C3	14
GO:0010332	BP	GO:0010332	response to gamma radiation	14/2018	51/18870	0.000691904	0.00607594	0.00421182	TMEM109/HRAS/ELK1/XRCC6/PARP1/CHEK2/CDKN1A/PRKDC/MYC/XRCC2/CRYAB/IL1A/PTPRC/EGR1	14
GO:0051091	BP	GO:0051091	positive regulation of DNA-binding transcription factor activity	43/2018	244/18870	0.000694159	0.00608367	0.00421718	JUP/ARHGEF5/SRF/RIPK4/SMAD3/SMO/SMARCB1/PRKCI/EP300/DVL2/MID2/IKBKG/IL1RAP/WNT5A/SLCO3A1/TFRC/AKT1/APP/TCF3/ZIC2/MAP3K13/DHX33/PPARGC1B/HSPA1B/CEBPG/SMARCA4/ERC1/TICAM1/LRP8/CX3CL1/TGFB1/NTS/BTK/AGT/SPHK1/DDIT3/CD40LG/ADCY8/RAB7B/KIT/S100A8/S100A12/S100A9	43
GO:0050680	BP	GO:0050680	negative regulation of epithelial cell proliferation	33/2018	173/18870	0.00069479	0.00608367	0.00421718	IRF6/FGFR2/DLG1/MCC/SFN/CASK/SOX2/OVOL1/NOTCH1/WNT5A/PTPRK/SNAI2/STK11/CD109/PPARD/NGFR/DAB2IP/GPC3/PDCD10/MTSS1/TGFB1/CDK6/MEF2C/ATOH8/RUNX3/CAV2/SOX9/KRT4/ROBO1/HPN/EREG/APOH/SFRP1	33
GO:0008361	BP	GO:0008361	regulation of cell size	35/2018	187/18870	0.000698557	0.00610784	0.00423393	RARG/SRF/TRPV4/PTPRS/DIP2B/SEMA3F/RGMA/SIN3A/LRRC8A/RTN4R/CYFIP1/GSK3B/NTN1/SEMA4B/SEMA4A/WNT5A/ULK1/SEMA4F/RYK/SLC12A6/MAP3K13/SEMA6D/CDH1/CCDC51/SEMA4C/SEMA6A/NRCAM/IQGAP3/OLFM1/RND2/MAP1B/EPHA7/VAV3/KCNN4/AQP4	35
GO:0042733	BP	GO:0042733	embryonic digit morphogenesis	15/2018	57/18870	0.000734756	0.00641511	0.00444693	GRHL2/FZD6/HDAC1/NOTCH1/WNT5A/TULP3/LRP4/ECE1/HDAC2/HOXD13/TBX3/HOXA11/GLI3/FREM2/TWIST1	15
GO:0003151	BP	GO:0003151	outflow tract morphogenesis	19/2018	81/18870	0.000740349	0.00644539	0.00446792	CRKL/FGFR2/JAG1/BMP7/DVL2/NOTCH1/WNT5A/TBX1/RYR1/HES1/TBX3/NKX2-5/MEF2C/FOLR1/FOXC1/DHRS3/WNT11/ROBO1/TWIST1	19
GO:0010833	BP	GO:0010833	telomere maintenance via telomere lengthening	19/2018	81/18870	0.000740349	0.00644539	0.00446792	RPA1/NAT10/MAP3K4/SRC/HSP90AB1/TNKS1BP1/MAPK1/DKC1/DHX36/ACD/TCP1/PARP1/CCT5/CCT4/RAD51/CCT6A/AURKB/PKIB/NEK2	19
GO:0002053	BP	GO:0002053	positive regulation of mesenchymal cell proliferation	9/2018	25/18870	0.000743919	0.00645794	0.00447662	FGFR2/SMO/WNT5A/TBX1/MYC/SHOX2/PDGFA/SYNE1/SOX9	9
GO:0045662	BP	GO:0045662	negative regulation of myoblast differentiation	9/2018	25/18870	0.000743919	0.00645794	0.00447662	NOTCH1/SOSTDC1/PPARD/DLL1/ANKRD2/TGFB1/TBX3/DDIT3/SOX9	9
GO:0018107	BP	GO:0018107	peptidyl-threonine phosphorylation	22/2018	100/18870	0.000753296	0.0065041	0.00450862	EIF4G1/PPP2R5D/GSK3B/MARK2/PARD3/TNKS1BP1/CSNK2A1/WNT5A/CAD/MAPK1/AKT1/ULK1/APP/STK11/CDC42BPG/CDC42BPB/CDK5R1/PRKDC/PLK1/TGFB1/SPHK1/CHEK1	22
GO:0002713	BP	GO:0002713	negative regulation of B cell mediated immunity	7/2018	16/18870	0.000755668	0.0065041	0.00450862	SUSD4/BCL6/FCGR2B/C4BPB/C4BPA/CR2/FOXJ1	7
GO:0002890	BP	GO:0002890	negative regulation of immunoglobulin mediated immune response	7/2018	16/18870	0.000755668	0.0065041	0.00450862	SUSD4/BCL6/FCGR2B/C4BPB/C4BPA/CR2/FOXJ1	7
GO:0072378	BP	GO:0072378	blood coagulation, fibrin clot formation	7/2018	16/18870	0.000755668	0.0065041	0.00450862	FLNA/FBLN1/FGA/FGG/THBD/FGB/APOH	7
GO:1900006	BP	GO:1900006	positive regulation of dendrite development	7/2018	16/18870	0.000755668	0.0065041	0.00450862	CYFIP1/BMP7/DAB2IP/LRP8/PTN/EZH2/BMP5	7
GO:1902969	BP	GO:1902969	mitotic DNA replication	7/2018	16/18870	0.000755668	0.0065041	0.00450862	MCM2/MCM3/LIG1/MCM4/BCL6/TK1/RAD51	7
GO:0042246	BP	GO:0042246	tissue regeneration	18/2018	75/18870	0.000757286	0.0065088	0.00451188	PTGFRN/CD9/KLF5/SOX15/KPNA1/SOX2/NOTCH1/DAG1/FZD7/PPARD/CDKN1A/PTN/EZH2/GAP43/NINJ2/FZD9/ANXA1/TM4SF4	18
GO:0042176	BP	GO:0042176	regulation of protein catabolic process	59/2018	364/18870	0.000758879	0.00651327	0.00451497	PSMD2/NFE2L2/SMAD3/USP5/RNF185/RGMA/PACSIN3/TMEM132A/FZR1/RAD23A/TMTC3/GSK3B/EGFR/SF3B3/HSP90AB1/PSME3/HGS/KEAP1/CSNK2A1/WNT5A/AKT1/RHBDD3/PSMD3/LDLR/GIPC1/SH3RF2/HSPA1B/VGLL4/CDH1/HMGCR/ANXA2/PTPN3/DTL/CHEK2/DAB2IP/SNCA/GPC3/SORL1/PCSK9/PKD1/GCLC/FLNA/PLK1/C4BPB/TRIB2/CEBPA/IER3/SERPINB12/SERPINE2/FOXF2/CDC20/MAD2L1/SOX9/TRIB3/NKD2/C4BPA/TREM2/PBK/NELL1	59
GO:0044000	BP	GO:0044000	movement in host	35/2018	188/18870	0.000771888	0.0065854	0.00456498	F11R/SLC20A2/TYRO3/CLDN1/KRT6A/SRC/EGFR/ILF3/MID2/ZNF639/NUP153/SLC7A1/TFRC/ITGB5/SLC1A5/DAG1/EPHA2/LDLR/SLC3A2/NPC1/HSPA1B/TMPRSS4/ITGA2/CXADR/SERPINB3/PC/CCR5/FCN1/CAV2/CD55/CD74/MRC1/HLA-DRB1/DPP4/CR2	35
GO:0051225	BP	GO:0051225	spindle assembly	27/2018	133/18870	0.000772803	0.0065854	0.00456498	CLASP1/TUBB/INCENP/HSPA1B/DRG1/KIF23/CHEK2/STAG1/KIFC1/DYNC1H1/TPX2/MAPRE3/FLNA/PLK1/KIF11/RACGAP1/CCNB2/CDCA8/KIF4A/AURKB/MYBL2/SPAG5/BIRC5/CDC20/ASPM/NEK2/GOLGA8A	27
GO:0045580	BP	GO:0045580	regulation of T cell differentiation	34/2018	181/18870	0.000772929	0.0065854	0.00456498	SMARCB1/SOX13/SMARCD2/SMARCD1/ACTL6A/FOXN1/RAG1/SART1/SMARCA4/BCL6/RHOH/GLI2/SOX12/CCR2/XBP1/ITPKB/CD2/SMARCA2/SPINK5/CTLA4/ADA/FGL2/HLA-DRA/IL2RG/IRF4/PTPRC/RUNX3/GLI3/BATF/CD74/HLA-DRB1/ANXA1/HLA-DOA/FOXJ1	34
GO:0040034	BP	GO:0040034	regulation of development, heterochronic	6/2018	12/18870	0.000774881	0.0065854	0.00456498	JAG1/NOTCH1/DLL1/HES1/SERPINE2/ASCL1	6
GO:0043589	BP	GO:0043589	skin morphogenesis	6/2018	12/18870	0.000774881	0.0065854	0.00456498	ITGB4/SRF/AHDC1/ITGA6/ITGA2/ERRFI1	6
GO:0090178	BP	GO:0090178	regulation of establishment of planar polarity involved in neural tube closure	6/2018	12/18870	0.000774881	0.0065854	0.00456498	DVL3/GRHL3/DVL2/WNT5A/PTK7/SFRP1	6
GO:1901203	BP	GO:1901203	positive regulation of extracellular matrix assembly	6/2018	12/18870	0.000774881	0.0065854	0.00456498	SMAD3/CLASP1/DAG1/PHLDB2/TGFB1/SOX9	6
GO:0031349	BP	GO:0031349	positive regulation of defense response	74/2018	480/18870	0.000787955	0.00667781	0.00462903	TRPV4/PTPRS/ZDHHC5/ABCC1/RNF185/TYRO3/SIN3A/PAK2/EP300/SRC/MARK4/WNT5A/XRCC6/NR1D1/APP/LDLR/MAPK13/DHX33/HSPA1B/PAK1/LY96/DAB2IP/SNCA/TICAM1/TSLP/PRKDC/SMPDL3B/IFI16/PTPN22/CX3CL1/CTSS/TGFB1/CCR2/SH2D1A/GPRC5B/MFHAS1/PIK3CG/SLC15A2/FOSL1/ADORA2B/F2RL1/BTK/FCGR1A/AGT/PLA2G3/CEBPA/SLAMF6/NPAS2/MEF2C/LPL/IRF4/TLR8/HAVCR2/CD300LF/FCN1/TYROBP/PLA2G7/MNDA/RAB7B/LGALS2/NKG7/ALOX5AP/PGC/TREM2/EREG/BIRC3/…	74
GO:0043086	BP	GO:0043086	negative regulation of catalytic activity	74/2018	480/18870	0.000787955	0.00667781	0.00462903	TFIP11/EPHA1/HRAS/SIAH2/RCC2/SFN/PAK2/SERPINB13/GSK3B/SRC/DUSP7/SERPINB5/PLA2R1/ANXA8/NOTCH1/CSNK2A1/CSTA/AKT1/HSPB1/ANXA8L1/TFAP4/YWHAG/GAPDH/EIF4A2/PPM1F/DAB2IP/SNCA/CDKN1A/SH3BP4/SORL1/CORO1C/IFI16/CD44/SERPINB3/SERPINB2/PLXNB3/PTPN22/KLF4/PLK1/PPP1R14D/CCR2/SERPINB4/GSTP1/TRIB2/APOC1/SERPINB7/FETUB/SPINK5/AGT/CEBPA/CBLC/SERPINB12/SERPINB11/PLN/CST7/CSTB/SERPINE2/PTPRC/FZD10/SERPINA1/GZMA/MAD2…	74
GO:0021766	BP	GO:0021766	hippocampus development	21/2018	94/18870	0.000795731	0.0067343	0.0046682	SRF/CRKL/PTPRS/SMO/EIF2B5/FXR1/IGF1R/GSK3B/HDAC1/NF2/FEZ1/CDK5R1/LRP8/LHX5/SRD5A1/DLX1/CDK6/EZH2/KIF14/GLI3/NEFL	21
GO:0007173	BP	GO:0007173	epidermal growth factor receptor signaling pathway	23/2018	107/18870	0.000813409	0.00686477	0.00475863	HAP1/PIK3CA/SRC/EGFR/RNF126/AKT1/PTPN3/DAB2IP/BCAR1/WDR54/TGFB1/AGT/CBLC/CDH13/SOX9/AGR2/TGFA/HBEGF/EREG/ERRFI1/VIL1/GPRC5A/PIGR	23
GO:0030593	BP	GO:0030593	neutrophil chemotaxis	23/2018	107/18870	0.000813409	0.00686477	0.00475863	CXADR/CX3CL1/PIK3CG/FCER1G/XCL1/TREM1/CCL23/CD74/CXCL2/DPP4/CCL13/CCL26/VAV3/CXCL6/CCL8/CXCL9/S100A8/CCL18/S100A12/CXCL1/CXCL5/CXCL13/S100A9	23
GO:0008037	BP	GO:0008037	cell recognition	30/2018	154/18870	0.000833509	0.00700977	0.00485915	DLG1/CD9/IGSF9/EPHB3/EXT1/APP/TCP1/TUB/VDAC2/CNTNAP2/CCT5/CCT4/CDK5R1/NRCAM/C4BPB/FCGR1A/FETUB/PAEP/EPHA4/FOLR1/PALLD/HAVCR2/FCN1/GAP43/EMB/ROBO1/C4BPA/TREM2/FOLR2/SFTPA1	30
GO:0000281	BP	GO:0000281	mitotic cytokinesis	20/2018	88/18870	0.000834817	0.00700977	0.00485915	SPAST/UNC119/RTKN/INCENP/KIF23/CUL7/ECT2/ESPL1/PLK1/CKAP2/RACGAP1/ANLN/CDCA8/KIF4A/IQGAP3/CEP55/AURKB/BIRC5/CENPA/KIF20A	20
GO:0050672	BP	GO:0050672	negative regulation of lymphocyte proliferation	20/2018	88/18870	0.000834817	0.00700977	0.00485915	DLG5/DLG1/PRNP/VTCN1/GPNMB/FCGR2B/LST1/SCRIB/BTK/CTLA4/HAVCR2/XCL1/TYROBP/VSIG4/HLA-DRB1/MNDA/PLA2G2D/SFTPD/PLA2G2A/FOXJ1	20
GO:0006066	BP	GO:0006066	alcohol metabolic process	60/2018	373/18870	0.000835212	0.00700977	0.00485915	NFE2L1/SREBF2/HMGCS1/ACO2/LIMA1/CLCN2/FDXR/ALG3/IPPK/NSDHL/ADH7/P2RY1/CLN6/DHCR7/APP/IDH3A/COQ3/LDLR/ALDH3B2/PPARD/LSS/NPC1/CYB5R3/NUDT11/HMGCR/SQLE/SNCA/TPI1/SREBF1/CEL/PCSK9/ACSS1/MVD/SORD/ERLIN2/FDFT1/ITPKB/AKR1B10/STAR/APOC1/ALDH3B1/CEBPA/SGPP1/DKK3/SPHK1/HSD11B2/NUDT10/BMP5/DHRS3/FMO5/G6PD/ISYNA1/ALDH1A1/APOL1/AKR1C2/AKR1C1/NR0B2/CYP2C18/CES1/AKR1C3	60
GO:0043254	BP	GO:0043254	regulation of protein-containing complex assembly	66/2018	419/18870	0.000837486	0.00701915	0.00486565	EIF4G1/ARHGEF5/TFIP11/DLG1/DCTN1/CYFIP1/CAMSAP1/GSK3B/EP300/SRC/CLASP1/SVIL/MARK4/VPS8/GIT1/TRIOBP/PEX5/SPTBN2/FSCN1/HCFC1/TFRC/ULK1/FKBP4/CKAP5/BID/DHX33/NRG1/CDC42EP4/HSPA1B/CTNNBIP1/DRG1/PAK1/BAIAP2/DAB2IP/VDAC2/SNCA/HES1/TICAM1/CDK5R1/SORL1/FBLIM1/NCK1/PTPN22/MAPRE3/SOST/TGFB1/DNAJC15/CRYAB/BTK/FHOD3/ADD3/KIF14/ADD2/BIK/PFN2/LMO4/MAP1B/SOX9/CCL26/MMP3/TREM2/VIL1/MMP1/DKK1/ALOX15/CXCL13	66
GO:0042770	BP	GO:0042770	signal transduction in response to DNA damage	35/2018	189/18870	0.000851906	0.00712563	0.00493946	PRPF19/FZR1/E2F7/CASP2/PLA2R1/NDRG1/SNAI2/FEM1B/USP28/TFAP4/BID/RFWD3/TOPBP1/DOT1L/MDC1/FOXM1/DTL/CHEK2/CDKN1A/RAD51/PRKDC/BRIP1/CD44/GTSE1/EME1/BLM/MAPK12/PLK1/BRCA1/IER3/CHEK1/BATF/CD74/MUC1/TWIST1	35
GO:0048659	BP	GO:0048659	smooth muscle cell proliferation	33/2018	175/18870	0.000854812	0.00712563	0.00493946	FGFR2/MFN2/IGF1R/FOXJ2/PIK3CA/SRC/HDAC1/NOTCH3/XRCC6/AKT1/RBM10/NDRG4/CTNNBIP1/GJA1/MAP3K5/ITGA2/DNMT1/CDKN1A/PRKDC/CX3CL1/TGFB1/NDRG2/NPPC/AIF1/DDIT3/MEF2C/ANG/ADAMTS1/CDH13/HBEGF/EREG/IGFBP5/IGFBP3	33
GO:0006636	BP	GO:0006636	unsaturated fatty acid biosynthetic process	14/2018	52/18870	0.000854888	0.00712563	0.00493946	SCD5/FABP5/TBXAS1/ALOX12/PLA2G3/SCD/CD74/ELOVL4/ANXA1/PLA2G10/FADS2/PLA2G4F/AKR1C3/ALOX15	14
GO:1902895	BP	GO:1902895	positive regulation of miRNA transcription	14/2018	52/18870	0.000854888	0.00712563	0.00493946	SREBF2/SRF/SMAD3/KLF5/EGFR/SMARCA4/NGFR/SREBF1/MYC/KLF4/TGFB1/FOSL1/ATOH8/EGR1	14
GO:0022037	BP	GO:0022037	metencephalon development	24/2018	114/18870	0.000866025	0.00719868	0.0049901	CRKL/PTPRS/ATRN/SMO/IGF1R/HAP1/LDB1/OTX1/SPTBN2/DLL1/EN1/CDK5R1/LHX5/SEMA4C/GLI2/FCGR2B/CNTN1/SCRIB/EZH2/KIF14/SERPINE2/FOXC1/CD3E/ASCL1	24
GO:0051963	BP	GO:0051963	regulation of synapse assembly	24/2018	114/18870	0.000866025	0.00719868	0.0049901	EIF4G1/CLSTN1/PTPRS/DLG5/EPHB3/NTRK2/NTN1/SEMA4A/IL1RAP/WNT5A/APP/PTPN13/MDGA1/LRFN3/SNCA/AGRN/NLGN2/SIX4/MEF2C/RAB17/LRFN4/EPHA7/SLITRK6/DKK1	24
GO:0000079	BP	GO:0000079	regulation of cyclin-dependent protein serine/threonine kinase activity	19/2018	82/18870	0.000868617	0.00721035	0.00499819	ADAM17/EGFR/AKT1/TFAP4/CDKN1A/PKMYT1/CDK5R1/CDC25A/CCNF/PKD1/CDC6/BLM/MAPRE3/PLK1/CCNB2/CEBPA/CCNA1/CCNA2/CCNE1	19
GO:1902903	BP	GO:1902903	regulation of supramolecular fiber organization	62/2018	389/18870	0.000877029	0.00727024	0.0050397	F11R/ARHGEF5/TRPV4/SMAD3/DLG1/LIMA1/EPHA1/WASF2/DCTN1/WDR47/PAK2/CYFIP1/CAMSAP1/SH3BP1/PIK3CA/CLASP1/SVIL/GIT1/SPAST/SLC9A1/TRIOBP/SPTBN2/APP/LDLR/NF2/FKBP4/CKAP5/ALMS1/PPM1F/WASF1/PHLDB2/MID1/CDC42EP4/HSPA1B/DRG1/PAK1/GMFG/BAIAP2/SNCA/CDK5R1/GPR65/NCK1/CX3CL1/TPX2/MAPRE3/TACSTD2/FLNA/MTSS1/CKAP2/CRYAB/F2RL1/FHOD3/ADD3/ADD2/PFN2/WNT11/MAP1B/CCL26/TREM2/VIL1/ALOX15/SFRP1	62
GO:1903115	BP	GO:1903115	regulation of actin filament-based movement	12/2018	41/18870	0.000883341	0.00731257	0.00506904	JUP/DLG1/ATP2A2/DSP/DSC2/DSG2/TRPM4/PLN/KCNJ2/PKP2/PDPN/TNNC1	12
GO:1901653	BP	GO:1901653	cellular response to peptide	60/2018	374/18870	0.000893496	0.00738656	0.00512033	NFE2L2/RANGAP1/ABCC1/SESN3/HRAS/IGF1R/CYFIP1/PIK3CA/PRKCI/GSK3B/SRC/ZNF592/SLC9A1/MAPK1/CSK/AKT1/KLF3/APP/PRNP/TIMELESS/NCL/YWHAG/LPIN3/GJA1/PARP1/NGFR/BAIAP2/BCAR1/SREBF1/GJB2/SORL1/PRKDC/BRIP1/GHR/PCSK9/NCK1/CDC6/PTPN22/GCLC/ATP2B1/MYO5A/SRD5A1/FCGR2B/XBP1/PDK4/FBP1/DDX11/AGT/EPHA4/CCNA2/SPINK1/LPIN2/KLF2/CAV2/MAP1B/TRIB3/ADCY8/CPS1/CACNA2D1/TREM2	60
GO:0051303	BP	GO:0051303	establishment of chromosome localization	23/2018	108/18870	0.000930825	0.00768469	0.005327	NDE1/RCC2/ZW10/INCENP/KIF22/KIFC1/CDT1/DYNC1H1/ZWILCH/ECT2/CDCA5/CENPF/RACGAP1/CDCA8/KIF14/AURKB/SPC24/KIF2C/SPAG5/SPC25/BIRC5/NEK2/GEM	23
GO:0051147	BP	GO:0051147	regulation of muscle cell differentiation	31/2018	162/18870	0.000939549	0.00774618	0.00536962	SRF/FGFR2/PTBP1/NOTCH1/PPARA/FZD7/NRG1/TBX1/DLL1/DNMT1/LAMA1/LAMC1/SOX6/MAPK12/MMP14/TGFB1/NKX2-5/XBP1/MAPK11/SHOX2/OLFM2/MEF2C/EZH2/LAMB1/NID1/G6PD/KIT/EREG/ATP11A/DKK1/CEACAM5	31
GO:2000045	BP	GO:2000045	regulation of G1/S transition of mitotic cell cycle	34/2018	183/18870	0.000944267	0.00776531	0.00538288	EIF4G1/BCL7A/DLG1/SMARCB1/ADAM17/SMARCD2/RRM1/SMARCD1/EGFR/E2F7/ACTL6A/CASP2/PSME3/AKT1/BID/RFWD3/SMARCA4/GPNMB/CHEK2/CDKN1A/WEE1/PRKDC/GTSE1/PKD1/CDC6/KLF4/SMARCA2/AIF1/EZH2/KIF14/RRM2/ADAMTS1/ANXA1/MUC1	34
GO:0021511	BP	GO:0021511	spinal cord patterning	8/2018	21/18870	0.000953387	0.00776531	0.00538288	SMO/DMRT3/TULP3/IFT122/GDF11/GLI2/GLI3/ASCL1	8
GO:0032986	BP	GO:0032986	protein-DNA complex disassembly	8/2018	21/18870	0.000953387	0.00776531	0.00538288	SMARCB1/SMARCD2/SMARCD1/HMGA1/SSRP1/SMARCA4/MYC/NFE2	8
GO:0043651	BP	GO:0043651	linoleic acid metabolic process	8/2018	21/18870	0.000953387	0.00776531	0.00538288	GSTM2/ALOX12/GSTP1/ALOX12B/FADS2/GSTA1/CYP2C18/ALOX15	8
GO:0071498	BP	GO:0071498	cellular response to fluid shear stress	8/2018	21/18870	0.000953387	0.00776531	0.00538288	SREBF2/NFE2L2/SRC/KLF4/MTSS1/MEF2C/KLF2/TFPI2	8
GO:0090189	BP	GO:0090189	regulation of branching involved in ureteric bud morphogenesis	8/2018	21/18870	0.000953387	0.00776531	0.00538288	SMO/WNT2B/SIX2/TACSTD2/SIX4/AGT/SOX9/HOXB7	8
GO:1901201	BP	GO:1901201	regulation of extracellular matrix assembly	8/2018	21/18870	0.000953387	0.00776531	0.00538288	SMAD3/CLASP1/NOTCH1/DAG1/PHLDB2/TGFB1/AGT/SOX9	8
GO:1903429	BP	GO:1903429	regulation of cell maturation	8/2018	21/18870	0.000953387	0.00776531	0.00538288	BNC1/BCL11A/MAP3K13/TBX6/NPPC/PAEP/KIF14/RAC3	8
GO:2000738	BP	GO:2000738	positive regulation of stem cell differentiation	8/2018	21/18870	0.000953387	0.00776531	0.00538288	DHX36/SOX6/TACSTD2/NKX2-5/PTN/TCF15/FOXC1/SOX9	8
GO:0031112	BP	GO:0031112	positive regulation of microtubule polymerization or depolymerization	11/2018	36/18870	0.000967287	0.00785743	0.00544674	TRPV4/DCTN1/CLASP1/GIT1/SPAST/CKAP5/HSPA1B/DRG1/PAK1/CDK5R1/MAP1B	11
GO:0060218	BP	GO:0060218	hematopoietic stem cell differentiation	11/2018	36/18870	0.000967287	0.00785743	0.00544674	SRF/NFE2L2/EXT1/SETD1A/PUS7/PRKDC/CDK6/TCF15/FOXC1/BATF/SFRP1	11
GO:0032945	BP	GO:0032945	negative regulation of mononuclear cell proliferation	20/2018	89/18870	0.000970424	0.00787237	0.0054571	DLG5/DLG1/PRNP/VTCN1/GPNMB/FCGR2B/LST1/SCRIB/BTK/CTLA4/HAVCR2/XCL1/TYROBP/VSIG4/HLA-DRB1/MNDA/PLA2G2D/SFTPD/PLA2G2A/FOXJ1	20
GO:0051090	BP	GO:0051090	regulation of DNA-binding transcription factor activity	64/2018	406/18870	0.000975927	0.00790644	0.00548072	JUP/ARHGEF5/SRF/RIPK4/SMAD3/SMO/SMARCB1/FZD6/BMP7/PRKCI/EP300/DVL2/MID2/IKBKG/KEAP1/IL1RAP/WNT5A/SLCO3A1/TFRC/AKT1/APP/PRNP/TCF3/ZIC2/MAP3K13/DHX33/PPARGC1B/HSPA1B/HDAC2/CTNNBIP1/CEBPG/SMARCA4/DAB2IP/ERC1/HES1/TICAM1/LRP8/TBX6/PKD1/CX3CL1/FLNA/KLF4/ARRB1/TGFB1/NTS/MDFI/BTK/AGT/SPHK1/DDIT3/CD40LG/HAVCR2/XCL1/FOXA2/ADCY8/RAB7B/KIT/PLA2G10/ID1/NR0B2/S100A8/S100A12/FOXJ1/S100A9	64
GO:0098739	BP	GO:0098739	import across plasma membrane	38/2018	212/18870	0.000995251	0.00805225	0.00558179	TRPV4/DLG1/SLC2A1/LRRC8A/SLC9A1/SLC7A1/ATP1B3/AKT1/SLC7A8/PRNP/SLC5A6/ATP1A1/SLC1A5/SLC6A9/SLC3A2/SLC12A6/SLC1A4/CACNA1B/SLC38A2/SLC39A6/ACSL5/SLC7A5/SLC38A1/SLC9A2/SLC15A2/TRPM4/ATP12A/SLC15A1/KCNJ2/CNGA3/SLC39A8/SLC1A6/SLC7A2/MS4A1/CACNA2D1/SLC6A14/KCNK5/SLC7A11	38
GO:0042113	BP	GO:0042113	B cell activation	47/2018	278/18870	0.00101947	0.00823717	0.00570998	RNF168/TRAF3IP2/LRRC8A/ADAM17/EP300/MSH6/RAG1/FOSL2/TFRC/UNG/TCF3/DLL1/CEBPG/BCL6/TICAM1/CDKN1A/PRKDC/TNFSF13B/MMP14/TGFB1/FCGR2B/XBP1/EXO1/BTK/SAMSN1/CD180/CD40LG/MEF2C/CTLA4/EZH2/ADA/CD79B/IL2RG/PTPRC/BATF/CD74/TYROBP/FZD9/CD79A/IRF8/MNDA/MS4A1/KIT/CR2/VAV3/SFRP1/FOXJ1	47
GO:0002791	BP	GO:0002791	regulation of peptide secretion	36/2018	198/18870	0.0010235	0.00825877	0.00572495	LRRC8A/PFKL/VSNL1/CHRM3/NR1D1/GNA11/PFKM/SLC16A1/SREBF1/ACVR1C/NLGN2/TM7SF3/ABCA12/CPT1A/F2RL1/TRPM4/PLA2G6/FGA/HTR2C/TIAM1/FGG/SPINK1/GABBR1/FGB/RPH3AL/F2RL2/GNAZ/CD74/FOXA2/HLA-DRB1/GPR27/ADCY8/DOC2B/NR0B2/S100A8/SFRP1	36
GO:0030099	BP	GO:0030099	myeloid cell differentiation	67/2018	430/18870	0.00102804	0.00828442	0.00574273	RARG/SRF/JAG1/BAP1/WASF2/BRD1/EP300/SRC/ITGB8/LDB1/NCOA6/LTBR/FOSL2/TFRC/APP/SLC1A5/PRKX/MYH9/EPHA2/CD109/PPARGC1B/HSPA1B/CTNNBIP1/DLL1/CEBPG/PARP1/ANXA2/PIAS3/BCL6/GPC3/PRKDC/IFI16/TESC/PIR/EVI2B/MYC/FLNA/TGFB1/ACTN1/MFHAS1/ITPKB/CDK6/RACGAP1/F2RL1/PRMT6/FASN/NCAPG2/PLA2G3/CEBPA/GPR171/MEF2C/IRF4/KLF2/G6PD/CCR1/BATF/CD74/TYROBP/MB/HLA-DRB1/IRF8/RAB7B/KIT/PLA2G10/HOXB7/TREM2/SFRP1	67
GO:0001764	BP	GO:0001764	neuron migration	33/2018	177/18870	0.00104627	0.00842009	0.00583677	CELSR2/SRF/CRKL/NDE1/PLXNA1/CELSR1/TYRO3/NTRK2/MARK1/PLXNB2/NTN1/MARK2/NEO1/PEX5/MDGA1/DAB2IP/WDR62/CDK5R1/AUTS2/SEMA6A/CX3CL1/FLNA/NRCAM/LRP12/MEF2C/IGSF10/NAV1/MAP1B/ASPM/DDIT4/CCR4/ASCL1/TWIST1	33
GO:0043297	BP	GO:0043297	apical junction assembly	18/2018	77/18870	0.00105291	0.0084623	0.00586603	F11R/SRF/DLG5/DLG1/GRHL2/CLDN1/PAK2/PARD3/SNAI2/EPHA2/CLDN16/VCL/ECT2/CLDN20/WNT11/POF1B/CLDN3/CLDN8	18
GO:0001776	BP	GO:0001776	leukocyte homeostasis	23/2018	109/18870	0.0010626	0.0085289	0.0059122	BAP1/TRAF3IP2/ADAM17/FOXN1/RAG1/AKT1/TNFSF13B/TNFRSF17/CCR2/CHST3/ITPKB/CCNB2/GPR174/BTK/MERTK/MEF2C/ADA/SIT1/CD74/ANXA1/LGALS2/CXCL6/SLC7A11	23
GO:0040013	BP	GO:0040013	negative regulation of locomotion	66/2018	423/18870	0.0010764	0.00862824	0.00598107	JUP/SRF/NFE2L2/DLG5/JAG1/SEMA3F/EPHA1/MCC/RAP2B/SIN3A/KRT16/SAP130/CLASP1/SEMA4B/HDAC1/SEMA4A/NOTCH1/WNT5A/PTPRK/BCR/AKT1/SEMA4F/DAG1/RYK/NDRG4/STK24/NF2/DNAJA4/PHLDB2/HDAC2/SEMA6D/GJA1/CDH1/NGFR/DAB2IP/SPINT2/CORO1C/ACVR1C/PDCD10/SEMA4C/VCL/SEMA6A/PLXNB3/CX3CL1/TACSTD2/KLF4/TGFB1/FBLN1/AIF1/MEF2C/EPHA4/ADA/BMP5/PFN2/WNT11/CLDN3/CD74/DPP4/ROBO1/SPOCK3/IGFBP5/IGFBP3/APOH/SERPINE1/SFRP1/CXCL13	66
GO:0001755	BP	GO:0001755	neural crest cell migration	15/2018	59/18870	0.00108262	0.00865527	0.0059998	SEMA3F/SMO/EFNB1/BMP7/SEMA4B/SEMA4A/LAMA5/SEMA4F/TBX1/SEMA6D/CORO1C/SEMA4C/SEMA6A/FOLR1/TWIST1	15
GO:0031638	BP	GO:0031638	zymogen activation	15/2018	59/18870	0.00108262	0.00865527	0.0059998	PERP/PRSS12/ANXA2/IFI16/MMP14/FGA/FGG/THBD/SERPINE2/FGB/PLAT/HPN/PLAU/APOH/SERPINE1	15
GO:1905330	BP	GO:1905330	regulation of morphogenesis of an epithelium	16/2018	65/18870	0.00109091	0.00871006	0.00603778	SMO/BMP7/WNT5A/SNAI2/WNT2B/GJA1/HOXD13/SIX2/TACSTD2/SIX4/AGT/WNT5B/PDGFA/SOX9/HOXB7/SFRP1	16
GO:0045861	BP	GO:0045861	negative regulation of proteolysis	41/2018	235/18870	0.00111527	0.00887628	0.006153	SIAH2/SFN/PAK2/SERPINB13/SRC/SERPINB5/HSP90AB1/ANXA8/CSNK2A1/CSTA/AKT1/ANXA8L1/PRNP/GAPDH/GIPC1/PTPN3/SNCA/SORL1/IFI16/CD44/SERPINB3/SERPINB2/KLF4/SERPINB4/SERPINB7/PRMT6/FETUB/SPINK5/SERPINB12/EPHA4/SERPINB11/CST7/CSTB/SERPINE2/SERPINA1/PLAT/SPOCK3/PBK/PLAU/SERPINE1/MAGEA3	41
GO:0001649	BP	GO:0001649	osteoblast differentiation	44/2018	257/18870	0.00111776	0.00887628	0.006153	FGFR2/JAG1/SMAD3/WNT7B/SMO/BMP7/GSK3B/SOX2/DLX5/NOTCH1/FOSL2/AKT1/SNAI2/PTHLH/MYBBP1A/EPHA2/CTNNBIP1/FBL/FBN2/FIGNL1/GLI2/CRIM1/GDPD2/CDK6/LRP3/MAPK11/TRPM4/FASN/NPPC/SHOX2/CEBPA/MEF2C/GABBR1/WNT11/GLI3/SOX9/TNC/CYP24A1/NELL1/NPNT/IGFBP5/IGFBP3/TWIST1/SFRP1	44
GO:0045582	BP	GO:0045582	positive regulation of T cell differentiation	24/2018	116/18870	0.00111904	0.00887628	0.006153	SMARCB1/SOX13/SMARCD2/SMARCD1/ACTL6A/RAG1/SART1/SMARCA4/BCL6/RHOH/GLI2/SOX12/XBP1/ITPKB/SMARCA2/ADA/HLA-DRA/IL2RG/PTPRC/RUNX3/GLI3/CD74/HLA-DRB1/ANXA1	24
GO:0050000	BP	GO:0050000	chromosome localization	24/2018	116/18870	0.00111904	0.00887628	0.006153	NDE1/RCC2/ZW10/INCENP/KIF22/LMNA/KIFC1/CDT1/DYNC1H1/ZWILCH/ECT2/CDCA5/CENPF/RACGAP1/CDCA8/KIF14/AURKB/SPC24/KIF2C/SPAG5/SPC25/BIRC5/NEK2/GEM	24
GO:1902749	BP	GO:1902749	regulation of cell cycle G2/M phase transition	24/2018	116/18870	0.00111904	0.00887628	0.006153	SIN3A/RCC2/FZR1/RRM1/BRD4/APP/TOPBP1/DTL/RBBP8/CDKN1A/PKMYT1/CDC25A/CDC6/CDK4/BLM/CENPF/PLK1/BRCA1/CDK6/PBX1/IER3/KIF14/AURKB/CHEK1	24
GO:0030902	BP	GO:0030902	hindbrain development	30/2018	157/18870	0.00115233	0.00912841	0.00632778	CRKL/PTPRS/ATRN/SMO/IGF1R/BMP7/HAP1/LDB1/OTX1/SPTBN2/ARL13B/DLL1/EN1/HES1/CDK5R1/LHX5/SEMA4C/GLI2/FLNA/FCGR2B/CNTN1/SCRIB/EN2/EZH2/KIF14/BMP5/SERPINE2/FOXC1/CD3E/ASCL1	30
GO:0048660	BP	GO:0048660	regulation of smooth muscle cell proliferation	32/2018	171/18870	0.00115882	0.00916785	0.00635512	FGFR2/MFN2/IGF1R/FOXJ2/PIK3CA/SRC/HDAC1/NOTCH3/XRCC6/AKT1/RBM10/NDRG4/CTNNBIP1/GJA1/MAP3K5/ITGA2/DNMT1/CDKN1A/PRKDC/CX3CL1/TGFB1/NDRG2/NPPC/AIF1/MEF2C/ANG/ADAMTS1/CDH13/HBEGF/EREG/IGFBP5/IGFBP3	32
GO:0030282	BP	GO:0030282	bone mineralization	25/2018	123/18870	0.00116608	0.00920567	0.00638134	FGFR3/FGFR2/SMAD3/SLC20A2/TFAP2A/BMP7/FOSL2/PTHLH/TUFT1/RXRA/GPC3/FBN2/ATP2B1/PTN/SRGN/TRPM4/MEF2C/WNT11/CCR1/SOX9/MGP/FZD9/NELL1/TWIST1/ALOX15	25
GO:1902036	BP	GO:1902036	regulation of hematopoietic stem cell differentiation	7/2018	17/18870	0.00116664	0.00920567	0.00638134	NFE2L2/SETD1A/PUS7/PRKDC/CDK6/TCF15/FOXC1	7
GO:0010469	BP	GO:0010469	regulation of signaling receptor activity	23/2018	110/18870	0.00121014	0.00952414	0.0066021	CAPN1/MINK1/ADAM17/HDAC1/APP/PPARA/SLC6A9/HDAC2/ADRA2B/PCSK9/NLGN2/FCGR2B/CCR2/CBLC/MEF2C/ADRA2C/LYNX1/MAPK8IP2/CGA/ERRFI1/PLAU/GPRC5A/SERPINE1	23
GO:0042116	BP	GO:0042116	macrophage activation	23/2018	110/18870	0.00121014	0.00952414	0.0066021	WNT5A/NR1D1/APP/LDLR/SNCA/TICAM1/CX3CL1/FCGR2B/MFHAS1/PLA2G3/CEBPA/AIF1/SPHK1/CST7/PTPRC/HAVCR2/CD74/TYROBP/VSIG4/FCGR3A/C1QA/PLA2G10/TREM2	23
GO:0042551	BP	GO:0042551	neuron maturation	13/2018	48/18870	0.00121972	0.00957469	0.00663714	APP/BCL11A/MAP3K13/CNTNAP2/AGRN/TBX6/CX3CL1/NRCAM/C1QL1/KCNQ3/RND1/C1QA/RAC3	13
GO:0043277	BP	GO:0043277	apoptotic cell clearance	13/2018	48/18870	0.00121972	0.00957469	0.00663714	TYRO3/CCR2/MERTK/C2/CD300LF/FCN1/TYROBP/ANXA1/RAC3/TREM2/TGM2/MARCO/ALOX15	13
GO:0090087	BP	GO:0090087	regulation of peptide transport	36/2018	200/18870	0.00123235	0.00966135	0.00669721	LRRC8A/PFKL/VSNL1/CHRM3/NR1D1/GNA11/PFKM/SLC16A1/SREBF1/ACVR1C/NLGN2/TM7SF3/ABCA12/CPT1A/F2RL1/TRPM4/PLA2G6/FGA/HTR2C/TIAM1/FGG/SPINK1/GABBR1/FGB/RPH3AL/F2RL2/GNAZ/CD74/FOXA2/HLA-DRB1/GPR27/ADCY8/DOC2B/NR0B2/S100A8/SFRP1	36
GO:0022616	BP	GO:0022616	DNA strand elongation	11/2018	37/18870	0.00124511	0.00974879	0.00675783	ACTL6A/MCM3/LIG1/LIG3/POLD2/RFC4/MCM4/RUVBL1/POLE/MCM7/PCNA	11
GO:2001236	BP	GO:2001236	regulation of extrinsic apoptotic signaling pathway	30/2018	158/18870	0.00127993	0.0100085	0.00693785	SIAH2/PAK2/ITGA6/GSK3B/SRC/PSME3/LTBR/PELI3/AKT1/SNAI2/FEM1B/BID/HSPA1B/LMNA/EYA2/TNFSF10/CX3CL1/GCLC/BRCA1/GSTP1/AGT/FGA/FGG/BMP5/IL1A/PTPRC/FGB/GCLM/SERPINE1/SFRP1	30
GO:0035051	BP	GO:0035051	cardiocyte differentiation	31/2018	165/18870	0.00128292	0.010019	0.00694513	SRF/JAG1/BMP7/EGFR/NOTCH1/SLC9A1/MAPK1/PPARA/DHX36/FZD7/NRG1/DLL1/LMNA/HES1/CXADR/SOX6/TGFB1/TBX3/NKX2-5/SHOX2/MEF2C/FHOD3/FOLR1/SYNE1/G6PD/TBX18/RARB/ALPK3/SORBS2/TWIST1/DKK1	31
GO:0045604	BP	GO:0045604	regulation of epidermal cell differentiation	15/2018	60/18870	0.00130302	0.0101072	0.00700625	GRHL2/SFN/GRHL1/NOTCH1/KEAP1/CD109/DLL1/HES1/TRIM16/MAFG/ABCA12/SGPP1/EZH2/FOXC1/ERRFI1	15
GO:0019218	BP	GO:0019218	regulation of steroid metabolic process	22/2018	104/18870	0.00130427	0.0101072	0.00700625	SREBF2/CLCN2/IGF1R/ADM/NR1D1/SNAI2/UGT1A1/ATP1A1/LDLR/SREBF1/RORC/ERLIN2/STAR/DKK3/BMP5/IL1A/FMO5/KIT/EGR1/CGA/CES1/AKR1C3	22
GO:0035589	BP	GO:0035589	G protein-coupled purinergic nucleotide receptor signaling pathway	6/2018	13/18870	0.0013092	0.0101072	0.00700625	P2RY1/GPR87/P2RY2/GPR171/P2RY13/GPR34	6
GO:0044771	BP	GO:0044771	meiotic cell cycle phase transition	6/2018	13/18870	0.0013092	0.0101072	0.00700625	OVOL1/PKMYT1/CDC25A/TTK/CCNB2/CDC20	6
GO:0045916	BP	GO:0045916	negative regulation of complement activation	6/2018	13/18870	0.0013092	0.0101072	0.00700625	SUSD4/C4BPB/CD55/VSIG4/C4BPA/CR2	6
GO:0048681	BP	GO:0048681	negative regulation of axon regeneration	6/2018	13/18870	0.0013092	0.0101072	0.00700625	PTPRS/RGMA/RTN4R/KREMEN1/NEO1/EPHA4	6
GO:0090177	BP	GO:0090177	establishment of planar polarity involved in neural tube closure	6/2018	13/18870	0.0013092	0.0101072	0.00700625	DVL3/GRHL3/DVL2/WNT5A/PTK7/SFRP1	6
GO:0090235	BP	GO:0090235	regulation of metaphase plate congression	6/2018	13/18870	0.0013092	0.0101072	0.00700625	INCENP/DYNC1H1/CDCA8/AURKB/SPAG5/BIRC5	6
GO:1900272	BP	GO:1900272	negative regulation of long-term synaptic potentiation	6/2018	13/18870	0.0013092	0.0101072	0.00700625	FXR1/APP/PRNP/PTN/EPHA4/TYROBP	6
GO:0038127	BP	GO:0038127	ERBB signaling pathway	25/2018	124/18870	0.00131514	0.0101401	0.0070291	HAP1/PIK3CA/SRC/EGFR/RNF126/MAPK1/AKT1/NRG1/PTPN3/DAB2IP/BCAR1/WDR54/TGFB1/AGT/CBLC/CDH13/SOX9/AGR2/TGFA/HBEGF/EREG/ERRFI1/VIL1/GPRC5A/PIGR	25
GO:1904861	BP	GO:1904861	excitatory synapse assembly	10/2018	32/18870	0.00134878	0.0103777	0.0071938	PTPRS/PLXNB2/SEMA4A/IL1RAP/WNT5A/PTPN13/LRRC4/NLGN2/LRFN4/NPTX1	10
GO:0019216	BP	GO:0019216	regulation of lipid metabolic process	55/2018	342/18870	0.00134938	0.0103777	0.0071938	FGFR3/SREBF2/MTMR1/CLCN2/IGF1R/ADM/TYSND1/NR1D1/AKT1/SNAI2/PPARA/UGT1A1/ATP1A1/LDLR/PPARD/TBL1XR1/RAB38/SNCA/SREBF1/DNAJC19/SORL1/RORC/FMO4/ERLIN2/TGFB1/BRCA1/FABP5/CPT1A/PIK3CG/STAR/DNAJC15/APOC1/PDK4/PLA2G6/PLA2G3/HTR2C/DKK3/SPHK1/BCL11B/BMP5/PDGFA/AADAC/IL1A/FMO5/SOX9/TRIB3/CD74/ANXA1/KIT/TREM2/EGR1/CGA/CES1/TWIST1/AKR1C3	55
GO:0035050	BP	GO:0035050	embryonic heart tube development	19/2018	85/18870	0.00137363	0.0105375	0.00730456	SRF/SMAD3/SMO/VANGL2/DVL2/NOTCH1/WNT5A/NDRG4/IFT122/ARL13B/ECE1/DLL1/HES1/TBX6/TBX3/NKX2-5/MEF2C/FOLR1/FOXC1	19
GO:0048041	BP	GO:0048041	focal adhesion assembly	19/2018	85/18870	0.00137363	0.0105375	0.00730456	SMAD3/RCC2/SRC/CLASP1/LDB1/SLC9A1/PTPRK/BCR/TESK2/PPM1F/PHLDB2/TRIP6/ITGA2/CORO1C/VCL/MMP14/ACTN1/COL16A1/SFRP1	19
GO:0001906	BP	GO:0001906	cell killing	39/2018	223/18870	0.00138706	0.0106271	0.0073667	KRT6A/TUBB/ATN1/ULBP3/GAPDH/KLRB1/CEBPG/RNASE7/PGLYRP3/ULBP1/TGFB1/FCGR2B/SH2D1A/SERPINB4/CD2/SLAMF7/F2RL1/FCGR1A/SLAMF6/HLA-DRA/PTPRC/HAVCR2/GZMA/XCL1/TREM1/CD55/TYROBP/FCGR3A/HLA-DRB1/GZMH/CCL13/NKG7/APOL1/PGLYRP4/LYZ/GZMB/CXCL6/S100A12/PLA2G2A	39
GO:0048661	BP	GO:0048661	positive regulation of smooth muscle cell proliferation	21/2018	98/18870	0.00140019	0.0106588	0.00738866	FGFR2/MFN2/IGF1R/FOXJ2/PIK3CA/SRC/HDAC1/NOTCH3/AKT1/GJA1/MAP3K5/ITGA2/DNMT1/CX3CL1/TGFB1/AIF1/ADAMTS1/CDH13/HBEGF/EREG/IGFBP5	21
GO:0006007	BP	GO:0006007	glucose catabolic process	9/2018	27/18870	0.00140081	0.0106588	0.00738866	HK1/PFKL/HK2/FOXK2/FOXK1/PGAM1/PFKM/TPI1/ENO2	9
GO:0045940	BP	GO:0045940	positive regulation of steroid metabolic process	9/2018	27/18870	0.00140081	0.0106588	0.00738866	SREBF2/IGF1R/ADM/NR1D1/SREBF1/STAR/IL1A/CGA/CES1	9
GO:0051984	BP	GO:0051984	positive regulation of chromosome segregation	9/2018	27/18870	0.00140081	0.0106588	0.00738866	RCC2/INCENP/SMC4/SMC2/CDC6/CDCA8/NCAPG2/AURKB/BIRC5	9
GO:0060443	BP	GO:0060443	mammary gland morphogenesis	12/2018	43/18870	0.00140174	0.0106588	0.00738866	DDR1/CAPN1/FGFR2/NTN1/SRC/WNT5A/EPHA2/SOSTDC1/TBX3/SCRIB/GLI3/IGFBP5	12
GO:1904646	BP	GO:1904646	cellular response to amyloid-beta	12/2018	43/18870	0.00140174	0.0106588	0.00738866	ABCC1/IGF1R/GSK3B/APP/PRNP/GJA1/PARP1/NGFR/FCGR2B/EPHA4/CACNA2D1/TREM2	12
GO:0045137	BP	GO:0045137	development of primary sexual characteristics	41/2018	238/18870	0.00143257	0.0108796	0.00754172	CRKL/SDC1/EIF2B5/RRM1/SRC/ATN1/SOX15/CASP2/NOTCH1/WNT5A/TFAP2C/FOXL2/WNT2B/NUDT1/PCYT1B/PLEKHA1/TNFSF10/BRIP1/TESC/HOXA10/FST/FLNA/SRD5A1/MMP14/SIX4/NPPC/HOXA11/BIK/ANG/FOXC1/IL1A/ADAMTS1/SOX9/ASPM/CBX2/KIT/EREG/CGA/RETN/AKR1C3/SFRP1	41
GO:1902806	BP	GO:1902806	regulation of cell cycle G1/S phase transition	37/2018	209/18870	0.00144939	0.0109936	0.00762076	EIF4G1/BCL7A/DLG1/SMARCB1/ADAM17/SMARCD2/RRM1/SMARCD1/EGFR/E2F7/ACTL6A/CASP2/SOX2/PSME3/AKT1/BID/RFWD3/SMARCA4/GPNMB/CHEK2/CDKN1A/WEE1/MN1/PRKDC/GTSE1/PKD1/CDC6/KLF4/SMARCA2/AIF1/EZH2/KIF14/MLF1/RRM2/ADAMTS1/ANXA1/MUC1	37
GO:0032602	BP	GO:0032602	chemokine production	22/2018	105/18870	0.00148657	0.0112616	0.00780649	TRPV4/ADAM17/WNT5A/SNAI2/APP/EPHA2/TICAM1/TSLP/KLF4/TGFB1/GSTP1/ADORA2B/F2RL1/AIF1/LPL/HAVCR2/TREM1/CD74/TREM2/EGR1/CXCL6/TWIST1	22
GO:0032732	BP	GO:0032732	positive regulation of interleukin-1 production	17/2018	73/18870	0.00149889	0.0112931	0.00782834	HK1/SMAD3/WNT5A/HSPB1/APP/HDAC2/IFI16/TRIM16/F2RL1/ORM2/ORM1/LPL/TLR8/PANX2/HAVCR2/TYROBP/EGR1	17
GO:1904377	BP	GO:1904377	positive regulation of protein localization to cell periphery	17/2018	73/18870	0.00149889	0.0112931	0.00782834	EIF4G1/ZDHHC5/DLG1/ZDHHC8/PRKCI/EGFR/ATP2C1/AKT1/PRNP/EPHA2/RAB38/SNCA/GNAI1/AGR2/NKD2/TREM2/VIL1	17
GO:0006911	BP	GO:0006911	phagocytosis, engulfment	13/2018	49/18870	0.00150004	0.0112931	0.00782834	SH3BP1/MYH9/ITGA2/FCGR2B/F2RL1/FCGR1A/AIF1/BIN2/MSR1/RAC3/TREM2/MARCO/ALOX15	13
GO:0010171	BP	GO:0010171	body morphogenesis	13/2018	49/18870	0.00150004	0.0112931	0.00782834	EP300/CLASP1/DLX5/ANKRD11/DAG1/IFT122/PHLDB2/TBX1/PLEKHA1/GPC3/CRISPLD1/PAX9/DKK1	13
GO:0072337	BP	GO:0072337	modified amino acid transport	13/2018	49/18870	0.00150004	0.0112931	0.00782834	SLC6A8/ABCC5/SLC7A1/SLC5A6/SLC1A4/SLC38A2/SLC7A7/FOLR1/SLC7A2/FOLR2/SLC6A14/SLC16A9/SLC7A11	13
GO:0000910	BP	GO:0000910	cytokinesis	34/2018	188/18870	0.00152537	0.0114696	0.00795067	KLHL21/KIF13A/PKP4/PIK3R4/IGF1R/E2F7/KLHL13/SVIL/GIT1/SPAST/UNC119/RTKN/MYH9/INCENP/GIPC1/KIF23/CUL7/ECT2/CDC6/ESPL1/PLK1/CKAP2/RACGAP1/ANLN/CDCA8/KIF4A/IQGAP3/CEP55/KIF14/AURKB/BIRC5/CENPA/KIF20A/CECR2	34
GO:0005996	BP	GO:0005996	monosaccharide metabolic process	44/2018	261/18870	0.001534	0.0115202	0.00798575	HK1/POFUT1/SLC2A1/PGM2/PFKL/PIK3CA/HK2/EP300/SRC/FOXK2/SLC25A1/AKT1/PPARA/STK11/ALDOC/GAPDH/PPARD/FOXK1/UST/WDR5/GPI/PGAM1/PFKM/MAN2A2/TPI1/RORC/SORD/GCLC/NNMT/FUT1/FABP5/CPT1A/PDK4/FBP1/PC/PGD/PFKFB4/GALM/ENO2/G6PD/FOXA2/HKDC1/IGFBP3/TFF3	44
GO:0048645	BP	GO:0048645	animal organ formation	16/2018	67/18870	0.00154045	0.0115544	0.00800944	LEMD2/FGFR2/EXT1/BMP7/NOTCH1/WNT5A/MAPK1/WNT2B/HES1/HOXA11/MEF2C/FOLR1/WNT11/GLI3/ROBO1/DKK1	16
GO:0030100	BP	GO:0030100	regulation of endocytosis	48/2018	291/18870	0.00154858	0.0115932	0.00803633	AP2M1/USH1G/PACSIN3/ABCA13/SRC/TNK2/UNC119/WNT5A/STON2/CSK/BCR/AAK1/DLL1/TUB/ANKRD13B/ANXA2/ITGA2/SNCA/GPC3/PCSK9/SH3GL3/WDR54/ARRB1/FCGR2B/SCRIB/PROM2/APOC1/F2RL1/BTK/FCGR1A/MERTK/SPHK1/RAB17/C2/SYNE1/IL2RG/PTPRC/CDH13/CD300LF/FCN1/FCER1G/TREM2/TGM2/SERPINE1/CD177/SFTPD/DKK1/ALOX15	48
GO:0002455	BP	GO:0002455	humoral immune response mediated by circulating immunoglobulin	14/2018	55/18870	0.00154945	0.0115932	0.00803633	SUSD4/FCGR2B/EXO1/C4BPB/CFI/C2/PTPRC/CD55/C1QA/C4BPA/CR2/TREM2/C1QB/FOXJ1	14
GO:0046661	BP	GO:0046661	male sex differentiation	32/2018	174/18870	0.00155862	0.0116041	0.00804393	CRKL/SDC1/RRM1/ATN1/SOX15/WNT5A/TFAP2C/DMRT3/FKBP4/WNT2B/NUDT1/HOXA13/PLEKHA1/TNFSF10/BRIP1/TESC/HOXA10/HOXD13/FLNA/SRD5A1/MMP14/TBX3/SIX4/HOXA11/BIK/BMP5/IL1A/SOX9/ASPM/KIT/AKR1C3/SFRP1	32
GO:0090497	BP	GO:0090497	mesenchymal cell migration	15/2018	61/18870	0.00155989	0.0116041	0.00804393	SEMA3F/SMO/EFNB1/BMP7/SEMA4B/SEMA4A/LAMA5/SEMA4F/TBX1/SEMA6D/CORO1C/SEMA4C/SEMA6A/FOLR1/TWIST1	15
GO:1904356	BP	GO:1904356	regulation of telomere maintenance via telomere lengthening	15/2018	61/18870	0.00155989	0.0116041	0.00804393	NAT10/MAP3K4/SRC/MAPK1/DKC1/DHX36/ACD/TCP1/PARP1/CCT5/CCT4/CCT6A/AURKB/PKIB/NEK2	15
GO:0001508	BP	GO:0001508	action potential	28/2018	146/18870	0.00156047	0.0116041	0.00804393	JUP/DLG1/NTRK2/ATP2A2/DSP/SLC9A1/GNA11/ATP1A1/DSC2/DSG2/GJA1/PTPN3/CXADR/GNA15/NUP155/FLNA/NRCAM/SLC4A3/MYH14/TRPM4/GNA14/KCNQ3/FGF12/KCNJ2/PKP2/KCNE4/TBX18/CACNA2D1	28
GO:0045598	BP	GO:0045598	regulation of fat cell differentiation	28/2018	146/18870	0.00156047	0.0116041	0.00804393	TRPV4/JAG1/SMAD3/CARM1/SOX13/KLF5/BMP7/WDFY2/WNT5A/NR1D1/AKT1/SNAI2/PPARD/HES1/RORC/TGFB1/XBP1/LRP3/TRIB2/LMO3/TRPM4/CEBPA/HTR2C/DDIT3/LPL/TRIB3/MMP11/SFRP1	28
GO:0030183	BP	GO:0030183	B cell differentiation	29/2018	153/18870	0.00156996	0.0116604	0.00808291	TRAF3IP2/LRRC8A/ADAM17/EP300/RAG1/FOSL2/TCF3/DLL1/CEBPG/BCL6/PRKDC/TNFSF13B/MMP14/FCGR2B/XBP1/BTK/CD40LG/EZH2/ADA/CD79B/IL2RG/PTPRC/FZD9/CD79A/IRF8/MS4A1/KIT/CR2/SFRP1	29
GO:0044282	BP	GO:0044282	small molecule catabolic process	59/2018	375/18870	0.00157521	0.0116757	0.00809352	HK1/PFKL/HK2/FOXK2/ALDH4A1/MCCC1/EHHADH/PEX5/TYSND1/AKT1/GOT2/PPARA/GCAT/ALDH3B2/PPARD/FOXK1/ACAT2/BLMH/PGAM1/CROT/LPIN3/NUDT1/PFKM/APOBEC3C/SLC16A1/TPI1/HGD/APOBEC3B/GDA/SHMT2/SORD/CYP2W1/OXCT1/CYP26A1/FUT1/CPT1A/AKR1B10/CYP4F11/ACOX2/CYP4F3/ALDH3B1/PGD/SDSL/ADA/HNMT/GALM/HAL/ENO2/LPIN2/PON3/DDAH1/ENPP4/GLYATL2/CDA/CYP24A1/QPRT/TWIST1/AKR1C3/CRYM	59
GO:0002764	BP	GO:0002764	immune response-regulating signaling pathway	75/2018	500/18870	0.00157587	0.0116757	0.00809352	CRKL/PTPRS/ZDHHC5/EIF2B5/HRAS/TYRO3/PAK2/PIK3CA/EP300/SRC/SPPL3/CD276/MARK4/IKBKG/MAPK1/CSK/FOSL2/NR1D1/PRNP/STK11/DHX33/VTCN1/HSPA1B/SLC39A6/PAK1/LY96/PLEKHA1/DAB2IP/BCAR1/TICAM1/SMPDL3B/PTPN22/CTSS/CD3D/FCGR2B/SH2D1A/MFHAS1/SLC15A2/FOSL1/TRAT1/F2RL1/BTK/FCGR1A/PLA2G6/LPXN/MEF2C/CTLA4/ADA/CD3G/CD79B/IRF4/TLR8/CD3E/PTPRC/HAVCR2/CD300LF/FCN1/HLA-DPB1/FCER1G/CD8A/TYROBP/FCGR3A/HLA-DRB1/CD79A/MNDA/R…	75
GO:0060563	BP	GO:0060563	neuroepithelial cell differentiation	11/2018	38/18870	0.00158525	0.0117166	0.00812189	DLG5/JAG1/TUBB/NOTCH1/DLL1/HES1/TGFB1/WNT11/MAP1B/ASCL1/SERPINE1	11
GO:0070316	BP	GO:0070316	regulation of G0 to G1 transition	11/2018	38/18870	0.00158525	0.0117166	0.00812189	BCL7A/SMARCB1/SMARCD2/RRM1/SMARCD1/ACTL6A/SOX15/SMARCA4/DAB2IP/SMARCA2/CHEK1	11
GO:2000628	BP	GO:2000628	regulation of miRNA metabolic process	19/2018	86/18870	0.00158968	0.011735	0.00813466	SREBF2/SRF/SMAD3/HRAS/KLF5/EGFR/PPARA/PPARD/SMARCA4/NGFR/SREBF1/MYC/KLF4/TGFB1/FOSL1/ATOH8/SOX9/EGR1/TWIST1	19
GO:0006302	BP	GO:0006302	double-strand break repair	50/2018	307/18870	0.00165485	0.0122013	0.00845786	BCL7A/TFIP11/RNF168/RPA1/SMARCB1/PRPF19/SMARCD2/MCM5/SMARCD1/MCM2/ACTL6A/PIAS4/TNKS1BP1/MAGEF1/MCM3/XRCC6/TIMELESS/LIG3/RFWD3/FOXM1/MTA1/MCM4/SMARCA4/POLQ/RUVBL1/PARP1/RAD54L/CHEK2/RBBP8/MCM7/RAD51/PRKDC/BRIP1/FEN1/FIGNL1/EME1/BLM/XRCC2/UHRF1/CDCA5/RECQL/RECQL4/TRIP13/BRCA1/HMGA2/SMARCA2/RAD51AP1/DDX11/CHEK1/TWIST1	50
GO:0002244	BP	GO:0002244	hematopoietic progenitor cell differentiation	26/2018	133/18870	0.00169727	0.0124989	0.00866417	SRF/NFE2L2/PTPRZ1/SIN3A/EXT1/NOTCH1/DHX36/SETD1A/SIPA1L3/PUS7/HES1/PRKDC/FST/TGFB1/CDK6/ANLN/TCF15/SERPINB12/MLF1/TOP2A/FOXC1/PTPRC/BATF/KIT/DACT2/SFRP1	26
GO:0043279	BP	GO:0043279	response to alkaloid	20/2018	93/18870	0.00171811	0.012637	0.00875991	IGF1R/EFTUD2/EHMT2/CAD/HDAC2/RYR1/EN1/HES1/RAD51/GSTM2/BLM/HOMER2/CPT1A/SDK1/TIAM1/CCNA2/CHEK1/BCHE/ADCY8/TGM2	20
GO:0032328	BP	GO:0032328	alanine transport	7/2018	18/18870	0.00173403	0.0126737	0.00878535	SLC7A8/SLC3A2/SLC1A4/SLC38A2/SLC7A5/SLC38A1/SLC6A14	7
GO:0072673	BP	GO:0072673	lamellipodium morphogenesis	7/2018	18/18870	0.00173403	0.0126737	0.00878535	WASF2/SRC/WASF1/CORO1C/CD44/PDPN/VIL1	7
GO:1901970	BP	GO:1901970	positive regulation of mitotic sister chromatid separation	7/2018	18/18870	0.00173403	0.0126737	0.00878535	INCENP/ESPL1/CDCA8/AURKB/BIRC5/CDC20/UBE2C	7
GO:0035264	BP	GO:0035264	multicellular organism growth	28/2018	147/18870	0.00173514	0.0126737	0.00878535	RARG/ATRN/SMO/GRHL2/EXT1/PIK3CA/EP300/ATN1/ETNK2/PEX5/SPTBN2/FOSL2/AFG3L2/APP/RAI1/TBL1XR1/PLEKHA1/EN1/PPP1R13L/GHR/XRCC2/STC2/NPPC/GAMT/KLF2/RARB/SLITRK6/VIL1	28
GO:0008406	BP	GO:0008406	gonad development	40/2018	233/18870	0.00173563	0.0126737	0.00878535	CRKL/SDC1/EIF2B5/RRM1/SRC/ATN1/SOX15/CASP2/NOTCH1/WNT5A/TFAP2C/FOXL2/WNT2B/NUDT1/PCYT1B/PLEKHA1/TNFSF10/BRIP1/TESC/HOXA10/FST/FLNA/SRD5A1/MMP14/SIX4/NPPC/HOXA11/BIK/ANG/FOXC1/IL1A/ADAMTS1/SOX9/ASPM/KIT/EREG/CGA/RETN/AKR1C3/SFRP1	40
GO:0019318	BP	GO:0019318	hexose metabolic process	40/2018	233/18870	0.00173563	0.0126737	0.00878535	HK1/POFUT1/PGM2/PFKL/PIK3CA/HK2/EP300/SRC/FOXK2/SLC25A1/AKT1/PPARA/STK11/ALDOC/GAPDH/PPARD/FOXK1/WDR5/GPI/PGAM1/PFKM/MAN2A2/TPI1/RORC/SORD/NNMT/FUT1/FABP5/CPT1A/PDK4/FBP1/PC/PFKFB4/GALM/ENO2/G6PD/FOXA2/HKDC1/IGFBP3/TFF3	40
GO:0070507	BP	GO:0070507	regulation of microtubule cytoskeleton organization	30/2018	161/18870	0.00173894	0.0126826	0.00879152	TRPV4/BICD2/DCTN1/WDR47/CAMSAP1/GSK3B/CLASP1/GAS2L1/MARK2/GIT1/SPAST/FKBP4/CKAP5/RAE1/PHLDB2/MID1/HSPA1B/DRG1/PAK1/SNCA/DYNC1H1/CDK5R1/GNAI1/PKD1/TPX2/MAPRE3/PLK1/CKAP2/SPAG5/MAP1B	30
GO:0042771	BP	GO:0042771	intrinsic apoptotic signaling pathway in response to DNA damage by p53 class mediator	12/2018	44/18870	0.00174256	0.0126937	0.00879921	TMEM109/TP73/EP300/USP28/CHEK2/PHLDA3/CDKN1A/IFI16/CD44/DDIT4/CD74/MUC1	12
GO:0042573	BP	GO:0042573	retinoic acid metabolic process	10/2018	33/18870	0.00175203	0.0127017	0.00880476	CYP2S1/ADH7/SCPEP1/UGT1A1/UGT1A7/CYP2W1/CYP26A1/RBP1/CYP2C18/AKR1C3	10
GO:0060914	BP	GO:0060914	heart formation	10/2018	33/18870	0.00175203	0.0127017	0.00880476	LEMD2/EXT1/NOTCH1/WNT5A/HES1/MEF2C/FOLR1/WNT11/ROBO1/DKK1	10
GO:0099174	BP	GO:0099174	regulation of presynapse organization	10/2018	33/18870	0.00175203	0.0127017	0.00880476	EIF4G1/IL1RAP/APP/MDGA1/LRFN3/SNCA/NLGN2/LRFN4/SLITRK6/DKK1	10
GO:1905606	BP	GO:1905606	regulation of presynapse assembly	10/2018	33/18870	0.00175203	0.0127017	0.00880476	EIF4G1/IL1RAP/APP/MDGA1/LRFN3/SNCA/NLGN2/LRFN4/SLITRK6/DKK1	10
GO:0006979	BP	GO:0006979	response to oxidative stress	62/2018	400/18870	0.00176065	0.012749	0.00883754	NFE2L2/SDC1/ABCC1/SESN3/SIN3A/BMP7/SRC/ATP2A2/EGFR/PDLIM1/PLA2R1/KEAP1/PEX5/MAPK1/PTPRK/AKT1/APP/PRNP/STK24/MAPK13/PPIF/SLC4A11/PPARGC1B/HSPA1B/HDAC2/NUDT1/PARP1/MAP3K5/PLEKHA1/ANKRD2/SNCA/VRK2/GJB2/DUOX1/PDCD10/SCARA3/ECT2/PCNA/GCLC/MMP14/FOSL1/GSTP1/STC2/ALDH3B1/CRYAB/BTK/DUOX2/AIF1/SPHK1/S100A7/EZH2/KRT1/GPX2/IL1A/KLF2/G6PD/GCLM/ANXA1/MMP3/HBB/SLC7A11/H19	62
GO:0042445	BP	GO:0042445	hormone metabolic process	41/2018	241/18870	0.00182614	0.0132074	0.00915531	CYP2S1/FOXE1/CLCN2/IGF1R/ADH7/ADM/SCPEP1/DHCR7/UGT1A1/ATP1A1/ECE1/PLEKHA1/UGT1A7/CEL/GHR/DUOX1/CYP2W1/CYP26A1/SRD5A1/HSD17B1/AKR1B10/RBP1/STC2/DUOX2/DKK3/SCG5/BMP5/DHRS3/BCHE/ALDH1A1/DPP4/PLA2G7/HPN/EGR1/AKR1C2/AKR1C1/CGA/CYP2C18/AKR1C3/PCSK1/CRYM	41
GO:0089718	BP	GO:0089718	amino acid import across plasma membrane	13/2018	50/18870	0.00183173	0.0132321	0.00917244	SLC7A1/SLC7A8/SLC1A5/SLC6A9/SLC3A2/SLC1A4/SLC38A2/SLC7A5/SLC38A1/SLC1A6/SLC7A2/SLC6A14/SLC7A11	13
GO:0051653	BP	GO:0051653	spindle localization	15/2018	62/18870	0.00185777	0.0133883	0.00928072	NDE1/DCTN1/CLASP1/LLGL1/ZW10/MYH9/GJA1/DYNC1H1/ESPL1/PLK1/SPAG5/CENPA/TLE6/MAD2L1/ASPM	15
GO:0090303	BP	GO:0090303	positive regulation of wound healing	15/2018	62/18870	0.00185777	0.0133883	0.00928072	NFE2L2/HRAS/CLDN1/DUOX1/XBP1/DUOX2/THBD/CLDN3/ENPP4/HBEGF/ANXA1/PLAT/PLAU/APOH/SERPINE1	15
GO:0051384	BP	GO:0051384	response to glucocorticoid	25/2018	127/18870	0.00186471	0.0133996	0.00928856	SDC1/WNT7B/IGF1R/CLDN1/PIK3CA/ADM/CAD/FOSL2/UGT1A1/TFAP4/IGFBP2/CDKN1A/GJB2/GHR/IL1RN/PCNA/SRD5A1/FOSL1/HSD11B2/BCHE/DDIT4/NEFL/CPS1/ANXA1/PCSK1	25
GO:0042391	BP	GO:0042391	regulation of membrane potential	67/2018	440/18870	0.00186473	0.0133996	0.00928856	JUP/DLG1/NTRK2/MFN1/IGSF11/GSK3B/SRC/ATP2A2/DSP/SLC9A1/ATP1B3/AKT1/GNA11/APP/ATP1A1/DSC2/DSG2/BID/GLRX/SLC4A11/GJA1/GABRQ/PARP1/EHD3/BAIAP2/GABRE/PTPN3/GABRA3/SNCA/GABRR1/CXADR/SLC25A36/GNA15/NLGN2/NUP155/GCLC/FLNA/HSH2D/NRCAM/SLC4A3/MYH14/TRPM4/GNA14/KCNQ3/MEF2C/FGF12/PLN/KCNJ2/PKP2/KCNK2/SLC39A8/SYNE1/KCNE4/GABBR1/MLLT11/GCLM/TBX18/SLC1A6/FZD9/MAPK8IP2/CACNA2D1/TREM2/SLC4A4/GABRP/KCNK5/HTR3A/KC…	67
GO:0001954	BP	GO:0001954	positive regulation of cell-matrix adhesion	14/2018	56/18870	0.00186596	0.0133996	0.00928856	JUP/SMAD3/EPHA1/GSK3B/DAG1/PPM1F/CX3CL1/FUT1/CDK6/CD3E/CDH13/CEACAM6/COL16A1/SFRP1	14
GO:0048843	BP	GO:0048843	negative regulation of axon extension involved in axon guidance	9/2018	28/18870	0.00187066	0.0134174	0.00930092	SEMA3F/SEMA4B/SEMA4A/WNT5A/SEMA4F/RYK/SEMA6D/SEMA4C/SEMA6A	9
GO:0010893	BP	GO:0010893	positive regulation of steroid biosynthetic process	8/2018	23/18870	0.00189011	0.013525	0.00937549	SREBF2/IGF1R/ADM/NR1D1/SREBF1/STAR/IL1A/CGA	8
GO:0051882	BP	GO:0051882	mitochondrial depolarization	8/2018	23/18870	0.00189011	0.013525	0.00937549	SRC/PARP1/GCLC/HSH2D/KCNQ3/MLLT11/GCLM/FZD9	8
GO:0032231	BP	GO:0032231	regulation of actin filament bundle assembly	22/2018	107/18870	0.00191715	0.0137023	0.0094984	F11R/ARHGEF5/SMAD3/EPHA1/WASF2/PAK2/CLASP1/SLC9A1/NF2/ALMS1/PPM1F/PHLDB2/PAK1/GPR65/CX3CL1/TACSTD2/FLNA/MTSS1/PFN2/WNT11/VIL1/SFRP1	22
GO:0007405	BP	GO:0007405	neuroblast proliferation	18/2018	81/18870	0.00194536	0.013855	0.00960424	TEAD3/FGFR2/NDE1/SMO/PLXNB2/ARTN/NOTCH1/WDR62/LHX5/NUMBL/CX3CL1/DMRTA2/PTN/RACGAP1/GLI3/ASPM/FZD9/ASCL1	18
GO:0007422	BP	GO:0007422	peripheral nervous system development	18/2018	81/18870	0.00194536	0.013855	0.00960424	ITGB4/GPC1/NTRK2/CLDN1/NAB2/ARTN/PARD3/NDRG1/AKT1/DAG1/NAB1/HOXD10/GSTM3/HOXD9/RUNX3/POU3F1/ASCL1/UGT8	18
GO:0120193	BP	GO:0120193	tight junction organization	18/2018	81/18870	0.00194536	0.013855	0.00960424	F11R/SRF/DLG1/GRHL2/EXT1/CLDN1/PAK2/PARD3/SNAI2/EPHA2/CLDN16/ECT2/LSR/CLDN20/WNT11/POF1B/CLDN3/CLDN8	18
GO:0031334	BP	GO:0031334	positive regulation of protein-containing complex assembly	35/2018	198/18870	0.00196685	0.0139628	0.00967898	EIF4G1/ARHGEF5/DLG1/DCTN1/GSK3B/SRC/CLASP1/MARK4/GIT1/FSCN1/TFRC/CKAP5/BID/DHX33/NRG1/CDC42EP4/HSPA1B/DRG1/PAK1/BAIAP2/DAB2IP/SNCA/CDK5R1/NCK1/PTPN22/TGFB1/BTK/BIK/PFN2/MAP1B/CCL26/MMP3/MMP1/ALOX15/CXCL13	35
GO:0001656	BP	GO:0001656	metanephros development	20/2018	94/18870	0.0019674	0.0139628	0.00967898	DLG5/WNT7B/SMO/BMP7/FOXD1/HES1/GPC3/PKD1/SIX2/MYC/GDF11/FRAS1/SIX4/HOXA11/PDGFA/GLI3/SOX9/EGR1/CALB1/FOXJ1	20
GO:0048704	BP	GO:0048704	embryonic skeletal system morphogenesis	20/2018	94/18870	0.0019674	0.0139628	0.00967898	FGFR2/SMAD3/DLG1/GRHL2/TFAP2A/BMP7/TULP3/TBX1/HOXD10/SIX2/MMP14/SIX4/MDFI/HOXA1/SHOX2/HOXA11/HOXD9/GLI3/HOXB7/TWIST1	20
GO:0007178	BP	GO:0007178	transmembrane receptor protein serine/threonine kinase signaling pathway	63/2018	410/18870	0.00201102	0.0142557	0.00988199	FAM83G/SMAD3/UBE2O/RGMA/SIN3A/EXT1/ADAM17/BMP7/SAP130/EP300/SRC/ITGB8/HDAC1/HSP90AB1/DLX5/NEO1/NOTCH1/WNT5A/FOXD1/PTPRK/ZFYVE9/ITGB5/PPARA/STK11/NOMO1/NUP93/ZNF703/SOSTDC1/CD109/GIPC1/TGIF2/HDAC2/PARP1/STRAP/HOXA13/HES1/PPM1L/GPC3/SORL1/FBN2/ACVR1C/FST/GDF11/SOST/CRIM1/TGFB1/DLX1/LTBP4/BCL9L/LPXN/DKK3/LTBP1/FOLR1/BMP5/ATOH8/CAV2/ID1/EGR1/TMPRSS6/NPNT/DACT2/DKK1/SFRP1	63
GO:0002757	BP	GO:0002757	immune response-activating signaling pathway	71/2018	473/18870	0.00202964	0.0143709	0.00996187	CRKL/PTPRS/ZDHHC5/EIF2B5/HRAS/TYRO3/PAK2/PIK3CA/EP300/SRC/SPPL3/CD276/MARK4/IKBKG/MAPK1/CSK/FOSL2/NR1D1/PRNP/STK11/DHX33/VTCN1/HSPA1B/SLC39A6/PAK1/LY96/PLEKHA1/DAB2IP/BCAR1/TICAM1/SMPDL3B/PTPN22/CTSS/CD3D/FCGR2B/SH2D1A/MFHAS1/SLC15A2/FOSL1/TRAT1/F2RL1/BTK/PLA2G6/LPXN/MEF2C/CTLA4/ADA/CD3G/CD79B/IRF4/TLR8/CD3E/PTPRC/HAVCR2/CD300LF/FCN1/HLA-DPB1/FCER1G/CD8A/TYROBP/HLA-DRB1/CD79A/MNDA/RAB7B/MS4A1/CR2…	71
GO:0006694	BP	GO:0006694	steroid biosynthetic process	33/2018	184/18870	0.00204165	0.0144391	0.0100091	SREBF2/HMGCS1/CLCN2/CYB5R2/FDXR/IGF1R/NSDHL/ADM/DHCR7/NR1D1/SNAI2/ATP1A1/LSS/CYB5R3/HMGCR/SQLE/SREBF1/MVD/ERLIN2/SRD5A1/FDFT1/HSD17B1/STAR/ACOX2/PBX1/DKK3/BMP5/IL1A/G6PD/EGR1/CGA/CES1/AKR1C3	33
GO:0120192	BP	GO:0120192	tight junction assembly	17/2018	75/18870	0.00204814	0.0144681	0.0100293	F11R/SRF/DLG1/GRHL2/CLDN1/PAK2/PARD3/SNAI2/EPHA2/CLDN16/ECT2/LSR/CLDN20/WNT11/POF1B/CLDN3/CLDN8	17
GO:0032635	BP	GO:0032635	interleukin-6 production	32/2018	177/18870	0.00207277	0.0146062	0.010125	TRPV4/ELF4/IL1RAP/WNT5A/CSK/APP/MAPK13/TICAM1/TSLP/PTPN22/CX3CL1/ARRB1/TGFB1/XBP1/ADORA2B/F2RL1/BTK/AIF1/ORM1/NMB/LPL/IL1A/TLR8/KLF2/HAVCR2/CD74/TYROBP/RAB7B/TREM2/EREG/TWIST1/FOXJ1	32
GO:0032675	BP	GO:0032675	regulation of interleukin-6 production	32/2018	177/18870	0.00207277	0.0146062	0.010125	TRPV4/ELF4/IL1RAP/WNT5A/CSK/APP/MAPK13/TICAM1/TSLP/PTPN22/CX3CL1/ARRB1/TGFB1/XBP1/ADORA2B/F2RL1/BTK/AIF1/ORM1/NMB/LPL/IL1A/TLR8/KLF2/HAVCR2/CD74/TYROBP/RAB7B/TREM2/EREG/TWIST1/FOXJ1	32
GO:0032755	BP	GO:0032755	positive regulation of interleukin-6 production	21/2018	101/18870	0.00207889	0.0146062	0.010125	TRPV4/IL1RAP/WNT5A/APP/MAPK13/TICAM1/TSLP/TGFB1/XBP1/ADORA2B/F2RL1/BTK/AIF1/LPL/IL1A/TLR8/CD74/TYROBP/RAB7B/EREG/TWIST1	21
GO:0015803	BP	GO:0015803	branched-chain amino acid transport	6/2018	14/18870	0.00208483	0.0146062	0.010125	SLC7A8/SLC3A2/SLC7A5/SLC6A15/SLC7A7/SLC6A14	6
GO:0034116	BP	GO:0034116	positive regulation of heterotypic cell-cell adhesion	6/2018	14/18870	0.00208483	0.0146062	0.010125	BMP7/CD44/FGA/FGG/FGB/CEACAM6	6
GO:0070571	BP	GO:0070571	negative regulation of neuron projection regeneration	6/2018	14/18870	0.00208483	0.0146062	0.010125	PTPRS/RGMA/RTN4R/KREMEN1/NEO1/EPHA4	6
GO:1902287	BP	GO:1902287	semaphorin-plexin signaling pathway involved in axon guidance	6/2018	14/18870	0.00208483	0.0146062	0.010125	SEMA3F/PLXNA1/PLXNB2/PLXNB1/ECE1/PLXNB3	6
GO:0045931	BP	GO:0045931	positive regulation of mitotic cell cycle	25/2018	128/18870	0.00208694	0.0146062	0.010125	EIF4G1/SIN3A/RCC2/ADAM17/RRM1/EGFR/BRD4/AKT1/APP/DTL/HES1/CDC25A/CDC6/ESPL1/CDK4/CDCA5/PBX1/AIF1/SPHK1/EIF4EBP1/RRM2/ADAMTS1/CDC20/ANXA1/UBE2C	25
GO:0031570	BP	GO:0031570	DNA integrity checkpoint signaling	26/2018	135/18870	0.00211469	0.0147833	0.0102478	PRPF19/FZR1/CASP2/FEM1B/TIMELESS/USP28/RFWD3/TOPBP1/DOT1L/MDC1/DTL/CHEK2/CDKN1A/CDT1/RAD51/PRKDC/BRIP1/GTSE1/CDC6/EME1/BLM/PLK1/BRCA1/IER3/CHEK1/MUC1	26
GO:0007004	BP	GO:0007004	telomere maintenance via telomerase	16/2018	69/18870	0.00213616	0.0148991	0.010328	RPA1/NAT10/MAP3K4/SRC/HSP90AB1/TNKS1BP1/MAPK1/DKC1/ACD/TCP1/CCT5/CCT4/CCT6A/AURKB/PKIB/NEK2	16
GO:0070830	BP	GO:0070830	bicellular tight junction assembly	16/2018	69/18870	0.00213616	0.0148991	0.010328	F11R/SRF/DLG1/GRHL2/CLDN1/PAK2/PARD3/SNAI2/EPHA2/CLDN16/ECT2/CLDN20/WNT11/POF1B/CLDN3/CLDN8	16
GO:1902075	BP	GO:1902075	cellular response to salt	35/2018	199/18870	0.0021468	0.0149	0.0103286	CRKL/CLDN1/PIK3CA/P2RY1/CHRM3/EHMT2/WNT5A/GNA11/BCL11A/MAPK13/PPIF/RYR1/CDH1/BAIAP2/CDK5R1/GNA15/AGRN/ECT2/GCLC/P2RY2/CIB2/ITPKB/TRPM4/KCNQ3/CEBPA/MEF2C/CCNA2/GCLM/ADCY8/ALOX5AP/TGM2/EGR1/AKR1C3/NPTX1/ALOX15	35
GO:0008038	BP	GO:0008038	neuron recognition	12/2018	45/18870	0.00214856	0.0149	0.0103286	IGSF9/EPHB3/EXT1/APP/CNTNAP2/CDK5R1/NRCAM/EPHA4/PALLD/GAP43/EMB/ROBO1	12
GO:0033574	BP	GO:0033574	response to testosterone	12/2018	45/18870	0.00214856	0.0149	0.0103286	IGF1R/ELK1/CAD/GPI/HOXA13/HOXA10/HOXD13/SRD5A1/PSPH/HOXA11/HOXB13/CA9	12
GO:0045687	BP	GO:0045687	positive regulation of glial cell differentiation	12/2018	45/18870	0.00214856	0.0149	0.0103286	PTPRZ1/CLCN2/TP73/HDAC1/NOTCH1/DAG1/SPINT1/HDAC2/HES1/TGFB1/PTN/SERPINE2	12
GO:0048701	BP	GO:0048701	embryonic cranial skeleton morphogenesis	12/2018	45/18870	0.00214856	0.0149	0.0103286	FGFR2/SMAD3/GRHL2/TFAP2A/TULP3/TBX1/SIX2/MMP14/SIX4/HOXA1/GLI3/TWIST1	12
GO:0090287	BP	GO:0090287	regulation of cellular response to growth factor stimulus	56/2018	357/18870	0.00218216	0.0151157	0.0104781	GPC1/SMAD3/UBE2O/RGMA/SIN3A/ADAM17/CASK/CYFIP1/SAP130/EP300/HDAC1/HSP90AB1/NEO1/NOTCH1/HGS/WNT5A/FOXD1/PPARA/STK11/ZNF703/SOSTDC1/CD109/EPN2/WASF1/GIPC1/FGFBP1/HDAC2/DLL1/STRAP/NGFR/HOXA13/DAB2IP/HES1/GPC3/SORL1/FBN2/SEMA6A/FST/SOST/CRIM1/TGFB1/DLX1/LTBP4/BCL9L/AGT/DKK3/SULF2/LTBP1/FOLR1/CAV2/ROBO1/TMPRSS6/NPNT/DKK1/SFRP1/CXCL13	56
GO:0010496	BP	GO:0010496	intercellular transport	5/2018	10/18870	0.00220896	0.0151457	0.010499	GJB6/GJB4/CLDN16/GJA3/GJB2	5
GO:0015820	BP	GO:0015820	leucine transport	5/2018	10/18870	0.00220896	0.0151457	0.010499	SLC7A8/SLC3A2/SLC7A5/SLC6A15/SLC7A7	5
GO:0032429	BP	GO:0032429	regulation of phospholipase A2 activity	5/2018	10/18870	0.00220896	0.0151457	0.010499	PLA2R1/ANXA8/ANXA8L1/ANG/ANXA1	5
GO:0043587	BP	GO:0043587	tongue morphogenesis	5/2018	10/18870	0.00220896	0.0151457	0.010499	HDAC1/TBX1/HDAC2/HOXC13/SIX4	5
GO:0044837	BP	GO:0044837	actomyosin contractile ring organization	5/2018	10/18870	0.00220896	0.0151457	0.010499	RTKN/ECT2/RACGAP1/ANLN/IQGAP3	5
GO:0060525	BP	GO:0060525	prostate glandular acinus development	5/2018	10/18870	0.00220896	0.0151457	0.010499	FGFR2/NOTCH1/HOXD13/HOXB13/SFRP1	5
GO:1901838	BP	GO:1901838	positive regulation of transcription of nucleolar large rRNA by RNA polymerase I	5/2018	10/18870	0.00220896	0.0151457	0.010499	SMARCB1/IPPK/NCL/SMARCA4/DDX11	5
GO:1904851	BP	GO:1904851	positive regulation of establishment of protein localization to telomere	5/2018	10/18870	0.00220896	0.0151457	0.010499	DKC1/TCP1/CCT5/CCT4/CCT6A	5
GO:2000826	BP	GO:2000826	regulation of heart morphogenesis	5/2018	10/18870	0.00220896	0.0151457	0.010499	SMO/WNT5A/WNT11/ROBO1/DKK1	5
GO:0034332	BP	GO:0034332	adherens junction organization	14/2018	57/18870	0.00223426	0.0152675	0.0105834	DLG5/PAK2/SRC/DSP/CSK/CDH3/ZNF703/CDH1/CDH24/VCL/NUMBL/MTSS1/EPHA4/CDH13	14
GO:0051293	BP	GO:0051293	establishment of spindle localization	14/2018	57/18870	0.00223426	0.0152675	0.0105834	NDE1/DCTN1/CLASP1/LLGL1/ZW10/MYH9/GJA1/DYNC1H1/ESPL1/PLK1/SPAG5/CENPA/TLE6/MAD2L1	14
GO:0072132	BP	GO:0072132	mesenchyme morphogenesis	14/2018	57/18870	0.00223426	0.0152675	0.0105834	SMAD3/BMP7/NOTCH1/WNT5A/SNAI2/HEY1/MYC/TBX3/BMP5/FOXC1/WNT11/SOX9/ROBO1/TWIST1	14
GO:0051261	BP	GO:0051261	protein depolymerization	23/2018	115/18870	0.00224063	0.0152712	0.0105859	TRPV4/LIMA1/WDR47/MICAL3/SH3GL1/SH3BP1/PIK3CA/CLASP1/SVIL/SPAST/TRIOBP/SPTBN2/CKAP5/MID1/TPX2/SH3GL3/CKAP2/F2RL1/ADD3/ADD2/KIF2C/MAP1B/VIL1	23
GO:0031110	BP	GO:0031110	regulation of microtubule polymerization or depolymerization	20/2018	95/18870	0.0022466	0.0152712	0.0105859	TRPV4/DCTN1/WDR47/CAMSAP1/CLASP1/GAS2L1/GIT1/SPAST/FKBP4/CKAP5/MID1/HSPA1B/DRG1/PAK1/SNCA/CDK5R1/TPX2/MAPRE3/CKAP2/MAP1B	20
GO:0010669	BP	GO:0010669	epithelial structure maintenance	10/2018	34/18870	0.00224739	0.0152712	0.0105859	SRF/LDB1/STRAP/CROCC/CXADR/LSR/SOX9/MUC13/TFF3/TFF1	10
GO:0034405	BP	GO:0034405	response to fluid shear stress	10/2018	34/18870	0.00224739	0.0152712	0.0105859	SREBF2/NFE2L2/SRC/AKT1/PKD1/KLF4/MTSS1/MEF2C/KLF2/TFPI2	10
GO:0071353	BP	GO:0071353	cellular response to interleukin-4	10/2018	34/18870	0.00224739	0.0152712	0.0105859	MCM2/HSP90AB1/KEAP1/CDK4/XBP1/FASN/IL2RG/CD300LF/XCL1/MRC1	10
GO:0007264	BP	GO:0007264	small GTPase mediated signal transduction	73/2018	491/18870	0.00228025	0.0154771	0.0107287	F11R/ARHGEF5/ARHGAP23/CRKL/RAPGEFL1/PLEKHG6/MFN2/PLD1/WASF2/CELSR1/HRAS/SIAH2/RAP2B/TNFAIP1/PLEKHG3/RTN4R/CYFIP1/SH3BP1/NTN1/SRC/TNK2/ARHGEF19/GIT1/NOTCH1/BCR/RTKN/SIPA1L2/ARHGEF4/WASF1/SIPA1L3/FOXM1/RND3/CDC42EP4/RAB38/PLEKHG5/NGFR/BCL6/SYNGAP1/ARHGAP15/DAB2IP/FGD1/CDKN1A/P2RY10/AUTS2/RHOH/GPR65/RHOV/ECT2/PLEKHG4/ARRB1/ITPKB/ARHGAP11A/PIK3CG/RACGAP1/RGL3/GPR174/F2RL1/FBP1/AIF1/TIAM1/IQGAP3/KIF14…	73
GO:0023061	BP	GO:0023061	signal release	72/2018	484/18870	0.00239757	0.0162553	0.0112681	TRPV4/LRRC8A/TMEM132A/PFKL/CASK/ATP2A2/VSNL1/P2RY1/GIT1/CHRM3/FOXD1/NR1D1/GNA11/KPNA4/RAB11FIP5/PORCN/FOXL2/GJA1/SLC38A2/PFKM/SLC16A1/SNCA/SREBF1/ADRA2B/ACVR1C/NLGN2/TM7SF3/IL1RN/TBX3/ABCA12/LTBP4/PPFIA3/SCRIB/CPT1A/F2RL1/TRPM4/BTK/PLA2G6/AGT/PLA2G3/FGA/HTR2C/MEF2C/TIAM1/FGG/SCG5/SPINK1/NMB/POMC/PFN2/IL1A/GABBR1/FGB/RPH3AL/F2RL2/GNAZ/ADRA2C/FOXA2/SLC18A3/HLA-DRB1/GPR27/ADCY8/CADPS2/ANXA1/PLA2G10/…	72
GO:0048145	BP	GO:0048145	regulation of fibroblast proliferation	19/2018	89/18870	0.00241796	0.0163752	0.0113512	HRAS/EGFR/WNT5A/FOSL2/NGFR/DAB2IP/CDKN1A/CDC6/MYC/CDK4/CDK6/GSTP1/AGT/SPHK1/CCNA2/PDGFA/CD74/EREG/SFRP1	19
GO:0006941	BP	GO:0006941	striated muscle contraction	33/2018	186/18870	0.00244533	0.0165377	0.0114639	JUP/TRPV4/DLG1/PIK3CA/ATP2A2/DSP/SLC9A1/ATP1A1/DSC2/DSG2/RYR1/GJA1/EHD3/PPP1R13L/GSTM2/NUP155/FLNA/NKX2-5/CLIC2/MYH14/PIK3CG/TRPM4/RCSD1/FGF12/PLN/TNNT3/KCNJ2/PKP2/KCNE4/CACNA2D1/JSRP1/TNNC1/TNNC2	33
GO:2001252	BP	GO:2001252	positive regulation of chromosome organization	22/2018	109/18870	0.00244936	0.0165377	0.0114639	MORC2/MAP3K4/ACTL6A/MAPK1/DKC1/DHX36/TRIM28/ACD/TCP1/RUVBL1/SMC4/CCT5/CCT4/FEN1/SMC2/CCT6A/NCAPG2/DDX11/AURKB/BUB1/PKIB/NEK2	22
GO:0003416	BP	GO:0003416	endochondral bone growth	9/2018	29/18870	0.00245831	0.0165377	0.0114639	FGFR3/RARG/FGFR2/EXT1/FOSL2/COL27A1/NPPC/RARB/SOX9	9
GO:0010971	BP	GO:0010971	positive regulation of G2/M transition of mitotic cell cycle	9/2018	29/18870	0.00245831	0.0165377	0.0114639	SIN3A/RCC2/RRM1/BRD4/APP/DTL/CDC25A/CDK4/PBX1	9
GO:0060603	BP	GO:0060603	mammary gland duct morphogenesis	9/2018	29/18870	0.00245831	0.0165377	0.0114639	DDR1/FGFR2/NTN1/SRC/WNT5A/EPHA2/SOSTDC1/TBX3/SCRIB	9
GO:0097066	BP	GO:0097066	response to thyroid hormone	9/2018	29/18870	0.00245831	0.0165377	0.0114639	GAS2L1/STK11/HES1/CTSS/GCLC/C2/GCLM/KIT/HPN	9
GO:0009743	BP	GO:0009743	response to carbohydrate	39/2018	230/18870	0.00246732	0.0165597	0.0114791	SRF/EIF2B5/SMARCB1/SIN3A/IGF1R/PFKL/PIK3CA/GJB6/VSNL1/NR1D1/RAB11FIP5/MAPK13/SLC12A6/SMARCA4/ITGA2/SREBF1/CDT1/ACVR1C/GCLC/ABCA12/XBP1/TRPM4/PLA2G6/FBP1/TIAM1/LPL/IL1A/GCLM/MAP1B/ME1/FOXA2/HLA-DRB1/GPR27/ADCY8/TREM2/EGR1/NR0B2/NPTX1/PCSK1	39
GO:0009267	BP	GO:0009267	cellular response to starvation	32/2018	179/18870	0.00249147	0.0165597	0.0114791	SREBF2/NFE2L2/SLC2A1/SESN3/PIK3R4/IGF1R/GAS2L1/EHMT2/MAPK1/PPARA/MYBBP1A/DSC2/YWHAG/STK24/WNT2B/SLC38A2/MAP3K5/RNF152/SREBF1/CDKN1A/IFI16/PCSK9/SLC7A5/SRD5A1/XBP1/MAP1LC3C/DNAJC15/PDK4/NUAK1/FOXA3/AKR1C3/SFRP1	32
GO:0001953	BP	GO:0001953	negative regulation of cell-matrix adhesion	11/2018	40/18870	0.00249321	0.0165597	0.0114791	JAG1/RCC2/CASK/SRC/NF2/PHLDB2/BCL6/CORO1C/MMP14/SERPINE1/MMP12	11
GO:0042307	BP	GO:0042307	positive regulation of protein import into nucleus	11/2018	40/18870	0.00249321	0.0165597	0.0114791	JUP/SMAD3/SMO/EP300/BAG3/TRIM28/CDH1/ECT2/FLNA/TGFB1/GLI3	11
GO:0045023	BP	GO:0045023	G0 to G1 transition	11/2018	40/18870	0.00249321	0.0165597	0.0114791	BCL7A/SMARCB1/SMARCD2/RRM1/SMARCD1/ACTL6A/SOX15/SMARCA4/DAB2IP/SMARCA2/CHEK1	11
GO:0006337	BP	GO:0006337	nucleosome disassembly	7/2018	19/18870	0.00249432	0.0165597	0.0114791	SMARCB1/SMARCD2/SMARCD1/HMGA1/SSRP1/SMARCA4/NFE2	7
GO:0010885	BP	GO:0010885	regulation of cholesterol storage	7/2018	19/18870	0.00249432	0.0165597	0.0114791	SREBF2/PPARA/PPARD/LPL/MSR1/TREM2/CES1	7
GO:0021513	BP	GO:0021513	spinal cord dorsal/ventral patterning	7/2018	19/18870	0.00249432	0.0165597	0.0114791	SMO/DMRT3/TULP3/IFT122/GLI2/GLI3/ASCL1	7
GO:0043031	BP	GO:0043031	negative regulation of macrophage activation	7/2018	19/18870	0.00249432	0.0165597	0.0114791	NR1D1/LDLR/CX3CL1/FCGR2B/CST7/PTPRC/VSIG4	7
GO:0051797	BP	GO:0051797	regulation of hair follicle development	7/2018	19/18870	0.00249432	0.0165597	0.0114791	SMO/KRT17/FOXN1/WNT5A/CDH3/NGFR/FST	7
GO:0060716	BP	GO:0060716	labyrinthine layer blood vessel development	7/2018	19/18870	0.00249432	0.0165597	0.0114791	HS6ST1/NSDHL/MAPK1/AKT1/HEY1/HES1/PLCD3	7
GO:0072376	BP	GO:0072376	protein activation cascade	7/2018	19/18870	0.00249432	0.0165597	0.0114791	FLNA/FBLN1/FGA/FGG/THBD/FGB/APOH	7
GO:0019731	BP	GO:0019731	antibacterial humoral response	16/2018	70/18870	0.00249941	0.0165753	0.01149	WFDC5/EVPL/RNASE7/PI3/PLA2G6/SPINK5/FGA/RNASE6/ANG/FGB/WFDC10B/WFDC3/PGC/KLK5/KLK7/WFDC2	16
GO:0003323	BP	GO:0003323	type B pancreatic cell development	8/2018	24/18870	0.00257236	0.0169848	0.0117738	SMO/GSK3B/WNT5A/AKT1/DLL1/GDF11/CDK6/BMP5	8
GO:0010839	BP	GO:0010839	negative regulation of keratinocyte proliferation	8/2018	24/18870	0.00257236	0.0169848	0.0117738	IRF6/FGFR2/SFN/CASK/OVOL1/PTPRK/SNAI2/CD109	8
GO:0034114	BP	GO:0034114	regulation of heterotypic cell-cell adhesion	8/2018	24/18870	0.00257236	0.0169848	0.0117738	BMP7/CD44/IL1RN/KLF4/FGA/FGG/FGB/CEACAM6	8
GO:0046885	BP	GO:0046885	regulation of hormone biosynthetic process	8/2018	24/18870	0.00257236	0.0169848	0.0117738	CLCN2/IGF1R/ADM/ATP1A1/STC2/DKK3/BMP5/EGR1	8
GO:2000630	BP	GO:2000630	positive regulation of miRNA metabolic process	15/2018	64/18870	0.00259649	0.0171255	0.0118714	SREBF2/SRF/SMAD3/HRAS/KLF5/EGFR/SMARCA4/NGFR/SREBF1/MYC/KLF4/TGFB1/FOSL1/ATOH8/EGR1	15
GO:0050714	BP	GO:0050714	positive regulation of protein secretion	27/2018	144/18870	0.00262038	0.0172627	0.0119664	LRRC8A/TMEM132A/VSNL1/CHRM3/GNA11/PFKM/NLGN2/TM7SF3/TGFB1/F2RL1/TRPM4/PLA2G6/FGA/FGG/ANG/IL1A/FGB/RPH3AL/F2RL2/HLA-DRB1/GPR27/ADCY8/DOC2B/TREM2/NR0B2/PCSK1/KCNN4	27
GO:0031018	BP	GO:0031018	endocrine pancreas development	12/2018	46/18870	0.00262866	0.0172627	0.0119664	SMO/GSK3B/WNT5A/AKT1/DLL1/HES1/GDF11/CDK6/BMP5/SOX9/FOXA2/ANXA1	12
GO:0070849	BP	GO:0070849	response to epidermal growth factor	12/2018	46/18870	0.00262866	0.0172627	0.0119664	EGFR/CAD/MAPK1/AKT1/SNAI2/NCL/BAIAP2/DAB2IP/FOXC1/SOX9/ASCL1/VIL1	12
GO:1900271	BP	GO:1900271	regulation of long-term synaptic potentiation	12/2018	46/18870	0.00262866	0.0172627	0.0119664	FXR1/IGSF11/GSK3B/APP/PRNP/PTN/EPHA4/CALB2/TYROBP/SLC18A3/ADCY8/CALB1	12
GO:0099024	BP	GO:0099024	plasma membrane invagination	14/2018	58/18870	0.00266056	0.0174533	0.0120985	SH3BP1/MYH9/ITGA2/FCGR2B/F2RL1/FCGR1A/AIF1/BIN2/AURKB/MSR1/RAC3/TREM2/MARCO/ALOX15	14
GO:0032956	BP	GO:0032956	regulation of actin cytoskeleton organization	53/2018	337/18870	0.00266386	0.0174561	0.0121005	F11R/ARHGEF5/GRHL3/SMAD3/DLG1/LIMA1/BCAS3/EPHA1/WASF2/CELSR1/HRAS/PAK2/CYFIP1/SH3BP1/PIK3CA/CLASP1/ARHGEF19/SVIL/SLC9A1/TRIOBP/SPTBN2/FSCN1/NF2/ALMS1/PPM1F/WASF1/PHLDB2/CDC42EP4/PAK1/GMFG/BAIAP2/CDK5R1/GPR65/NCK1/ECT2/CX3CL1/TACSTD2/FLNA/MTSS1/F2RL1/FHOD3/ADD3/ADD2/PDGFA/PFN2/IL1A/FZD10/WNT11/CCL26/RAC3/VIL1/ALOX15/SFRP1	53
GO:0032200	BP	GO:0032200	telomere organization	33/2018	187/18870	0.00267167	0.0174685	0.0121091	TFIP11/RPA1/NAT10/MAP3K4/SRC/ACTL6A/HSP90AB1/TNKS1BP1/MAPK1/XRCC6/DKC1/DHX36/ACD/TCP1/DOT1L/RUVBL1/PARP1/CCT5/CCT4/RAD51/PRKDC/FEN1/CCT6A/MYC/BLM/PCNA/RECQL4/EXO1/EZH2/AURKB/CCNE1/PKIB/NEK2	33
GO:0002269	BP	GO:0002269	leukocyte activation involved in inflammatory response	13/2018	52/18870	0.00267727	0.0174685	0.0121091	TRAF3IP2/NR1D1/APP/LDLR/SNCA/CX3CL1/AIF1/SPHK1/CST7/PTPRC/TYROBP/C1QA/TREM2	13
GO:0007528	BP	GO:0007528	neuromuscular junction development	13/2018	52/18870	0.00267727	0.0174685	0.0121091	CRKL/DCTN1/COL4A5/AFG3L2/APP/LRP4/PPFIBP2/PPFIBP1/AGRN/SIX4/TNC/SLC18A3/FZD9	13
GO:0060324	BP	GO:0060324	face development	13/2018	52/18870	0.00267727	0.0174685	0.0121091	RARG/SRF/GRHL2/EP300/DLX5/WNT5A/ANKRD11/MAPK1/TBX1/PLEKHA1/CRISPLD1/PAX9/DKK1	13
GO:0032729	BP	GO:0032729	positive regulation of type II interferon production	17/2018	77/18870	0.00275663	0.017945	0.0124394	HRAS/CD276/WNT5A/CEBPG/PTPN22/SLC7A5/CCR2/SCRIB/CD2/F2RL1/SLAMF6/TLR8/CD3E/HAVCR2/HLA-DPB1/HLA-DPA1/IRF8	17
GO:0030522	BP	GO:0030522	intracellular receptor signaling pathway	55/2018	353/18870	0.0027573	0.017945	0.0124394	RARG/CRKL/PTPRS/CARM1/ACTN4/EP300/SRC/HDAC1/MARK4/SAFB/MAPK1/DDX54/NR1D1/SNAI2/PPARA/RXRA/FKBP4/PPARD/DHX33/PPARGC1B/CNOT1/TBX1/HSPA1B/SKP2/SMARCA4/PARP1/PAK1/TICAM1/SREBF1/MN1/RORC/TRIM16/PTPN22/CYP26A1/BRCA1/FABP5/SLC15A2/LMO3/F2RL1/BTK/EZH2/PRAME/DHRS3/TLR8/KLF2/HAVCR2/RARB/RAB7B/TREM2/CYP24A1/BIRC3/TWIST1/AKR1C3/ALOX15/SFRP1	55
GO:0014812	BP	GO:0014812	muscle cell migration	22/2018	110/18870	0.00275917	0.017945	0.0124394	DDR1/NFE2L2/SMO/PLXNA1/SRC/NDRG4/SEMA6D/ITGA2/S100A11/SORL1/SIX4/AIF1/DDIT3/MEF2C/PDGFA/ADAMTS1/ANXA1/PLAT/PLAU/IGFBP5/IGFBP3/SERPINE1	22
GO:0006913	BP	GO:0006913	nucleocytoplasmic transport	52/2018	330/18870	0.00278664	0.0180719	0.0125274	JUP/IPO13/RANGAP1/LSG1/SMAD3/SMO/CDAN1/POM121/TRAF3IP2/POLDIP3/NCBP2/SFN/SMG7/XPO5/PTPN14/GSK3B/EP300/TNPO2/KPNA1/FYTTD1/NUP153/RSRC1/NOTCH1/NUP50/AKT1/KPNA4/BAG3/NUP93/NUP205/TRIM28/THOC3/RAE1/CSE1L/RANBP1/CDH1/NUP188/NSUN2/LMNA/XPOT/CDKN1A/FAM53B/ECT2/PKD1/SIX2/NUP155/FLNA/TGFB1/KCNQ3/IER3/KPNA2/GLI3/MMP12	52
GO:0051169	BP	GO:0051169	nuclear transport	52/2018	330/18870	0.00278664	0.0180719	0.0125274	JUP/IPO13/RANGAP1/LSG1/SMAD3/SMO/CDAN1/POM121/TRAF3IP2/POLDIP3/NCBP2/SFN/SMG7/XPO5/PTPN14/GSK3B/EP300/TNPO2/KPNA1/FYTTD1/NUP153/RSRC1/NOTCH1/NUP50/AKT1/KPNA4/BAG3/NUP93/NUP205/TRIM28/THOC3/RAE1/CSE1L/RANBP1/CDH1/NUP188/NSUN2/LMNA/XPOT/CDKN1A/FAM53B/ECT2/PKD1/SIX2/NUP155/FLNA/TGFB1/KCNQ3/IER3/KPNA2/GLI3/MMP12	52
GO:0032868	BP	GO:0032868	response to insulin	44/2018	269/18870	0.00278763	0.0180719	0.0125274	TRPV4/SLC2A1/SESN3/HRAS/IGF1R/CYFIP1/PIK3CA/PRKCI/GSK3B/SRC/ZNF592/SLC9A1/ADM/CAD/MAPK1/AKT1/PPARA/NCL/YWHAG/LPIN3/PARP1/BAIAP2/BCAR1/SREBF1/TNFSF10/SORL1/PRKDC/GHR/ACVR1C/PCSK9/NCK1/GCLC/ATP2B1/MYO5A/SRD5A1/XBP1/PDK4/FBP1/HSD11B2/LPIN2/CAV2/TRIB3/EGR1/RETN	44
GO:0090276	BP	GO:0090276	regulation of peptide hormone secretion	34/2018	195/18870	0.00284665	0.0183734	0.0127363	LRRC8A/PFKL/VSNL1/CHRM3/NR1D1/GNA11/PFKM/SLC16A1/SREBF1/ACVR1C/NLGN2/TM7SF3/ABCA12/CPT1A/F2RL1/TRPM4/PLA2G6/FGA/HTR2C/TIAM1/FGG/SPINK1/GABBR1/FGB/RPH3AL/F2RL2/GNAZ/FOXA2/HLA-DRB1/GPR27/ADCY8/DOC2B/NR0B2/SFRP1	34
GO:0009112	BP	GO:0009112	nucleobase metabolic process	10/2018	35/18870	0.00284926	0.0183734	0.0127363	RRM1/UMPS/GMPS/CAD/MAPK1/GDA/SHMT2/ADA/CPS1/CDA	10
GO:0045943	BP	GO:0045943	positive regulation of transcription by RNA polymerase I	10/2018	35/18870	0.00284926	0.0183734	0.0127363	CARM1/SMARCB1/BNC1/IPPK/MYBBP1A/NCL/DHX33/WDR43/SMARCA4/DDX11	10
GO:0048048	BP	GO:0048048	embryonic eye morphogenesis	10/2018	35/18870	0.00284926	0.0183734	0.0127363	RARG/TFAP2A/BMP7/WNT5A/FOXL2/FBN2/FOXF2/RARB/MFAP2/TWIST1	10
GO:0086004	BP	GO:0086004	regulation of cardiac muscle cell contraction	10/2018	35/18870	0.00284926	0.0183734	0.0127363	JUP/DLG1/ATP2A2/DSP/DSC2/DSG2/TRPM4/PLN/KCNJ2/PKP2	10
GO:0009411	BP	GO:0009411	response to UV	28/2018	152/18870	0.00288286	0.0185506	0.0128592	SERPINB13/EP300/MAP3K4/EGFR/MSH6/UBE4B/PTPRK/DDB2/AKT1/STK11/USP28/DHX36/MAPK13/PARP1/DTL/POLD1/CDKN1A/CDC25A/FEN1/SCARA3/MYC/PCNA/IVL/MAPK11/AURKB/MMP3/PBK/MMP1	28
GO:1903038	BP	GO:1903038	negative regulation of leukocyte cell-cell adhesion	28/2018	152/18870	0.00288286	0.0185506	0.0128592	DLG5/DLG1/AKT1/PRNP/PPARA/VTCN1/GPNMB/BCL6/PTPN22/FGL1/KLF4/FCGR2B/SCRIB/TNFAIP8L2/CTLA4/FGL2/HAVCR2/RUNX3/GLI3/XCL1/CD74/VSIG4/HLA-DRB1/ANXA1/PLA2G2D/SFTPD/PLA2G2A/FOXJ1	28
GO:0015833	BP	GO:0015833	peptide transport	43/2018	262/18870	0.00289827	0.0186172	0.0129054	TRPV4/LRRC8A/PFKL/VSNL1/CHRM3/NR1D1/GNA11/RAB11FIP5/PFKM/SLC16A1/SREBF1/ACVR1C/NLGN2/TM7SF3/IL1RN/ABCA12/CPT1A/SLC15A2/F2RL1/TRPM4/PLA2G6/FGA/HTR2C/TIAM1/FGG/SPINK1/SLC15A1/GABBR1/FGB/RPH3AL/F2RL2/GNAZ/CD74/FOXA2/HLA-DRB1/GPR27/ADCY8/ANXA1/DOC2B/NR0B2/S100A8/SLC7A11/SFRP1	43
GO:0050921	BP	GO:0050921	positive regulation of chemotaxis	27/2018	145/18870	0.00289935	0.0186172	0.0129054	TRPV4/SMAD3/ADAM17/ARTN/WNT5A/MAPK1/HSPB1/PPM1F/ITGA2/PGF/TGFB1/CCR2/PTN/F2RL1/AIF1/TIAM1/S100A7/CDH13/CCR1/XCL1/CD74/CCR4/PLA2G7/CCL26/TREM2/SERPINE1/CXCL13	27
GO:0021675	BP	GO:0021675	nerve development	20/2018	97/18870	0.00290589	0.0186395	0.0129208	SEMA3F/PLXNA1/TFAP2A/EXT1/AFG3L2/DAG1/TBX1/ECE1/NGFR/HES1/SIX4/HOXA1/ATP8B1/KCNQ3/SULF2/SERPINE2/GLI3/KCNA3/SLITRK6/NPTX1	20
GO:0002548	BP	GO:0002548	monocyte chemotaxis	16/2018	71/18870	0.00291251	0.0186425	0.0129229	CX3CL1/CCR2/AIF1/CALCA/S100A7/CCR1/XCL1/CCL23/PLA2G7/CCL13/ANXA1/CCL26/CCL8/SERPINE1/CCL18/S100A12	16
GO:0003143	BP	GO:0003143	embryonic heart tube morphogenesis	16/2018	71/18870	0.00291251	0.0186425	0.0129229	SRF/SMAD3/SMO/VANGL2/DVL2/NOTCH1/WNT5A/NDRG4/ARL13B/DLL1/HES1/TBX6/TBX3/NKX2-5/MEF2C/FOLR1	16
GO:0007517	BP	GO:0007517	muscle organ development	55/2018	354/18870	0.00293326	0.0187555	0.0130013	UNC45A/GPC1/LEMD2/FGFR2/SMAD3/SMO/FXR1/KLF5/EP300/SOX15/DSP/SVIL/NOTCH1/WNT5A/LAMA5/DAG1/FOXK1/NRG1/TBX1/RYR1/DLL1/FOXL2/ANKRD2/GTF3C5/PITX1/HOXD10/IGSF8/SOX6/TEAD4/DMRTA2/MAPK12/CENPF/TGFB1/NKX2-5/HSD17B1/XBP1/JPH1/VAMP5/MYH14/SIX4/TCF15/BCL9L/CRYAB/CHODL/SHOX2/MEF2C/PKP2/FOXC1/HOXD9/CAV2/HBEGF/EGR1/MSC/TWIST1/TNNC1	55
GO:0006631	BP	GO:0006631	fatty acid metabolic process	61/2018	401/18870	0.00296586	0.018944	0.0131319	MORC2/CYP2S1/ADIPOR2/ADH7/ACAD9/CES2/EHHADH/PEX5/TYSND1/AKT1/SCD5/PPARA/PPARD/ACAT2/CROT/LPIN3/ACACA/SNCA/SREBF1/GSTM2/ACSS1/FMO4/ACSL5/ERLIN2/GSTM4/BRCA1/FABP5/XBP1/CPT1A/CYP4F11/TBXAS1/ALOX12/GSTP1/APOC1/ACOX2/PDK4/CYP4F3/FASN/PLA2G3/ALOX12B/LPL/SCD/LPIN2/SOX9/TRIB3/CD74/GLYATL2/ELOVL4/ANXA1/ALOX5AP/PLA2G10/FADS2/GSTA1/PLA2G4F/AKR1C2/AKR1C1/CYP2C18/CES1/TWIST1/AKR1C3/ALOX15	61
GO:0032535	BP	GO:0032535	regulation of cellular component size	57/2018	370/18870	0.00301461	0.0191924	0.0133041	RARG/SRF/TRPV4/PTPRS/AP2M1/DIP2B/WNT7B/DLG1/SEMA3F/LIMA1/RGMA/SIN3A/LRRC8A/RTN4R/CYFIP1/SH3BP1/PIK3CA/GSK3B/NTN1/SEMA4B/SVIL/SEMA4A/TRIOBP/WNT5A/SPTBN2/ULK1/SEMA4F/RYK/SLC12A6/MAP3K13/CDC42EP4/SEMA6D/CDH1/BAIAP2/CCDC51/SEMA4C/NCK1/SEMA6A/NRCAM/F2RL1/IQGAP3/FHOD3/ADD3/ADD2/OLFM1/PFN2/RND2/MAP1B/NEFL/CCL26/EPHA7/VAV3/RAB3B/VIL1/ALOX15/KCNN4/AQP4	57
GO:0021549	BP	GO:0021549	cerebellum development	21/2018	104/18870	0.00301739	0.0191924	0.0133041	CRKL/PTPRS/ATRN/SMO/IGF1R/HAP1/LDB1/SPTBN2/DLL1/EN1/CDK5R1/LHX5/SEMA4C/GLI2/FCGR2B/CNTN1/EZH2/KIF14/SERPINE2/FOXC1/CD3E	21
GO:0032642	BP	GO:0032642	regulation of chemokine production	21/2018	104/18870	0.00301739	0.0191924	0.0133041	TRPV4/ADAM17/WNT5A/SNAI2/APP/EPHA2/TICAM1/TSLP/KLF4/TGFB1/GSTP1/ADORA2B/F2RL1/AIF1/LPL/HAVCR2/CD74/TREM2/EGR1/CXCL6/TWIST1	21
GO:0042100	BP	GO:0042100	B cell proliferation	21/2018	104/18870	0.00301739	0.0191924	0.0133041	FOSL2/TFRC/BCL6/TICAM1/CDKN1A/TNFSF13B/FCGR2B/BTK/CD180/CD40LG/MEF2C/CTLA4/ADA/PTPRC/CD74/TYROBP/CD79A/MNDA/MS4A1/CR2/VAV3	21
GO:0001947	BP	GO:0001947	heart looping	15/2018	65/18870	0.00304816	0.0193273	0.0133976	SRF/SMAD3/SMO/VANGL2/DVL2/NOTCH1/WNT5A/NDRG4/ARL13B/DLL1/TBX6/TBX3/NKX2-5/MEF2C/FOLR1	15
GO:0010324	BP	GO:0010324	membrane invagination	15/2018	65/18870	0.00304816	0.0193273	0.0133976	SH3BP1/HGS/MYH9/ITGA2/FCGR2B/F2RL1/FCGR1A/AIF1/BIN2/AURKB/MSR1/RAC3/TREM2/MARCO/ALOX15	15
GO:0030888	BP	GO:0030888	regulation of B cell proliferation	15/2018	65/18870	0.00304816	0.0193273	0.0133976	TFRC/BCL6/TICAM1/CDKN1A/TNFSF13B/FCGR2B/BTK/MEF2C/CTLA4/ADA/PTPRC/CD74/TYROBP/MNDA/VAV3	15
GO:0042554	BP	GO:0042554	superoxide anion generation	11/2018	41/18870	0.0030835	0.0195106	0.0135247	DUOX1/TGFB1/ALOX12/GSTP1/F2RL1/DUOX2/NCF4/CYBB/PON3/TYROBP/CD177	11
GO:0051154	BP	GO:0051154	negative regulation of striated muscle cell differentiation	11/2018	41/18870	0.0030835	0.0195106	0.0135247	NOTCH1/PPARA/FZD7/DLL1/SOX6/NKX2-5/XBP1/EZH2/G6PD/DKK1/CEACAM5	11
GO:0002793	BP	GO:0002793	positive regulation of peptide secretion	22/2018	111/18870	0.00310134	0.0195623	0.0135605	LRRC8A/VSNL1/CHRM3/GNA11/PFKM/NLGN2/TM7SF3/TRPM4/PLA2G6/FGA/FGG/SPINK1/GABBR1/FGB/RPH3AL/F2RL2/HLA-DRB1/GPR27/ADCY8/DOC2B/NR0B2/S100A8	22
GO:0007229	BP	GO:0007229	integrin-mediated signaling pathway	22/2018	111/18870	0.00310134	0.0195623	0.0135605	ITGB4/DST/RCC2/ITGA6/SRC/ITGB8/LAMA5/ITGB5/MYH9/ITGA2/BCAR1/LAMA1/LAMC1/FLNA/PTN/CD40LG/LAMB1/ADAMTS1/NID1/COL16A1/VAV3/CD177	22
GO:0071347	BP	GO:0071347	cellular response to interleukin-1	22/2018	111/18870	0.00310134	0.0195623	0.0135605	TOLLIP/IL1RAP/NR1D1/MAPK13/DAB2IP/HES1/VRK2/CX3CL1/IL1RN/MAPK11/FGG/KLF2/FGB/XCL1/CCL23/SOX9/CCL13/CCL26/EGR1/CCL8/CCL18/SFRP1	22
GO:0097581	BP	GO:0097581	lamellipodium organization	19/2018	91/18870	0.00315072	0.0197639	0.0137003	WASF2/CYFIP1/PIK3CA/SRC/FSCN1/EPHA2/ARHGEF4/WASF1/AUTS2/CORO1C/CD44/NCK1/VCL/PLXNB3/CDH13/PDPN/KIT/VAV3/VIL1	19
GO:0046579	BP	GO:0046579	positive regulation of Ras protein signal transduction	14/2018	59/18870	0.00315147	0.0197639	0.0137003	F11R/RTN4R/SRC/NOTCH1/P2RY10/AUTS2/GPR65/ARRB1/ITPKB/PIK3CG/GPR174/F2RL1/F2RL2/ROBO1	14
GO:0010820	BP	GO:0010820	positive regulation of T cell chemotaxis	6/2018	15/18870	0.00316262	0.0197639	0.0137003	ADAM17/WNT5A/CCR2/S100A7/XCL1/CXCL13	6
GO:0033689	BP	GO:0033689	negative regulation of osteoblast proliferation	6/2018	15/18870	0.00316262	0.0197639	0.0137003	SMAD3/PLXNB1/NF2/MN1/NELL1/SFRP1	6
GO:0061307	BP	GO:0061307	cardiac neural crest cell differentiation involved in heart development	6/2018	15/18870	0.00316262	0.0197639	0.0137003	JAG1/BMP7/MAPK1/HES1/FOLR1/TWIST1	6
GO:0061308	BP	GO:0061308	cardiac neural crest cell development involved in heart development	6/2018	15/18870	0.00316262	0.0197639	0.0137003	JAG1/BMP7/MAPK1/HES1/FOLR1/TWIST1	6
GO:0072044	BP	GO:0072044	collecting duct development	6/2018	15/18870	0.00316262	0.0197639	0.0137003	DLG5/WNT7B/NOTCH1/PKD1/CALB1/DACT2	6
GO:0072148	BP	GO:0072148	epithelial cell fate commitment	6/2018	15/18870	0.00316262	0.0197639	0.0137003	NOTCH1/SOSTDC1/DLL1/HOXA13/SPDEF/PDPN	6
GO:1904874	BP	GO:1904874	positive regulation of telomerase RNA localization to Cajal body	6/2018	15/18870	0.00316262	0.0197639	0.0137003	DKC1/TCP1/RUVBL1/CCT5/CCT4/CCT6A	6
GO:0046890	BP	GO:0046890	regulation of lipid biosynthetic process	33/2018	189/18870	0.00317858	0.0197913	0.0137192	SREBF2/CLCN2/IGF1R/ADM/NR1D1/AKT1/SNAI2/PPARA/ATP1A1/LDLR/RAB38/SREBF1/ERLIN2/BRCA1/FABP5/STAR/APOC1/PDK4/PLA2G6/PLA2G3/HTR2C/DKK3/SPHK1/BMP5/PDGFA/IL1A/TRIB3/CD74/ANXA1/EGR1/CGA/CES1/AKR1C3	33
GO:0050772	BP	GO:0050772	positive regulation of axonogenesis	17/2018	78/18870	0.00318088	0.0197913	0.0137192	SRF/PLXNA1/NTRK2/PLXNB2/PLXNB1/CYFIP1/NTN1/STK11/MAP3K13/PLXNB3/CHODL/SHOX2/TIAM1/RND2/MAP1B/NEFL/ROBO1	17
GO:0060441	BP	GO:0060441	epithelial tube branching involved in lung morphogenesis	9/2018	30/18870	0.0031833	0.0197913	0.0137192	FGFR2/DLG5/CELSR1/EXT1/DAG1/WNT2B/LAMA1/SOX9/TNC	9
GO:0061098	BP	GO:0061098	positive regulation of protein tyrosine kinase activity	9/2018	30/18870	0.0031833	0.0197913	0.0137192	ADAM17/SRC/UNC119/PRNP/LRP8/GPRC5B/FCGR1A/AGT/EPHA4	9
GO:0071295	BP	GO:0071295	cellular response to vitamin	9/2018	30/18870	0.0031833	0.0197913	0.0137192	SNAI2/RXRA/MN1/BRIP1/FOLR1/TNC/CYP24A1/FOLR2/SFRP1	9
GO:0061383	BP	GO:0061383	trabecula morphogenesis	12/2018	47/18870	0.0031924	0.0198072	0.0137303	SRF/PLXNB1/BMP7/NOTCH1/HEY1/PPARGC1B/NRG1/FBN2/NKX2-5/BMP5/ADAMTS1/SFRP1	12
GO:0099054	BP	GO:0099054	presynapse assembly	12/2018	47/18870	0.0031924	0.0198072	0.0137303	EIF4G1/IL1RAP/WNT5A/APP/LRP4/MDGA1/LRFN3/SNCA/NLGN2/LRFN4/SLITRK6/DKK1	12
GO:0006690	BP	GO:0006690	icosanoid metabolic process	24/2018	125/18870	0.00319779	0.0198204	0.0137394	CYP2S1/ABCC1/ABCC10/CES2/FABP5/CYP4F11/TBXAS1/ALOX12/GSTP1/CYP4F3/GGT6/PLA2G3/ALOX12B/CD74/ANXA1/ALOX5AP/PLA2G10/GSTA1/PLA2G4F/AKR1C2/AKR1C1/CYP2C18/AKR1C3/ALOX15	24
GO:0032210	BP	GO:0032210	regulation of telomere maintenance via telomerase	13/2018	53/18870	0.00320644	0.0198335	0.0137485	NAT10/MAP3K4/SRC/MAPK1/DKC1/ACD/TCP1/CCT5/CCT4/CCT6A/AURKB/PKIB/NEK2	13
GO:0032330	BP	GO:0032330	regulation of chondrocyte differentiation	13/2018	53/18870	0.00320644	0.0198335	0.0137485	RARG/SMAD3/SNAI2/PTHLH/ZNF219/SOX6/SIX2/SHOX2/HOXA11/GLI3/RARB/WNT9A/SOX9	13
GO:0060048	BP	GO:0060048	cardiac muscle contraction	26/2018	139/18870	0.00321672	0.0198711	0.0137746	JUP/DLG1/PIK3CA/ATP2A2/DSP/SLC9A1/ATP1A1/DSC2/DSG2/GJA1/EHD3/PPP1R13L/GSTM2/NUP155/FLNA/NKX2-5/CLIC2/PIK3CG/TRPM4/FGF12/PLN/KCNJ2/PKP2/KCNE4/CACNA2D1/TNNC1	26
GO:0006310	BP	GO:0006310	DNA recombination	53/2018	340/18870	0.00321907	0.0198711	0.0137746	RNF168/RPA1/MCM5/APEX2/MCM2/ACTL6A/MSH6/KPNA1/PIAS4/MAGEF1/MCM3/XRCC6/RAG1/TFRC/UNG/TIMELESS/LIG3/TCF3/RFWD3/TOPBP1/MCM4/POLQ/RUVBL1/PARP1/PSMC3IP/RAD54L/BCL6/RBBP8/MCM7/RAD51/PRKDC/BRIP1/FEN1/FIGNL1/EME1/BLM/XRCC2/UHRF1/RECQL/RECQL4/TGFB1/TRIP13/BRCA1/EXO1/RAD51AP1/CD40LG/KPNA2/PGBD5/BCL11B/TOP2A/CHEK1/PTPRC/BATF	53
GO:0032496	BP	GO:0032496	response to lipopolysaccharide	54/2018	348/18870	0.00326866	0.0201567	0.0139726	FGFR2/ADAM17/CLDN1/SRC/GJB6/GIT1/NOTCH1/ADM/WNT5A/MAPK1/FOSL2/NR1D1/BCR/AKT1/UGT1A1/HDAC2/LY96/DAB2IP/SNCA/TICAM1/GJB2/PTPN22/CX3CL1/CDK4/SLC7A5/XBP1/GSTP1/BTK/CD180/LY86/MEF2C/S100A7/THBD/C2/CCR5/IL1A/HAVCR2/CD55/CXCL2/MRC1/IRF8/PTGER2/CPS1/MMP3/TREM2/CXCL6/CXCL9/SERPINE1/S100A8/PCSK1/CXCL1/CXCL5/CXCL13/S100A9	54
GO:0006721	BP	GO:0006721	terpenoid metabolic process	20/2018	98/18870	0.00329197	0.0202799	0.0140579	CYP2S1/HMGCS1/ADH7/SCPEP1/UGT1A1/LSS/UGT1A7/CEL/LRP8/CYP2W1/CYP26A1/SRD5A1/FDFT1/AKR1B10/RBP1/DHRS3/ALDH1A1/AKR1C1/CYP2C18/AKR1C3	20
GO:0050766	BP	GO:0050766	positive regulation of phagocytosis	16/2018	72/18870	0.00338048	0.0207829	0.0144066	BCR/TUB/ITGA2/FCGR2B/F2RL1/BTK/FCGR1A/MERTK/C2/IL2RG/PTPRC/CD300LF/FCN1/FCER1G/TREM2/SFTPD	16
GO:0071260	BP	GO:0071260	cellular response to mechanical stimulus	16/2018	72/18870	0.00338048	0.0207829	0.0144066	F11R/SLC2A1/IGF1R/CASP2/SLC9A1/LTBR/BAG3/DAG1/SLC38A2/ITGA2/GCLC/KCNJ2/CHEK1/TLR8/WNT11/SOX9	16
GO:0007156	BP	GO:0007156	homophilic cell adhesion via plasma membrane adhesion molecules	30/2018	168/18870	0.00339053	0.0208153	0.0144291	CELSR2/CLSTN1/FAT2/DSC3/DSG3/IGSF9/CELSR1/PLXNB2/IGSF11/SDK2/CDH3/DSC2/DSG2/PTK7/PCDH19/CDH1/CDH24/PCDHGC3/PLXNB3/PKD1/SDK1/DSG1/PALLD/TRO/CDH13/CEACAM6/EMB/ROBO1/PCDH7/CEACAM5	30
GO:0010586	BP	GO:0010586	miRNA metabolic process	21/2018	105/18870	0.0034001	0.0208153	0.0144291	SREBF2/SRF/SMAD3/KHSRP/HRAS/KLF5/XPO5/EGFR/PPARA/PPARD/SMARCA4/NGFR/SREBF1/MYC/KLF4/TGFB1/FOSL1/ATOH8/SOX9/EGR1/TWIST1	21
GO:0051047	BP	GO:0051047	positive regulation of secretion	49/2018	310/18870	0.00340048	0.0208153	0.0144291	SDC1/LRRC8A/TMEM132A/CLASP1/VSNL1/P2RY1/PLA2R1/CHRM3/HGS/GNA11/FOXL2/PFKM/ANXA2/SNCA/NLGN2/TM7SF3/P2RY2/TGFB1/XBP1/ADORA2B/F2RL1/TRPM4/PLA2G6/PLA2G3/FGA/FGG/ALOX12B/ANG/SPINK1/NMB/IL1A/GABBR1/FGB/RPH3AL/F2RL2/SLC18A3/HLA-DRB1/GPR27/ADCY8/CADPS2/PLA2G10/DOC2B/TREM2/NR0B2/RETN/S100A8/CD177/PCSK1/KCNN4	49
GO:0002028	BP	GO:0002028	regulation of sodium ion transport	18/2018	85/18870	0.00340289	0.0208153	0.0144291	DLG1/ACTN4/FXYD3/SLC9A1/ATP1B3/AKT1/ATP1A1/WNK2/GLRX/PTPN3/TESC/PCSK9/CNTN1/NKX2-5/FXYD4/FGF12/SERPINE2/PKP2	18
GO:0061053	BP	GO:0061053	somite development	18/2018	85/18870	0.00340289	0.0208153	0.0144291	SMAD3/SMO/POFUT1/EP300/DMRT2/NOTCH1/WNT5A/DLL1/PRKDC/TBX6/XRCC2/SIX4/TCF15/FOXC1/WNT11/TBX18/DKK1/SFRP1	18
GO:0010878	BP	GO:0010878	cholesterol storage	8/2018	25/18870	0.0034328	0.0209771	0.0145412	SREBF2/PPARA/PPARD/NPC1/LPL/MSR1/TREM2/CES1	8
GO:0009895	BP	GO:0009895	negative regulation of catabolic process	54/2018	349/18870	0.00347491	0.0211802	0.014682	EIF4G1/SMAD3/PKP3/TRAF3IP2/TMEM132A/PIK3CA/EP300/EGFR/FOXK2/SF3B3/HSP90AB1/GIT1/CSNK2A1/PKP1/EHMT2/AKT1/IGF2BP2/PPARA/DKC1/DHX34/DHX36/RBM10/FOXK1/NPC1/GIPC1/TBC1D14/HMGCR/ANXA2/NSUN2/PTPN3/FEZ1/DAB2IP/SNCA/SORL1/STK38L/PTPN22/SLC7A5/FLNA/PIK3CG/APOC1/PRMT6/FBP1/IGF2BP3/IER3/SERPINB12/SERPINE2/MAD2L1/DDIT4/TREM2/PBK/NELL1/MAGEA6/IGF2BP1/MAGEA3	54
GO:0039692	BP	GO:0039692	single stranded viral RNA replication via double stranded DNA intermediate	7/2018	20/18870	0.00348698	0.0211802	0.014682	MORC2/SMARCB1/TRIM28/APOBEC3C/APOBEC3B/HMGA2/TOP2A	7
GO:0043586	BP	GO:0043586	tongue development	7/2018	20/18870	0.00348698	0.0211802	0.014682	HDAC1/TBX1/HDAC2/HOXC13/SIX4/GLI3/KIT	7
GO:0051900	BP	GO:0051900	regulation of mitochondrial depolarization	7/2018	20/18870	0.00348698	0.0211802	0.014682	SRC/PARP1/GCLC/HSH2D/MLLT11/GCLM/FZD9	7
GO:1900424	BP	GO:1900424	regulation of defense response to bacterium	7/2018	20/18870	0.00348698	0.0211802	0.014682	MAPKBP1/F2RL1/SPINK5/HAVCR2/PGC/KLK5/KLK7	7
GO:1903978	BP	GO:1903978	regulation of microglial cell activation	7/2018	20/18870	0.00348698	0.0211802	0.014682	NR1D1/LDLR/CX3CL1/SPHK1/CST7/PTPRC/TREM2	7
GO:1901989	BP	GO:1901989	positive regulation of cell cycle phase transition	23/2018	119/18870	0.00353032	0.0214194	0.0148478	EIF4G1/SIN3A/RCC2/ADAM17/RRM1/EGFR/BRD4/AKT1/APP/DTL/CDC25A/CDC6/ESPL1/CDK4/CDCA5/PBX1/AIF1/EZH2/RRM2/ADAMTS1/CDC20/ANXA1/UBE2C	23
GO:0031333	BP	GO:0031333	negative regulation of protein-containing complex assembly	27/2018	147/18870	0.00353342	0.0214194	0.0148478	TFIP11/GSK3B/EP300/SRC/SVIL/TRIOBP/PEX5/SPTBN2/ULK1/FKBP4/CTNNBIP1/VDAC2/SNCA/SORL1/SOST/DNAJC15/CRYAB/FHOD3/ADD3/KIF14/ADD2/PFN2/LMO4/SOX9/TREM2/VIL1/DKK1	27
GO:0006575	BP	GO:0006575	cellular modified amino acid metabolic process	24/2018	126/18870	0.00355891	0.0215308	0.0149251	SLC6A8/FOXE1/PTDSS1/ALDH4A1/GOT2/CROT/DUOX1/SHMT2/CKMT1B/CPT1A/CKMT1A/DUOX2/PLA2G3/GAMT/BHMT2/FOLH1/FOLR1/BBOX1/PLA1A/GGH/PLA2G10/HPN/CGA/CRYM	24
GO:0001756	BP	GO:0001756	somitogenesis	15/2018	66/18870	0.00356251	0.0215308	0.0149251	SMAD3/POFUT1/EP300/DMRT2/NOTCH1/WNT5A/DLL1/PRKDC/TBX6/XRCC2/TCF15/FOXC1/TBX18/DKK1/SFRP1	15
GO:0050868	BP	GO:0050868	negative regulation of T cell activation	25/2018	133/18870	0.00356718	0.0215308	0.0149251	DLG5/DLG1/PRNP/VTCN1/GPNMB/BCL6/PTPN22/FGL1/FCGR2B/SCRIB/TNFAIP8L2/CTLA4/FGL2/HAVCR2/RUNX3/GLI3/XCL1/CD74/VSIG4/HLA-DRB1/ANXA1/PLA2G2D/SFTPD/PLA2G2A/FOXJ1	25
GO:0010092	BP	GO:0010092	specification of animal organ identity	10/2018	36/18870	0.0035731	0.0215308	0.0149251	FGFR2/EXT1/WNT5A/WNT2B/HOXA11/MEF2C/WNT11/GLI3/ROBO1/DKK1	10
GO:0032094	BP	GO:0032094	response to food	10/2018	36/18870	0.0035731	0.0215308	0.0149251	ATN1/AKT1/PPARA/SLC16A1/GAST/SREBF1/GHR/HSD11B2/G6PD/CPS1	10
GO:0070670	BP	GO:0070670	response to interleukin-4	10/2018	36/18870	0.0035731	0.0215308	0.0149251	MCM2/HSP90AB1/KEAP1/CDK4/XBP1/FASN/IL2RG/CD300LF/XCL1/MRC1	10
GO:0043409	BP	GO:0043409	negative regulation of MAPK cascade	31/2018	176/18870	0.00363318	0.0218711	0.015161	LEMD2/DLG1/IGF1R/DUSP9/DUSP7/CSK/DAG1/WNK2/NF2/FOXM1/SH3RF2/DUSP4/DAB2IP/SORL1/SERPINB3/SEMA6A/PTPN22/MYC/NDRG2/GSTP1/FBLN1/LMO3/F2RL1/AGT/CBLC/EPHA4/PTPRC/AMBP/TREM2/PBK/UCHL1	31
GO:0045685	BP	GO:0045685	regulation of glial cell differentiation	17/2018	79/18870	0.00365779	0.0219589	0.0152218	PTPRZ1/CLCN2/TP73/HDAC1/NOTCH1/NR1D1/DAG1/LDLR/SPINT1/HDAC2/HES1/TGFB1/DLX1/PTN/EPHA4/SERPINE2/TREM2	17
GO:0002697	BP	GO:0002697	regulation of immune effector process	59/2018	389/18870	0.00366799	0.0219589	0.0152218	HK1/SUSD4/ULBP3/WNT5A/TFRC/BCR/DHX36/KLRB1/GPI/EVPL/BCL6/TICAM1/PGLYRP3/ULBP1/PTPN22/SLC7A5/TGFB1/FCGR2B/CCR2/SH2D1A/GPRC5B/SERPINB4/XBP1/HLA-DMB/C4BPB/ADORA2B/F2RL1/TRPM4/BTK/FCGR1A/SPINK5/PLA2G3/SLAMF6/CD40LG/FGL2/HLA-DRA/IRF4/PTPRC/HAVCR2/FCN1/XCL1/CD55/BATF/CD74/TYROBP/VSIG4/HLA-DRB1/ANXA1/C4BPA/KIT/PGC/CR2/TREM2/CXCL6/TWIST1/KLK5/CD177/KLK7/FOXJ1	59
GO:0002775	BP	GO:0002775	antimicrobial peptide production	5/2018	11/18870	0.00369479	0.0219589	0.0152218	EVPL/SPINK5/PGC/KLK5/KLK7	5
GO:0006002	BP	GO:0006002	fructose 6-phosphate metabolic process	5/2018	11/18870	0.00369479	0.0219589	0.0152218	HK1/PFKL/HK2/PFKM/FBP1	5
GO:0010454	BP	GO:0010454	negative regulation of cell fate commitment	5/2018	11/18870	0.00369479	0.0219589	0.0152218	FZD7/SOSTDC1/HES1/SPDEF/DKK1	5
GO:0019372	BP	GO:0019372	lipoxygenase pathway	5/2018	11/18870	0.00369479	0.0219589	0.0152218	ALOX12/PLA2G3/ALOX12B/ALOX5AP/ALOX15	5
GO:0035878	BP	GO:0035878	nail development	5/2018	11/18870	0.00369479	0.0219589	0.0152218	ITGB4/FZD6/ITGA6/FOXN1/HOXC13	5
GO:0051987	BP	GO:0051987	positive regulation of attachment of spindle microtubules to kinetochore	5/2018	11/18870	0.00369479	0.0219589	0.0152218	RCC2/INCENP/CDCA8/AURKB/BIRC5	5
GO:0070203	BP	GO:0070203	regulation of establishment of protein localization to telomere	5/2018	11/18870	0.00369479	0.0219589	0.0152218	DKC1/TCP1/CCT5/CCT4/CCT6A	5
GO:0090557	BP	GO:0090557	establishment of endothelial intestinal barrier	5/2018	11/18870	0.00369479	0.0219589	0.0152218	F11R/PTPRS/CLDN1/FASN/TJP3	5
GO:1904869	BP	GO:1904869	regulation of protein localization to Cajal body	5/2018	11/18870	0.00369479	0.0219589	0.0152218	DKC1/TCP1/CCT5/CCT4/CCT6A	5
GO:1904871	BP	GO:1904871	positive regulation of protein localization to Cajal body	5/2018	11/18870	0.00369479	0.0219589	0.0152218	DKC1/TCP1/CCT5/CCT4/CCT6A	5
GO:2000392	BP	GO:2000392	regulation of lamellipodium morphogenesis	5/2018	11/18870	0.00369479	0.0219589	0.0152218	SRC/CORO1C/CD44/PDPN/VIL1	5
GO:0050773	BP	GO:0050773	regulation of dendrite development	20/2018	99/18870	0.00371993	0.0220866	0.0153104	CRKL/CARM1/MARK1/CYFIP1/BMP7/GSK3B/STK11/BCL11A/DHX36/BAIAP2/CUL7/DAB2IP/LRP8/PTN/TIAM1/EPHA4/EZH2/RAB17/BMP5/SYNE1	20
GO:1903522	BP	GO:1903522	regulation of blood circulation	42/2018	258/18870	0.00373933	0.0221801	0.0153752	JUP/DLG1/ATP2A2/DSP/CHRM3/SLC9A1/ADM/ATP1A1/DSC2/DSG2/ECE1/GJA1/EHD3/SREBF1/CXADR/ADRA2B/GSTM2/NUP155/ATP2B1/FLNA/SLC4A3/NKX2-5/CLIC2/PIK3CG/TBXAS1/TRPM4/AGT/SHOX2/FGA/FGG/ADD3/PLN/ADA/KCNJ2/PKP2/KCNE4/FGB/TBX18/ADRA2C/HBEGF/ATP2A3/CACNA2D1	42
GO:0048592	BP	GO:0048592	eye morphogenesis	29/2018	162/18870	0.00378088	0.0223181	0.0154708	RARG/JAG1/MFN2/TFAP2A/NTRK2/BMP7/PRKCI/GNGT1/NOTCH1/WNT5A/SDK2/EPHA2/IFT122/FJX1/DLL1/FOXL2/WNT2B/FBN2/GDF11/SDK1/FOXF2/TSPAN12/GLI3/RARB/WNT9A/SOX9/MFAP2/CALB1/TWIST1	29
GO:0120254	BP	GO:0120254	olefinic compound metabolic process	29/2018	162/18870	0.00378088	0.0223181	0.0154708	CYP2S1/CLCN2/ADH7/ADM/CEL/GSTM2/SRD5A1/HSD17B1/AKR1B10/CYP4F11/TBXAS1/ALOX12/GSTP1/CYP4F3/DKK3/HSD11B2/ALOX12B/BMP5/DHRS3/ALDH1A1/PLA2G10/FADS2/GSTA1/EGR1/AKR1C2/AKR1C1/CYP2C18/AKR1C3/ALOX15	29
GO:0032941	BP	GO:0032941	secretion by tissue	11/2018	42/18870	0.00378098	0.0223181	0.0154708	CELSR2/TRAF3IP2/CHRM3/FOSL2/CEL/P2RY2/ADA/ALOX12B/SPINK1/AGR2/KCNN4	11
GO:0071542	BP	GO:0071542	dopaminergic neuron differentiation	11/2018	42/18870	0.00378098	0.0223181	0.0154708	SMO/GSK3B/WNT5A/RYK/EN1/DMRTA2/EN2/TIAM1/FOXA2/DKK1/SFRP1	11
GO:0071634	BP	GO:0071634	regulation of transforming growth factor beta production	11/2018	42/18870	0.00378098	0.0223181	0.0154708	SMAD3/ITGB8/HSP90AB1/CDH3/CX3CL1/SERPINB7/AGT/LTBP1/WNT11/XCL1/TYROBP	11
GO:0060425	BP	GO:0060425	lung morphogenesis	13/2018	54/18870	0.0038176	0.0225123	0.0156055	SRF/FGFR2/DLG5/WNT7B/GRHL2/CELSR1/EXT1/MAPK1/DAG1/WNT2B/LAMA1/SOX9/TNC	13
GO:1990823	BP	GO:1990823	response to leukemia inhibitory factor	21/2018	106/18870	0.00382254	0.0225196	0.0156105	RARG/JARID2/EXT1/KLF5/HK2/ADAM23/SYNGR1/FOSL2/TFRC/NCL/EIF4A2/MYNN/PDCD10/TLE4/KLF4/HELLS/MYBL2/GCLM/PLA2G10/MSC/INA	21
GO:0050708	BP	GO:0050708	regulation of protein secretion	43/2018	266/18870	0.00385135	0.0226673	0.0157129	LRRC8A/TMEM132A/PFKL/LLGL1/VSNL1/NEO1/CHRM3/NR1D1/GNA11/RHBDD3/RAB11FIP5/HMGCR/PFKM/SLC16A1/SREBF1/ACVR1C/NLGN2/TM7SF3/TGFB1/ABCA12/CPT1A/F2RL1/TRPM4/PLA2G6/FGA/TIAM1/FGG/ANG/IL1A/FGB/RPH3AL/F2RL2/GNAZ/FOXA2/HLA-DRB1/GPR27/ADCY8/DOC2B/TREM2/NR0B2/PCSK1/SFRP1/KCNN4	43
GO:0033273	BP	GO:0033273	response to vitamin	18/2018	86/18870	0.00388286	0.0228085	0.0158108	IGF1R/BMP7/SNAI2/RXRA/ITGA2/MN1/BRIP1/CYP26A1/STC2/FOLR1/BCHE/IL1A/MAP1B/TNC/CYP24A1/FOLR2/ASCL1/SFRP1	18
GO:1901879	BP	GO:1901879	regulation of protein depolymerization	18/2018	86/18870	0.00388286	0.0228085	0.0158108	TRPV4/LIMA1/WDR47/SH3BP1/PIK3CA/CLASP1/SVIL/SPAST/TRIOBP/SPTBN2/MID1/TPX2/CKAP2/F2RL1/ADD3/ADD2/MAP1B/VIL1	18
GO:0048663	BP	GO:0048663	neuron fate commitment	16/2018	73/18870	0.00390864	0.0229377	0.0159004	NOTCH3/NOTCH1/EHMT2/JAG2/DMRT3/DLL1/HOXD10/GLI2/DMRTA2/DLX1/BCL11B/LMO4/GLI3/SOX9/ASCL1/HOXC10	16
GO:0006936	BP	GO:0006936	muscle contraction	54/2018	351/18870	0.0039213	0.0229898	0.0159365	JUP/SRF/TRPV4/SLC6A8/DLG1/PIK3CA/ATP2A2/DSP/CHRM3/SLC9A1/ATP1A1/DSC2/DSG2/RYR1/GJA1/EHD3/ITGA2/ANKRD2/LTB4R/PPP1R13L/SNTB1/ADRA2B/GSTM2/NUP155/HTR7/ATP2B1/FLNA/TBX3/NKX2-5/CLIC2/MYH14/PIK3CG/ADORA2B/CRYAB/TRPM4/RCSD1/GAMT/SPHK1/CALCA/FGF12/SULF2/PLN/ADA/TNNT3/KCNJ2/PKP2/KCNE4/ADRA2C/KIT/CACNA2D1/JSRP1/NPNT/TNNC1/TNNC2	54
GO:0046887	BP	GO:0046887	positive regulation of hormone secretion	26/2018	141/18870	0.00392899	0.0230127	0.0159523	LRRC8A/VSNL1/P2RY1/CHRM3/GNA11/FOXL2/PFKM/NLGN2/TM7SF3/TRPM4/PLA2G6/PLA2G3/FGA/FGG/SPINK1/NMB/GABBR1/FGB/RPH3AL/F2RL2/HLA-DRB1/GPR27/ADCY8/DOC2B/NR0B2/RETN	26
GO:0046660	BP	GO:0046660	female sex differentiation	23/2018	120/18870	0.0039357	0.0230297	0.0159641	EIF2B5/TYRO3/SRC/CASP2/NOTCH1/WNT5A/FOXL2/PCYT1B/PLEKHA1/FST/SRD5A1/MMP14/TBX3/MERTK/NPPC/ANG/FOXC1/ADAMTS1/KIT/EREG/CGA/RETN/SFRP1	23
GO:0031109	BP	GO:0031109	microtubule polymerization or depolymerization	25/2018	134/18870	0.00395044	0.0230904	0.0160062	TRPV4/NDE1/DCTN1/WDR47/CAMSAP1/CLASP1/GAS2L1/GIT1/SPAST/FKBP4/CKAP5/MID1/HSPA1B/DRG1/PAK1/SNCA/TUBG1/TUBG2/CDK5R1/TPX2/MAPRE3/CKAP2/CRYAB/KIF2C/MAP1B	25
GO:0003231	BP	GO:0003231	cardiac ventricle development	24/2018	127/18870	0.00395368	0.0230904	0.0160062	FGFR2/JAG1/GRHL2/DSP/NOTCH1/WNT5A/HEY1/PTK7/NRG1/LUZP1/HOXA13/HES1/PPP1R13L/TGFB1/TBX3/NKX2-5/MEF2C/PKP2/KCNK2/FOXC1/LMO4/WNT11/ROBO1/TNNC1	24
GO:0090092	BP	GO:0090092	regulation of transmembrane receptor protein serine/threonine kinase signaling pathway	47/2018	297/18870	0.00396851	0.0231547	0.0160508	SMAD3/UBE2O/RGMA/SIN3A/ADAM17/BMP7/SAP130/EP300/HDAC1/HSP90AB1/NEO1/NOTCH1/WNT5A/FOXD1/PPARA/STK11/NOMO1/NUP93/ZNF703/SOSTDC1/CD109/GIPC1/HDAC2/PARP1/STRAP/HOXA13/HES1/GPC3/SORL1/FBN2/FST/SOST/CRIM1/TGFB1/DLX1/LTBP4/BCL9L/DKK3/LTBP1/FOLR1/BMP5/CAV2/TMPRSS6/NPNT/DACT2/DKK1/SFRP1	47
GO:0003338	BP	GO:0003338	metanephros morphogenesis	9/2018	31/18870	0.0040665	0.0236356	0.0163841	WNT7B/SMO/HES1/PKD1/SIX2/FRAS1/SOX9/CALB1/FOXJ1	9
GO:0050482	BP	GO:0050482	arachidonic acid secretion	9/2018	31/18870	0.0040665	0.0236356	0.0163841	PLA2R1/PLA2G3/NMB/PLA2G12B/ANXA1/PLA2G10/PLA2G4F/PLA2G2D/PLA2G2A	9
GO:0090322	BP	GO:0090322	regulation of superoxide metabolic process	9/2018	31/18870	0.0040665	0.0236356	0.0163841	NFE2L2/BMP7/TGFB1/GSTP1/F2RL1/PON3/TYROBP/CD177/H19	9
GO:1903963	BP	GO:1903963	arachidonate transport	9/2018	31/18870	0.0040665	0.0236356	0.0163841	PLA2R1/PLA2G3/NMB/PLA2G12B/ANXA1/PLA2G10/PLA2G4F/PLA2G2D/PLA2G2A	9
GO:0043281	BP	GO:0043281	regulation of cysteine-type endopeptidase activity involved in apoptotic process	29/2018	163/18870	0.00414067	0.0240222	0.0166521	SMAD3/SIAH2/SFN/PAK2/SRC/CASP2/SOX2/CSNK2A1/AKT1/BCL2L13/BID/PPM1F/FOXL2/MAP3K5/NGFR/SNCA/TNFSF10/CD44/ACVR1C/MYC/KLF4/SOX7/BCL2L10/ATP2A3/ROBO1/EPHA7/S100A8/MAGEA3/S100A9	29
GO:0016126	BP	GO:0016126	sterol biosynthetic process	15/2018	67/18870	0.00414579	0.0240222	0.0166521	SREBF2/HMGCS1/CYB5R2/NSDHL/DHCR7/LSS/CYB5R3/HMGCR/SQLE/SREBF1/MVD/ERLIN2/FDFT1/G6PD/CES1	15
GO:0051057	BP	GO:0051057	positive regulation of small GTPase mediated signal transduction	15/2018	67/18870	0.00414579	0.0240222	0.0166521	F11R/RTN4R/SRC/NOTCH1/P2RY10/AUTS2/GPR65/ARRB1/ITPKB/PIK3CG/GPR174/F2RL1/F2RL2/ROBO1/TGM2	15
GO:0043491	BP	GO:0043491	phosphatidylinositol 3-kinase/protein kinase B signal transduction	46/2018	290/18870	0.00414886	0.0240222	0.0166521	DDR1/LEMD2/DLG1/SESN3/TYRO3/NTRK2/PIK3R4/IGF1R/PLXNB1/PIK3CA/SRC/EGFR/HSP90AB1/BTBD10/FAM110C/AKT1/PPARA/STK11/DAG1/EPHA2/PTPN13/HCST/PLEKHA1/DAB2IP/PHLDA3/CX3CL1/TGFB1/MFHAS1/PIK3CG/NTS/F2RL1/MERTK/AGT/DDIT3/PDGFA/SOX9/FCGR3A/HBEGF/KIT/RASD2/TREM2/AKR1C2/IGFBP5/TWIST1/AKR1C3/H19	46
GO:0031348	BP	GO:0031348	negative regulation of defense response	50/2018	321/18870	0.00419163	0.0242324	0.0167978	MAPKBP1/PTPRS/TTLL12/ELF4/SMAD3/FXR1/TYRO3/SRC/SUSD4/GIT1/RNF26/NR1D1/BCR/AKT1/PPARA/LDLR/PPARD/IL22RA1/TRIM45/PARP1/PRKDC/SMPDL3B/IFI16/PTPN22/CX3CL1/KLF4/TGFB1/FCGR2B/SERPINB4/MFHAS1/GSTP1/TNFAIP8L2/F2RL1/SPINK5/IER3/AURKB/ADA/CST7/FGL2/SLC39A8/KRT1/PTPRC/HAVCR2/VSIG4/HLA-DRB1/RAB7B/PLA2G10/TREM2/PBK/MMP12	50
GO:0050764	BP	GO:0050764	regulation of phagocytosis	20/2018	100/18870	0.00419315	0.0242324	0.0167978	CSK/BCR/TUB/ITGA2/FCGR2B/F2RL1/BTK/FCGR1A/MERTK/SPHK1/C2/IL2RG/PTPRC/CD300LF/FCN1/FCER1G/TREM2/TGM2/SFTPD/ALOX15	20
GO:0060538	BP	GO:0060538	skeletal muscle organ development	31/2018	178/18870	0.00432103	0.0249477	0.0172936	GPC1/LEMD2/SMO/FXR1/KLF5/EP300/SVIL/NOTCH1/DAG1/TBX1/RYR1/DLL1/FOXL2/GTF3C5/PITX1/HOXD10/IGSF8/DMRTA2/TGFB1/HSD17B1/VAMP5/MYH14/SIX4/BCL9L/SHOX2/MEF2C/HOXD9/CAV2/EGR1/MSC/TWIST1	31
GO:0032984	BP	GO:0032984	protein-containing complex disassembly	40/2018	245/18870	0.00435102	0.0250763	0.0173828	TRPV4/TFIP11/LIMA1/SMARCB1/WDR47/MICAL3/PIK3R4/IGF1R/SH3GL1/SMARCD2/SH3BP1/SMARCD1/PIK3CA/GSK3B/ATP2A2/CLASP1/SVIL/SPAST/TRIOBP/PEX5/SPTBN2/HMGA1/SSRP1/CKAP5/MID1/SMARCA4/EIF5A2/MYC/TPX2/SH3GL3/MAP1LC3C/CKAP2/F2RL1/ADD3/ADD2/KIF2C/NFE2/MAP1B/DDIT4/VIL1	40
GO:0032233	BP	GO:0032233	positive regulation of actin filament bundle assembly	14/2018	61/18870	0.0043557	0.0250763	0.0173828	ARHGEF5/SMAD3/EPHA1/NF2/PPM1F/PAK1/GPR65/CX3CL1/FLNA/MTSS1/PFN2/WNT11/VIL1/SFRP1	14
GO:1900024	BP	GO:1900024	regulation of substrate adhesion-dependent cell spreading	14/2018	61/18870	0.0043557	0.0250763	0.0173828	CRKL/ACTN4/RCC2/TRIOBP/CORO1C/TACSTD2/FLNA/FBLN1/FGA/FGG/PKP2/FGB/RAC3/PDPN	14
GO:0045471	BP	GO:0045471	response to ethanol	23/2018	121/18870	0.00437926	0.0251642	0.0174437	EIF4G1/FGFR2/USP46/IGF1R/CLDN1/ADH7/EHMT2/GOT2/PPARA/UGT1A1/HDAC2/SREBF1/CPT1A/TBXAS1/NPPC/SPINK1/CYBB/GABBR1/G6PD/CLDN3/TNC/NR0B2/S100A8	23
GO:0051100	BP	GO:0051100	negative regulation of binding	23/2018	121/18870	0.00437926	0.0251642	0.0174437	PTPRF/TFIP11/SMO/GSK3B/ATP2A2/AKT1/TFAP4/HEY1/CTNNBIP1/CDKN1A/SORL1/IFI16/PCSK9/HMGA2/MDFI/DDX11/DDIT3/CRMP1/PLN/AURKB/GZMA/ATP2A3/DKK1	23
GO:0044774	BP	GO:0044774	mitotic DNA integrity checkpoint signaling	18/2018	87/18870	0.00441738	0.0252709	0.0175177	FZR1/CASP2/RFWD3/TOPBP1/MDC1/DTL/CHEK2/CDKN1A/PRKDC/GTSE1/CDC6/EME1/BLM/PLK1/BRCA1/IER3/CHEK1/MUC1	18
GO:0048708	BP	GO:0048708	astrocyte differentiation	18/2018	87/18870	0.00441738	0.0252709	0.0175177	SMO/EIF2B5/NOTCH1/MAPK1/NR1D1/APP/LDLR/DLL1/HES1/CDK6/EPHA4/SERPINE2/GAP43/SOX9/C1QA/TREM2/S100A8/S100A9	18
GO:0071868	BP	GO:0071868	cellular response to monoamine stimulus	18/2018	87/18870	0.00441738	0.0252709	0.0175177	SIN3A/GSK3B/CHRM3/SLC9A1/GNA11/HDAC2/KLF16/SNCA/GNA15/HTR7/FLNA/SRD5A1/GNA14/HTR2C/CAV2/GNAZ/TGM2/HTR3A	18
GO:0071870	BP	GO:0071870	cellular response to catecholamine stimulus	18/2018	87/18870	0.00441738	0.0252709	0.0175177	SIN3A/GSK3B/CHRM3/SLC9A1/GNA11/HDAC2/KLF16/SNCA/GNA15/HTR7/FLNA/SRD5A1/GNA14/HTR2C/CAV2/GNAZ/TGM2/HTR3A	18
GO:0003161	BP	GO:0003161	cardiac conduction system development	10/2018	37/18870	0.00443532	0.0252709	0.0175177	GJB6/NOTCH1/DSG2/HEY1/GJA1/TBX3/NKX2-5/SHOX2/TBX18/MSC	10
GO:0009303	BP	GO:0009303	rRNA transcription	10/2018	37/18870	0.00443532	0.0252709	0.0175177	SMARCB1/IPPK/NCL/GTF3C1/SMARCA4/TCOF1/GTF3C5/NPM3/DDX11/ANG	10
GO:0035883	BP	GO:0035883	enteroendocrine cell differentiation	10/2018	37/18870	0.00443532	0.0252709	0.0175177	SMO/GSK3B/WNT5A/AKT1/DLL1/HES1/GDF11/CDK6/BMP5/ASCL1	10
GO:0044319	BP	GO:0044319	wound healing, spreading of cells	10/2018	37/18870	0.00443532	0.0252709	0.0175177	DDR1/ADAM17/CLASP1/PHLDB2/CD44/PDCD10/FLNA/HBEGF/PDPN/MMP12	10
GO:0090505	BP	GO:0090505	epiboly involved in wound healing	10/2018	37/18870	0.00443532	0.0252709	0.0175177	DDR1/ADAM17/CLASP1/PHLDB2/CD44/PDCD10/FLNA/HBEGF/PDPN/MMP12	10
GO:2000737	BP	GO:2000737	negative regulation of stem cell differentiation	8/2018	26/18870	0.00450039	0.0256176	0.017758	NFE2L2/JAG1/GSK3B/NOTCH1/HES1/TBX3/TCF15/EZH2	8
GO:0014002	BP	GO:0014002	astrocyte development	11/2018	43/18870	0.00459885	0.0259554	0.0179922	SMO/EIF2B5/NR1D1/APP/LDLR/DLL1/CDK6/C1QA/TREM2/S100A8/S100A9	11
GO:0045663	BP	GO:0045663	positive regulation of myoblast differentiation	11/2018	43/18870	0.00459885	0.0259554	0.0179922	SMARCB1/LRRC8A/SMARCD2/SMARCD1/ACTL6A/SMARCA4/MAP3K5/SMARCA2/MEF2C/IGFBP3/CXCL9	11
GO:0099084	BP	GO:0099084	postsynaptic specialization organization	11/2018	43/18870	0.00459885	0.0259554	0.0179922	CRKL/PTPRS/DLG1/IL1RAP/SPTBN2/SYNGAP1/LRRC4/NLGN2/LRFN4/GAP43/NPTX1	11
GO:0006206	BP	GO:0006206	pyrimidine nucleobase metabolic process	6/2018	16/18870	0.00460678	0.0259554	0.0179922	RRM1/UMPS/CAD/MAPK1/CPS1/CDA	6
GO:0006266	BP	GO:0006266	DNA ligation	6/2018	16/18870	0.00460678	0.0259554	0.0179922	TFIP11/XRCC6/LIG1/LIG3/RAD51/TOP2A	6
GO:0010715	BP	GO:0010715	regulation of extracellular matrix disassembly	6/2018	16/18870	0.00460678	0.0259554	0.0179922	DDR1/CLASP1/FSCN1/TGFB1/DPP4/PDPN	6
GO:0010819	BP	GO:0010819	regulation of T cell chemotaxis	6/2018	16/18870	0.00460678	0.0259554	0.0179922	ADAM17/WNT5A/CCR2/S100A7/XCL1/CXCL13	6
GO:0042448	BP	GO:0042448	progesterone metabolic process	6/2018	16/18870	0.00460678	0.0259554	0.0179922	ADM/SRD5A1/EGR1/AKR1C2/AKR1C1/AKR1C3	6
GO:0070254	BP	GO:0070254	mucus secretion	6/2018	16/18870	0.00460678	0.0259554	0.0179922	TRAF3IP2/FOSL2/P2RY2/ADA/ALOX12B/AGR2	6
GO:0090136	BP	GO:0090136	epithelial cell-cell adhesion	6/2018	16/18870	0.00460678	0.0259554	0.0179922	JUP/SRF/DSP/ITGB5/VCL/KIT	6
GO:1902285	BP	GO:1902285	semaphorin-plexin signaling pathway involved in neuron projection guidance	6/2018	16/18870	0.00460678	0.0259554	0.0179922	SEMA3F/PLXNA1/PLXNB2/PLXNB1/ECE1/PLXNB3	6
GO:0001774	BP	GO:0001774	microglial cell activation	12/2018	49/18870	0.0046121	0.0259612	0.0179962	NR1D1/APP/LDLR/SNCA/CX3CL1/AIF1/SPHK1/CST7/PTPRC/TYROBP/C1QA/TREM2	12
GO:0043542	BP	GO:0043542	endothelial cell migration	45/2018	284/18870	0.00463259	0.0260524	0.0180594	JUP/SRF/NFE2L2/BCAS3/ADAM17/SH3BP1/PIK3CA/SEMA4A/NOTCH1/WNT5A/AKT1/SNAI2/HSPB1/PRKX/MYH9/EPHA2/DNAJA4/S100A2/GIPC1/GPI/FGFBP1/PLEKHG5/DAB2IP/BCAR1/EPHB4/PDCD10/KLF4/TGFB1/FUT1/PTN/PIK3CG/AGT/LPXN/MEF2C/ATOH8/CDH13/DPP4/ANXA1/ROBO1/ID1/S100P/APOH/S100A12/CXCL13/S100A9	45
GO:0002790	BP	GO:0002790	peptide secretion	40/2018	246/18870	0.00467311	0.026256	0.0182005	TRPV4/LRRC8A/PFKL/VSNL1/CHRM3/NR1D1/GNA11/RAB11FIP5/PFKM/SLC16A1/SREBF1/ACVR1C/NLGN2/TM7SF3/IL1RN/ABCA12/CPT1A/F2RL1/TRPM4/PLA2G6/FGA/HTR2C/TIAM1/FGG/SPINK1/GABBR1/FGB/RPH3AL/F2RL2/GNAZ/CD74/FOXA2/HLA-DRB1/GPR27/ADCY8/ANXA1/DOC2B/NR0B2/S100A8/SFRP1	40
GO:0002888	BP	GO:0002888	positive regulation of myeloid leukocyte mediated immunity	7/2018	21/18870	0.00475378	0.0266106	0.0184464	DHX36/TICAM1/F2RL1/BTK/FCGR1A/TYROBP/CD177	7
GO:0010566	BP	GO:0010566	regulation of ketone biosynthetic process	7/2018	21/18870	0.00475378	0.0266106	0.0184464	CLCN2/ADM/COQ3/DKK3/BMP5/EGR1/AKR1C3	7
GO:0060004	BP	GO:0060004	reflex	7/2018	21/18870	0.00475378	0.0266106	0.0184464	USP46/AFG3L2/NMB/HPN/ASCL1/NPNT/SLITRK6	7
GO:0071379	BP	GO:0071379	cellular response to prostaglandin stimulus	7/2018	21/18870	0.00475378	0.0266106	0.0184464	AKT1/ACACA/TNC/PTGER2/AKR1C2/AKR1C3/SFRP1	7
GO:0030500	BP	GO:0030500	regulation of bone mineralization	17/2018	81/18870	0.00478892	0.026758	0.0185486	SMAD3/SLC20A2/TFAP2A/BMP7/RXRA/FBN2/ATP2B1/PTN/SRGN/TRPM4/MEF2C/CCR1/SOX9/MGP/FZD9/NELL1/TWIST1	17
GO:0050810	BP	GO:0050810	regulation of steroid biosynthetic process	17/2018	81/18870	0.00478892	0.026758	0.0185486	SREBF2/CLCN2/IGF1R/ADM/NR1D1/SNAI2/ATP1A1/SREBF1/ERLIN2/STAR/DKK3/BMP5/IL1A/EGR1/CGA/CES1/AKR1C3	17
GO:0006874	BP	GO:0006874	intracellular calcium ion homeostasis	48/2018	308/18870	0.0048976	0.02734	0.018952	TRPV4/CHERP/HAP1/ATP2A2/ATP2C1/P2RY1/PLCH2/WNT5A/STIM1/AFG3L2/APP/PLCB3/RYR1/ITPR3/SNCA/ATP13A3/GSTM2/CX3CL1/ATP2B1/FLNA/CCR2/CLIC2/JPH1/STC2/NPPC/HTR2C/CALCA/DDIT3/PLCD1/PLN/CCR5/PTPRC/CALB2/CCR1/XCL1/CAV2/CCL23/ATP13A5/FZD9/ADCY8/ATP2A3/CCL13/PLCB4/JSRP1/TGM2/CCL8/CALB1/CXCL9	48
GO:0099177	BP	GO:0099177	regulation of trans-synaptic signaling	71/2018	490/18870	0.00490523	0.0273575	0.0189641	CLSTN1/SRF/PTPRS/FXR1/HRAS/NTRK2/USP46/CASK/CYFIP1/HAP1/IGSF11/GSK3B/ATP2A2/P2RY1/GIT1/SYNGR1/WNT5A/MAPK1/BCR/APP/PRNP/DAG1/SLC6A9/YWHAG/CACNA1B/GIPC1/CDH1/HMGCR/ITPR3/SLC38A2/NGFR/BAIAP2/SYNGAP1/SNCA/ERC1/GABRR1/LRP8/LRRC4/NLGN2/CX3CL1/SLC38A1/CCR2/PTN/PPFIA3/FABP5/SRGN/ADORA2B/KCNQ3/MEF2C/EPHA4/SERPINE2/SYNE1/PFN2/BCHE/GABBR1/CALB2/CDC20/MAP1B/NEFL/TYROBP/SLC18A3/MAPK8IP2/ADCY8/PLAT/KIT/EPHA7/R…	71
GO:0050920	BP	GO:0050920	regulation of chemotaxis	38/2018	232/18870	0.00506244	0.0282083	0.0195539	TRPV4/SMAD3/SEMA3F/ADAM17/SEMA4B/ARTN/SEMA4A/NOTCH1/WNT5A/MAPK1/HSPB1/SEMA4F/RYK/PPM1F/SEMA6D/ITGA2/PGF/SEMA4C/SEMA6A/TGFB1/CCR2/PTN/F2RL1/AIF1/TIAM1/S100A7/CDH13/CCR1/XCL1/CD74/CCR4/DPP4/PLA2G7/CCL26/ROBO1/TREM2/SERPINE1/CXCL13	38
GO:0015695	BP	GO:0015695	organic cation transport	14/2018	62/18870	0.00508427	0.0282521	0.0195843	P2RY1/SLC7A8/SLC38A2/SNCA/ADRA2B/ATP13A3/SLCO1A2/ADRA2C/SLC18A3/SLC44A5/SLC44A4/SLC6A14/SLC16A9/SLC22A3	14
GO:0032731	BP	GO:0032731	positive regulation of interleukin-1 beta production	14/2018	62/18870	0.00508427	0.0282521	0.0195843	HK1/SMAD3/WNT5A/HSPB1/APP/IFI16/TRIM16/F2RL1/ORM2/ORM1/LPL/TLR8/TYROBP/EGR1	14
GO:0046824	BP	GO:0046824	positive regulation of nucleocytoplasmic transport	14/2018	62/18870	0.00508427	0.0282521	0.0195843	JUP/SMAD3/SMO/NCBP2/SFN/GSK3B/EP300/BAG3/TRIM28/CDH1/ECT2/FLNA/TGFB1/GLI3	14
GO:0031116	BP	GO:0031116	positive regulation of microtubule polymerization	9/2018	32/18870	0.00512996	0.0283761	0.0196702	DCTN1/CLASP1/GIT1/CKAP5/HSPA1B/DRG1/PAK1/CDK5R1/MAP1B	9
GO:0098868	BP	GO:0098868	bone growth	9/2018	32/18870	0.00512996	0.0283761	0.0196702	FGFR3/RARG/FGFR2/EXT1/FOSL2/COL27A1/NPPC/RARB/SOX9	9
GO:0140058	BP	GO:0140058	neuron projection arborization	9/2018	32/18870	0.00512996	0.0283761	0.0196702	DVL3/PAK6/DVL2/WNT5A/MAP3K13/GRIP1/PTN/SULT4A1/IGF2BP1	9
GO:1901889	BP	GO:1901889	negative regulation of cell junction assembly	9/2018	32/18870	0.00512996	0.0283761	0.0196702	RCC2/SRC/WNT5A/PTPN13/PHLDB2/CORO1C/MMP14/EPHA7/DKK1	9
GO:1902751	BP	GO:1902751	positive regulation of cell cycle G2/M phase transition	9/2018	32/18870	0.00512996	0.0283761	0.0196702	SIN3A/RCC2/RRM1/BRD4/APP/DTL/CDC25A/CDK4/PBX1	9
GO:0051259	BP	GO:0051259	protein complex oligomerization	41/2018	255/18870	0.00515574	0.0284927	0.0197511	KCTD1/LRRC8A/TNFAIP1/CLDN1/TP73/OPA1/RRM1/SPAST/SLC9A1/KCTD15/KCNG1/PRNP/KCTD11/SLC1A5/LRRC8D/RYR1/POLQ/ACACA/EHD3/TRPM7/SNCA/TK1/KCTD3/SHMT2/ECT2/PKD1/BLM/KRT10/STEAP4/TRPM4/KCNJ2/KRT1/RRM2/KCNA3/CD74/ME1/HLA-DRB1/ADCY8/MS4A1/ALOX5AP/AQP4	41
GO:0006278	BP	GO:0006278	RNA-templated DNA biosynthetic process	16/2018	75/18870	0.00516821	0.0285357	0.0197808	RPA1/NAT10/MAP3K4/SRC/HSP90AB1/TNKS1BP1/MAPK1/DKC1/ACD/TCP1/CCT5/CCT4/CCT6A/AURKB/PKIB/NEK2	16
GO:2000116	BP	GO:2000116	regulation of cysteine-type endopeptidase activity	33/2018	195/18870	0.00521789	0.0287838	0.0199528	PERP/SMAD3/SIAH2/SFN/PAK2/SRC/CASP2/SOX2/CSNK2A1/AKT1/BCL2L13/BID/PPM1F/FOXL2/MAP3K5/NGFR/SNCA/TNFSF10/IFI16/CD44/ACVR1C/MYC/KLF4/SOX7/BCL2L10/CST7/ATP2A3/ROBO1/EPHA7/BIRC3/S100A8/MAGEA3/S100A9	33
GO:1904019	BP	GO:1904019	epithelial cell apoptotic process	26/2018	144/18870	0.00524286	0.0288952	0.0200301	NFE2L2/CARM1/IGF1R/SERPINB13/PRKCI/PIAS4/PLA2R1/PAK4/PPARA/JAG2/BID/NPC1/MAP3K5/DAB2IP/TGFB1/NKX2-5/PIK3CG/E2F2/FGA/CD40LG/FGG/FGB/WNT11/AKR1C3/SERPINE1/H19	26
GO:0045732	BP	GO:0045732	positive regulation of protein catabolic process	35/2018	210/18870	0.00526424	0.0289868	0.0200935	NFE2L2/USP5/RNF185/RGMA/PACSIN3/FZR1/RAD23A/TMTC3/GSK3B/KEAP1/CSNK2A1/WNT5A/AKT1/RHBDD3/LDLR/SH3RF2/HSPA1B/VGLL4/DTL/DAB2IP/GPC3/SORL1/PCSK9/GCLC/PLK1/C4BPB/TRIB2/CEBPA/IER3/CDC20/SOX9/TRIB3/NKD2/C4BPA/TREM2	35
GO:0062197	BP	GO:0062197	cellular response to chemical stress	49/2018	317/18870	0.0052874	0.0290744	0.0201543	TRPV4/NFE2L2/ABCC1/SLC2A1/SIN3A/BMP7/PIK3CA/SRC/ATP2A2/EGFR/PLA2R1/KEAP1/PEX5/MAPK1/XRCC6/PTPRK/AKT1/LRRC8D/MAPK13/SLC12A6/PPIF/SLC4A11/PPARGC1B/HSPA1B/HDAC2/PARP1/MAP3K5/PLEKHA1/ANKRD2/SNCA/VRK2/GJB2/PDCD10/ECT2/PCNA/ALDH3B1/BTK/FBP1/RCSD1/AIF1/SPHK1/DDIT3/EZH2/KLF2/G6PD/ANXA1/MMP3/SLC7A11/H19	49
GO:0070167	BP	GO:0070167	regulation of biomineral tissue development	20/2018	102/18870	0.00528975	0.0290744	0.0201543	SMAD3/SLC20A2/TFAP2A/BMP7/NOTCH1/HEY1/RXRA/FBN2/ATP2B1/TGFB1/PTN/SRGN/TRPM4/MEF2C/CCR1/SOX9/MGP/FZD9/NELL1/TWIST1	20
GO:0030857	BP	GO:0030857	negative regulation of epithelial cell differentiation	13/2018	56/18870	0.00532192	0.0291984	0.0202402	JAG1/SMO/GRHL2/FOXJ2/NOTCH1/DLL1/HES1/SIX2/FST/TBX3/EZH2/IL1A/SOX9	13
GO:0045005	BP	GO:0045005	DNA-templated DNA replication maintenance of fidelity	13/2018	56/18870	0.00532192	0.0291984	0.0202402	CARM1/TIMELESS/RFWD3/PARP1/POLE/RBBP8/POLD1/RAD51/EME1/BLM/PCNA/BRCA1/DDX11	13
GO:0090277	BP	GO:0090277	positive regulation of peptide hormone secretion	21/2018	109/18870	0.00535987	0.0293501	0.0203454	LRRC8A/VSNL1/CHRM3/GNA11/PFKM/NLGN2/TM7SF3/TRPM4/PLA2G6/FGA/FGG/SPINK1/GABBR1/FGB/RPH3AL/F2RL2/HLA-DRB1/GPR27/ADCY8/DOC2B/NR0B2	21
GO:0032612	BP	GO:0032612	interleukin-1 production	24/2018	130/18870	0.00536408	0.0293501	0.0203454	HK1/ELF4/SMAD3/GIT1/WNT5A/HSPB1/APP/HDAC2/IFI16/TRIM16/CX3CL1/GSTP1/F2RL1/SPHK1/ORM2/ORM1/LPL/TLR8/PANX2/HAVCR2/TYROBP/ANXA1/TREM2/EGR1	24
GO:0032652	BP	GO:0032652	regulation of interleukin-1 production	24/2018	130/18870	0.00536408	0.0293501	0.0203454	HK1/ELF4/SMAD3/GIT1/WNT5A/HSPB1/APP/HDAC2/IFI16/TRIM16/CX3CL1/GSTP1/F2RL1/SPHK1/ORM2/ORM1/LPL/TLR8/PANX2/HAVCR2/TYROBP/ANXA1/TREM2/EGR1	24
GO:0045444	BP	GO:0045444	fat cell differentiation	40/2018	248/18870	0.00537837	0.0293753	0.0203628	TRPV4/JAG1/SMAD3/CARM1/SENP2/SOX13/KLF5/BMP7/EP300/WDFY2/WNT5A/FOSL2/NR1D1/AKT1/SNAI2/PPARD/TBL1XR1/HES1/SREBF1/LAMB3/RORC/KLF4/TGFB1/XBP1/HMGA2/STEAP4/LRP3/TRIB2/LMO3/TRPM4/CEBPA/HTR2C/DDIT3/WNT5B/LPL/TRIB3/MB/MMP11/RETN/SFRP1	40
GO:0051896	BP	GO:0051896	regulation of phosphatidylinositol 3-kinase/protein kinase B signal transduction	40/2018	248/18870	0.00537837	0.0293753	0.0203628	DDR1/LEMD2/DLG1/SESN3/NTRK2/IGF1R/PLXNB1/PIK3CA/SRC/EGFR/HSP90AB1/FAM110C/PPARA/STK11/DAG1/EPHA2/PTPN13/HCST/PLEKHA1/DAB2IP/PHLDA3/CX3CL1/TGFB1/MFHAS1/PIK3CG/NTS/F2RL1/AGT/DDIT3/PDGFA/SOX9/HBEGF/KIT/RASD2/TREM2/AKR1C2/IGFBP5/TWIST1/AKR1C3/H19	40
GO:0015908	BP	GO:0015908	fatty acid transport	22/2018	116/18870	0.00539208	0.0294008	0.0203805	SLC2A1/PLA2R1/SLCO3A1/AKT1/GOT2/PPARA/PPARD/CROT/ACSL5/FABP5/CPT1A/RBP1/SLC43A3/PLA2G3/NMB/PLA2G12B/IL1A/ANXA1/PLA2G10/PLA2G4F/PLA2G2D/PLA2G2A	22
GO:2000146	BP	GO:2000146	negative regulation of cell motility	58/2018	388/18870	0.00539279	0.0294008	0.0203805	JUP/SRF/NFE2L2/DLG5/JAG1/EPHA1/MCC/RAP2B/SIN3A/KRT16/SAP130/CLASP1/HDAC1/NOTCH1/PTPRK/BCR/AKT1/DAG1/NDRG4/STK24/NF2/DNAJA4/PHLDB2/HDAC2/SEMA6D/GJA1/CDH1/NGFR/DAB2IP/SPINT2/CORO1C/ACVR1C/PDCD10/VCL/PLXNB3/CX3CL1/TACSTD2/KLF4/TGFB1/FBLN1/AIF1/MEF2C/EPHA4/ADA/BMP5/PFN2/WNT11/CLDN3/CD74/DPP4/ROBO1/SPOCK3/IGFBP5/IGFBP3/APOH/SERPINE1/SFRP1/CXCL13	58
GO:0007519	BP	GO:0007519	skeletal muscle tissue development	29/2018	166/18870	0.00539757	0.0294008	0.0203805	GPC1/LEMD2/SMO/KLF5/EP300/SVIL/NOTCH1/TBX1/RYR1/DLL1/FOXL2/GTF3C5/PITX1/HOXD10/IGSF8/DMRTA2/TGFB1/HSD17B1/VAMP5/MYH14/SIX4/BCL9L/SHOX2/MEF2C/HOXD9/CAV2/EGR1/MSC/TWIST1	29
GO:0035633	BP	GO:0035633	maintenance of blood-brain barrier	10/2018	38/18870	0.0054532	0.029624	0.0205353	F11R/CLDN1/GJB6/GJA1/LAMC1/VCL/LSR/TSPAN12/CLDN3/TJP3	10
GO:0043403	BP	GO:0043403	skeletal muscle tissue regeneration	10/2018	38/18870	0.0054532	0.029624	0.0205353	PTGFRN/CD9/KLF5/SOX15/KPNA1/DAG1/FZD7/PPARD/EZH2/ANXA1	10
GO:0090504	BP	GO:0090504	epiboly	10/2018	38/18870	0.0054532	0.029624	0.0205353	DDR1/ADAM17/CLASP1/PHLDB2/CD44/PDCD10/FLNA/HBEGF/PDPN/MMP12	10
GO:0021515	BP	GO:0021515	cell differentiation in spinal cord	12/2018	50/18870	0.00549011	0.0297446	0.0206189	SOX13/NOTCH1/DMRT3/MDGA1/HOXD10/LHX5/SOX6/GLI2/LMO4/GLI3/ASCL1/HOXC10	12
GO:0030865	BP	GO:0030865	cortical cytoskeleton organization	12/2018	50/18870	0.00549011	0.0297446	0.0206189	TRPV4/DLG1/LLGL1/RTKN/EPB41L1/ECT2/RACGAP1/ANLN/IQGAP3/FHOD3/RAC3/VIL1	12
GO:0051646	BP	GO:0051646	mitochondrion localization	12/2018	50/18870	0.00549011	0.0297446	0.0206189	MFN2/MARK1/OPA1/MFN1/HAP1/MARK2/SPAST/FEZ1/TLE6/MAP1B/NEFL/UCHL1	12
GO:0019320	BP	GO:0019320	hexose catabolic process	11/2018	44/18870	0.00555094	0.0300206	0.0208102	HK1/PFKL/HK2/FOXK2/FOXK1/PGAM1/PFKM/TPI1/FUT1/GALM/ENO2	11
GO:0030501	BP	GO:0030501	positive regulation of bone mineralization	11/2018	44/18870	0.00555094	0.0300206	0.0208102	SMAD3/SLC20A2/TFAP2A/BMP7/RXRA/FBN2/ATP2B1/PTN/MEF2C/FZD9/NELL1	11
GO:0000727	BP	GO:0000727	double-strand break repair via break-induced replication	5/2018	12/18870	0.00578044	0.0308203	0.0213645	MCM5/MCM2/MCM3/MCM4/MCM7	5
GO:0002327	BP	GO:0002327	immature B cell differentiation	5/2018	12/18870	0.00578044	0.0308203	0.0213645	TRAF3IP2/LRRC8A/RAG1/PRKDC/KIT	5
GO:0002759	BP	GO:0002759	regulation of antimicrobial humoral response	5/2018	12/18870	0.00578044	0.0308203	0.0213645	EVPL/SPINK5/PGC/KLK5/KLK7	5
GO:0007501	BP	GO:0007501	mesodermal cell fate specification	5/2018	12/18870	0.00578044	0.0308203	0.0213645	EYA2/TBX6/SIX2/HOXA11/DKK1	5
GO:0015801	BP	GO:0015801	aromatic amino acid transport	5/2018	12/18870	0.00578044	0.0308203	0.0213645	SLC7A1/SLC7A8/SLC3A2/SLC7A5/SLC6A14	5
GO:0033235	BP	GO:0033235	positive regulation of protein sumoylation	5/2018	12/18870	0.00578044	0.0308203	0.0213645	TOLLIP/PIAS4/SAE1/PIAS3/RASD2	5
GO:0048755	BP	GO:0048755	branching morphogenesis of a nerve	5/2018	12/18870	0.00578044	0.0308203	0.0213645	FGFR2/BCL11A/MAP3K13/SHOX2/EPHA7	5
GO:0061309	BP	GO:0061309	cardiac neural crest cell development involved in outflow tract morphogenesis	5/2018	12/18870	0.00578044	0.0308203	0.0213645	JAG1/BMP7/HES1/FOLR1/TWIST1	5
GO:0070202	BP	GO:0070202	regulation of establishment of protein localization to chromosome	5/2018	12/18870	0.00578044	0.0308203	0.0213645	DKC1/TCP1/CCT5/CCT4/CCT6A	5
GO:0090232	BP	GO:0090232	positive regulation of spindle checkpoint	5/2018	12/18870	0.00578044	0.0308203	0.0213645	INCENP/CDCA8/AURKB/BIRC5/MAD2L1	5
GO:0090267	BP	GO:0090267	positive regulation of mitotic cell cycle spindle assembly checkpoint	5/2018	12/18870	0.00578044	0.0308203	0.0213645	INCENP/CDCA8/AURKB/BIRC5/MAD2L1	5
GO:1903405	BP	GO:1903405	protein localization to nuclear body	5/2018	12/18870	0.00578044	0.0308203	0.0213645	DKC1/TCP1/CCT5/CCT4/CCT6A	5
GO:1904816	BP	GO:1904816	positive regulation of protein localization to chromosome, telomeric region	5/2018	12/18870	0.00578044	0.0308203	0.0213645	DKC1/TCP1/CCT5/CCT4/CCT6A	5
GO:1904867	BP	GO:1904867	protein localization to Cajal body	5/2018	12/18870	0.00578044	0.0308203	0.0213645	DKC1/TCP1/CCT5/CCT4/CCT6A	5
GO:2001046	BP	GO:2001046	positive regulation of integrin-mediated signaling pathway	5/2018	12/18870	0.00578044	0.0308203	0.0213645	LAMA1/LAMC1/FLNA/LAMB1/NID1	5
GO:0001783	BP	GO:0001783	B cell apoptotic process	8/2018	27/18870	0.00580548	0.0308203	0.0213645	CRKL/TRAF3IP2/BCL6/HSH2D/BTK/AURKB/ADA/CD74	8
GO:0010818	BP	GO:0010818	T cell chemotaxis	8/2018	27/18870	0.00580548	0.0308203	0.0213645	ADAM17/WNT5A/CCR2/PIK3CG/S100A7/XCL1/CCL26/CXCL13	8
GO:0021846	BP	GO:0021846	cell proliferation in forebrain	8/2018	27/18870	0.00580548	0.0308203	0.0213645	FGFR2/RRM1/LHX5/NUMBL/KIF14/BCL11B/GLI3/IGF2BP1	8
GO:0071480	BP	GO:0071480	cellular response to gamma radiation	8/2018	27/18870	0.00580548	0.0308203	0.0213645	TMEM109/HRAS/ELK1/XRCC6/CHEK2/CDKN1A/CRYAB/EGR1	8
GO:0098698	BP	GO:0098698	postsynaptic specialization assembly	8/2018	27/18870	0.00580548	0.0308203	0.0213645	CRKL/PTPRS/IL1RAP/SPTBN2/NLGN2/LRFN4/GAP43/NPTX1	8
GO:0150146	BP	GO:0150146	cell junction disassembly	8/2018	27/18870	0.00580548	0.0308203	0.0213645	SNAI2/CX3CL1/C1QL1/EPHA4/C1QA/TREM2/C1QB/DKK1	8
GO:0014909	BP	GO:0014909	smooth muscle cell migration	19/2018	96/18870	0.00582143	0.030878	0.0214045	DDR1/NFE2L2/PLXNA1/SRC/NDRG4/SEMA6D/ITGA2/S100A11/SORL1/AIF1/DDIT3/MEF2C/PDGFA/ADAMTS1/PLAT/PLAU/IGFBP5/IGFBP3/SERPINE1	19
GO:0051235	BP	GO:0051235	maintenance of location	53/2018	350/18870	0.00585071	0.0310062	0.0214934	SREBF2/HK1/RANGAP1/PISD/TBCCD1/CHERP/HAP1/IGSF11/HK2/KEAP1/PLCH2/AKT1/PPARA/PPARD/NPC1/PLCB3/RYR1/ITPR3/SQLE/SNCA/SREBF1/SORL1/FBN2/ACVR1C/GSTM2/PKD1/CX3CL1/FLNA/CLIC2/JPH1/CPT1A/MDFI/SRGN/HTR2C/DDIT3/PLCD1/PLN/LTBP1/SYNE1/LPL/CCR5/PTPRC/XCL1/MSR1/ASPM/PLA2G10/PLCB4/JSRP1/TREM2/CES1/CXCL9/S100A8/S100A9	53
GO:0032623	BP	GO:0032623	interleukin-2 production	14/2018	63/18870	0.0059079	0.0312405	0.0216558	PRNP/HOMER3/VTCN1/CCR2/HOMER2/IRF4/IL1A/CD3E/PTPRC/HAVCR2/XCL1/VSIG4/ANXA1/SFTPD	14
GO:0032663	BP	GO:0032663	regulation of interleukin-2 production	14/2018	63/18870	0.0059079	0.0312405	0.0216558	PRNP/HOMER3/VTCN1/CCR2/HOMER2/IRF4/IL1A/CD3E/PTPRC/HAVCR2/XCL1/VSIG4/ANXA1/SFTPD	14
GO:2000242	BP	GO:2000242	negative regulation of reproductive process	16/2018	76/18870	0.0059116	0.0312405	0.0216558	BMP7/OVOL1/WNT5A/STK11/MYH9/GJA1/PKMYT1/ACVR1C/TTK/TRIP13/NPPC/PAEP/ADA/IL1A/PLAT/KIT	16
GO:0035282	BP	GO:0035282	segmentation	20/2018	103/18870	0.00592066	0.0312405	0.0216558	SMAD3/SEMA3F/POFUT1/EP300/DMRT2/DVL2/NOTCH1/WNT5A/LAMA5/ACD/DLL1/PRKDC/TBX6/XRCC2/TBX3/TCF15/FOXC1/TBX18/DKK1/SFRP1	20
GO:1901655	BP	GO:1901655	cellular response to ketone	20/2018	103/18870	0.00592066	0.0312405	0.0216558	IGF1R/ADCY3/SRC/ELK1/AKT1/TFAP4/ACACA/GJB2/GNAI1/CDK4/SRD5A1/FBP1/KLF2/DDIT4/TNC/ADCY8/PTGER2/AKR1C2/AKR1C3/SFRP1	20
GO:1902074	BP	GO:1902074	response to salt	55/2018	366/18870	0.00593076	0.0312666	0.0216739	CRKL/SDC1/IGF1R/CLDN1/PIK3CA/EFTUD2/P2RY1/CHRM3/EHMT2/WNT5A/STIM1/GNA11/BCL11A/MAPK13/PPIF/HDAC2/RYR1/CDH1/ITPR3/BAIAP2/ITGA2/EN1/CDK5R1/GNA15/S100A16/AGRN/ECT2/PCNA/GCLC/P2RY2/CIB2/HOMER2/ITPKB/TRPM4/KCNQ3/CEBPA/FGA/SDK1/MEF2C/TIAM1/FGG/CCNA2/IL1A/FGB/G6PD/GCLM/NEFL/ADCY8/ALOX5AP/TGM2/EGR1/AKR1C3/NPTX1/PCSK1/ALOX15	55
GO:0008637	BP	GO:0008637	apoptotic mitochondrial changes	21/2018	110/18870	0.00597352	0.0314374	0.0217923	SFN/OPA1/HK2/GSK3B/AKT1/BID/PPIF/VDAC2/LMNA/EYA2/TMEM14A/TNFSF10/PARL/GCLC/IER3/BIK/MLLT11/GCLM/FZD9/GZMB/NPTX1	21
GO:0014013	BP	GO:0014013	regulation of gliogenesis	21/2018	110/18870	0.00597352	0.0314374	0.0217923	PTPRZ1/CLCN2/TP73/PRKCI/NTN1/HDAC1/NOTCH1/NR1D1/DAG1/LDLR/NF2/SPINT1/HDAC2/HES1/SLC7A5/TGFB1/DLX1/PTN/EZH2/SERPINE2/TREM2	21
GO:0048511	BP	GO:0048511	rhythmic process	46/2018	296/18870	0.00609403	0.0320438	0.0222127	FXR1/TYRO3/SIAH2/NTRK2/SIN3A/IGF1R/GSK3B/EP300/SRC/HDAC1/CASP2/NOTCH1/CSNK2A1/NR1D1/TEF/GNA11/TIMELESS/PPARA/MYBBP1A/RAI1/MTA1/HDAC2/PARP1/NGFR/DTL/PLEKHA1/SREBF1/CDK5R1/PRKDC/RORC/PCNA/HTR7/PTN/CA12/NPPC/NPAS2/EZH2/TOP2A/ADAMTS1/ID1/EGR1/EREG/CGA/NR0B2/RETN/TWIST1	46
GO:0001933	BP	GO:0001933	negative regulation of protein phosphorylation	47/2018	304/18870	0.00618231	0.0324697	0.0225079	EIF4G1/CRKL/PPP2R5D/EPHA1/SFN/PAK2/DUSP7/PARD3/AKT1/HSPB1/PRNP/TFAP4/YWHAG/NF2/CD109/PTPN13/PPM1F/DAB2IP/SNCA/CDKN1A/SORL1/PRKDC/CORO1C/SERPINB3/NCK1/PTPN22/PLK1/TGFB1/GSTP1/TRIB2/FBLN1/SAMSN1/AGT/CEBPA/CBLC/SPINK1/PTPRC/CAMK2N2/TRIB3/PKIB/PBK/ERRFI1/IGFBP3/GPRC5A/DKK1/SFRP1/UCHL1	47
GO:0007492	BP	GO:0007492	endoderm development	17/2018	83/18870	0.00619108	0.0324697	0.0225079	SMAD3/COL7A1/EXT1/HDAC1/SOX2/NOTCH1/ITGB5/DUSP4/LAMB3/LAMC1/LAMA3/MMP14/SOX7/HMGA2/PAX9/LAMB1/DKK1	17
GO:0044773	BP	GO:0044773	mitotic DNA damage checkpoint signaling	17/2018	83/18870	0.00619108	0.0324697	0.0225079	FZR1/CASP2/RFWD3/TOPBP1/MDC1/DTL/CHEK2/CDKN1A/PRKDC/GTSE1/EME1/BLM/PLK1/BRCA1/IER3/CHEK1/MUC1	17
GO:0061900	BP	GO:0061900	glial cell activation	13/2018	57/18870	0.00623419	0.0326676	0.022645	SMO/NR1D1/APP/LDLR/SNCA/CX3CL1/AIF1/SPHK1/CST7/PTPRC/TYROBP/C1QA/TREM2	13
GO:0030449	BP	GO:0030449	regulation of complement activation	7/2018	22/18870	0.00633808	0.0331147	0.022955	SUSD4/C4BPB/CD55/VSIG4/C4BPA/CR2/TREM2	7
GO:1902644	BP	GO:1902644	tertiary alcohol metabolic process	7/2018	22/18870	0.00633808	0.0331147	0.022955	AKR1B10/DKK3/HSD11B2/BMP5/AKR1C2/AKR1C1/AKR1C3	7
GO:0050777	BP	GO:0050777	negative regulation of immune response	34/2018	205/18870	0.0063559	0.0331147	0.022955	TTLL12/TYRO3/SRC/SUSD4/BCR/AKT1/PARP1/BCL6/PRKDC/PGLYRP3/IFI16/TGFB1/FCGR2B/CCR2/SERPINB4/C4BPB/SAMSN1/SPINK5/AURKB/FGL2/PTPRC/HAVCR2/AMBP/XCL1/CD55/VSIG4/HLA-DRB1/ANXA1/C4BPA/CR2/TREM2/ALOX15/FOXJ1/MMP12	34
GO:0060491	BP	GO:0060491	regulation of cell projection assembly	34/2018	205/18870	0.0063559	0.0331147	0.022955	SRF/LIMK2/PLD1/FXR1/WASF2/HRAS/RCC2/KLF5/CYFIP1/HAP1/PIK3CA/GSK3B/SRC/MARK4/FAM110C/FSCN1/AKT1/EPHA2/PLEKHM1/CDC42EP4/CROCC/MYO10/AUTS2/CORO1C/PLXNB3/AGRN/TACSTD2/ANLN/F2RL1/ATP8B1/RAB17/PFN2/GAP43/KIT	34
GO:0061371	BP	GO:0061371	determination of heart left/right asymmetry	15/2018	70/18870	0.00637668	0.0331147	0.022955	SRF/SMAD3/SMO/VANGL2/DVL2/NOTCH1/WNT5A/NDRG4/ARL13B/DLL1/TBX6/TBX3/NKX2-5/MEF2C/FOLR1	15
GO:0034644	BP	GO:0034644	cellular response to UV	18/2018	90/18870	0.00639444	0.0331147	0.022955	EP300/PTPRK/DDB2/STK11/USP28/DHX36/MAPK13/PARP1/POLD1/CDKN1A/CDC25A/MYC/PCNA/MAPK11/AURKB/MMP3/PBK/MMP1	18
GO:0051262	BP	GO:0051262	protein tetramerization	18/2018	90/18870	0.00639444	0.0331147	0.022955	TP73/RRM1/RYR1/ACACA/TRPM7/SNCA/TK1/SHMT2/PKD1/KRT10/TRPM4/KCNJ2/KRT1/RRM2/ME1/HLA-DRB1/MS4A1/AQP4	18
GO:0071867	BP	GO:0071867	response to monoamine	18/2018	90/18870	0.00639444	0.0331147	0.022955	SIN3A/GSK3B/CHRM3/SLC9A1/GNA11/HDAC2/KLF16/SNCA/GNA15/HTR7/FLNA/SRD5A1/GNA14/HTR2C/CAV2/GNAZ/TGM2/HTR3A	18
GO:0071869	BP	GO:0071869	response to catecholamine	18/2018	90/18870	0.00639444	0.0331147	0.022955	SIN3A/GSK3B/CHRM3/SLC9A1/GNA11/HDAC2/KLF16/SNCA/GNA15/HTR7/FLNA/SRD5A1/GNA14/HTR2C/CAV2/GNAZ/TGM2/HTR3A	18
GO:0035115	BP	GO:0035115	embryonic forelimb morphogenesis	9/2018	33/18870	0.00639669	0.0331147	0.022955	TFAP2A/IFT122/HOXA13/EN1/TBX3/SHOX2/HOXA11/HOXD9/TWIST1	9
GO:0038094	BP	GO:0038094	Fc-gamma receptor signaling pathway	9/2018	33/18870	0.00639669	0.0331147	0.022955	SRC/PAK1/FCGR2B/FCGR1A/PLA2G6/PTPRC/FCER1G/FCGR3A/VAV3	9
GO:0043618	BP	GO:0043618	regulation of transcription from RNA polymerase II promoter in response to stress	9/2018	33/18870	0.00639669	0.0331147	0.022955	NFE2L2/SIN3A/BAG3/ANKRD2/NCK1/DDIT3/KLF2/MUC1/EGR1	9
GO:0050869	BP	GO:0050869	negative regulation of B cell activation	9/2018	33/18870	0.00639669	0.0331147	0.022955	BCL6/FCGR2B/BTK/SAMSN1/CTLA4/TYROBP/MNDA/SFRP1/FOXJ1	9
GO:1905207	BP	GO:1905207	regulation of cardiocyte differentiation	9/2018	33/18870	0.00639669	0.0331147	0.022955	EGFR/DHX36/FZD7/DLL1/SOX6/TGFB1/NKX2-5/MEF2C/DKK1	9
GO:0050731	BP	GO:0050731	positive regulation of peptidyl-tyrosine phosphorylation	29/2018	168/18870	0.00640137	0.0331147	0.022955	FGFR3/ADAM17/PAK2/SRC/TNK2/UNC119/PRNP/LRP4/HDAC2/HES1/TSLP/LRP8/CD44/GHR/TGFB1/GPRC5B/FCGR1A/AGT/EPHA4/CD3E/PTPRC/CSPG4/CD74/TNFRSF18/TGFA/HBEGF/KIT/TREM2/CRLF1	29
GO:0060047	BP	GO:0060047	heart contraction	39/2018	243/18870	0.00644401	0.0333069	0.0230882	JUP/DLG1/EXT1/PIK3CA/ATP2A2/DSP/SLC9A1/ADM/EXT2/ATP1A1/DSC2/DSG2/GJA1/EHD3/SREBF1/PPP1R13L/CXADR/GSTM2/NUP155/ATP2B1/FLNA/SLC4A3/NKX2-5/CLIC2/PIK3CG/TRPM4/AGT/SHOX2/FGF12/PLN/ADA/KCNJ2/PKP2/KCNE4/TBX18/HBEGF/ATP2A3/CACNA2D1/TNNC1	39
GO:0001710	BP	GO:0001710	mesodermal cell fate commitment	6/2018	17/18870	0.00648323	0.0333958	0.0231498	EYA2/TBX6/SIX2/KLF4/HOXA11/DKK1	6
GO:0003128	BP	GO:0003128	heart field specification	6/2018	17/18870	0.00648323	0.0333958	0.0231498	EXT1/WNT5A/MEF2C/WNT11/ROBO1/DKK1	6
GO:0043923	BP	GO:0043923	positive regulation by host of viral transcription	6/2018	17/18870	0.00648323	0.0333958	0.0231498	SMARCB1/EP300/ZNF639/TFAP4/SMARCA4/HPN	6
GO:2000310	BP	GO:2000310	regulation of NMDA receptor activity	6/2018	17/18870	0.00648323	0.0333958	0.0231498	CAPN1/APP/SLC6A9/CCR2/MEF2C/MAPK8IP2	6
GO:0051146	BP	GO:0051146	striated muscle cell differentiation	47/2018	305/18870	0.00657105	0.0338194	0.0234435	SRF/PTGFRN/SDC1/SMO/CD9/KLF5/KRT19/NEO1/NOTCH1/SLC9A1/AKT1/PPARA/MYH9/FZD7/NRG1/TBX1/RYR1/DLL1/LMNA/CXADR/SOX6/CSRP2/MMP14/TGFB1/TBX3/NKX2-5/XBP1/SIX4/CD53/SHOX2/MEF2C/EZH2/FHOD3/TNNT3/SYNE1/G6PD/TBX18/CAV2/RARB/ALPK3/SORBS2/ATP11A/IGFBP5/CXCL9/DKK1/CEACAM5/SCGB3A1	47
GO:0014037	BP	GO:0014037	Schwann cell differentiation	10/2018	39/18870	0.00664476	0.0339475	0.0235323	ITGB4/GPC1/NTRK2/NAB2/PARD3/NDRG1/AKT1/DAG1/NAB1/POU3F1	10
GO:0032350	BP	GO:0032350	regulation of hormone metabolic process	10/2018	39/18870	0.00664476	0.0339475	0.0235323	CLCN2/IGF1R/ADM/ATP1A1/STC2/DKK3/BMP5/HPN/EGR1/AKR1C3	10
GO:0045746	BP	GO:0045746	negative regulation of Notch signaling pathway	10/2018	39/18870	0.00664476	0.0339475	0.0235323	BMP7/AKT1/HEY1/DLL1/CBFA2T2/BCL6/MMP14/ARRB1/DLX1/MAGEA1	10
GO:0097242	BP	GO:0097242	amyloid-beta clearance	10/2018	39/18870	0.00664476	0.0339475	0.0235323	SRF/IGF1R/HDAC1/LDLR/LRP4/HMGCR/PLA2G3/MSR1/TREM2/MARCO	10
GO:0099068	BP	GO:0099068	postsynapse assembly	10/2018	39/18870	0.00664476	0.0339475	0.0235323	CRKL/PTPRS/IL1RAP/WNT5A/SPTBN2/LRP4/NLGN2/LRFN4/GAP43/NPTX1	10
GO:0030890	BP	GO:0030890	positive regulation of B cell proliferation	11/2018	45/18870	0.00665171	0.0339475	0.0235323	TFRC/BCL6/TICAM1/CDKN1A/TNFSF13B/BTK/MEF2C/ADA/PTPRC/CD74/VAV3	11
GO:0031641	BP	GO:0031641	regulation of myelination	11/2018	45/18870	0.00665171	0.0339475	0.0235323	RARG/DLG1/PTPRZ1/CYFIP1/PARD3/AKT1/DAG1/PTN/KIF14/CST7/RARB	11
GO:0034331	BP	GO:0034331	cell junction maintenance	11/2018	45/18870	0.00665171	0.0339475	0.0235323	DLG1/DCTN1/CLDN1/SYNGAP1/ERC1/NLGN2/MTSS1/C1QL1/F2RL1/CLDN3/CD177	11
GO:0071604	BP	GO:0071604	transforming growth factor beta production	11/2018	45/18870	0.00665171	0.0339475	0.0235323	SMAD3/ITGB8/HSP90AB1/CDH3/CX3CL1/SERPINB7/AGT/LTBP1/WNT11/XCL1/TYROBP	11
GO:0045936	BP	GO:0045936	negative regulation of phosphate metabolic process	56/2018	376/18870	0.00665187	0.0339475	0.0235323	EIF4G1/CRKL/PPP2R5D/EPHA1/SFN/PAK2/GSK3B/DUSP7/PARD3/AKT1/HSPB1/PRNP/TFAP4/YWHAG/NF2/CD109/PTPN13/PPM1F/PARP1/DAB2IP/SNCA/CDKN1A/SORL1/PRKDC/CORO1C/SERPINB3/NCK1/PTPN22/PLK1/TGFB1/PPP1R14D/MFHAS1/GSTP1/TRIB2/APOC1/FBLN1/SAMSN1/AGT/CEBPA/CBLC/SPINK1/PDGFA/PTPRC/CAMK2N2/TRIB3/FOXA2/PKIB/CDA/PBK/ERRFI1/IGFBP3/GPRC5A/DKK1/SFRP1/UCHL1/H19	56
GO:0002712	BP	GO:0002712	regulation of B cell mediated immunity	14/2018	64/18870	0.00683509	0.034824	0.0241398	SUSD4/TFRC/BCL6/TGFB1/FCGR2B/C4BPB/BTK/FCGR1A/PTPRC/XCL1/C4BPA/CR2/TREM2/FOXJ1	14
GO:0002889	BP	GO:0002889	regulation of immunoglobulin mediated immune response	14/2018	64/18870	0.00683509	0.034824	0.0241398	SUSD4/TFRC/BCL6/TGFB1/FCGR2B/C4BPB/BTK/FCGR1A/PTPRC/XCL1/C4BPA/CR2/TREM2/FOXJ1	14
GO:0032869	BP	GO:0032869	cellular response to insulin stimulus	34/2018	206/18870	0.00685104	0.0348467	0.0241556	SESN3/HRAS/IGF1R/CYFIP1/PIK3CA/PRKCI/GSK3B/SRC/ZNF592/SLC9A1/MAPK1/AKT1/NCL/YWHAG/LPIN3/PARP1/BAIAP2/BCAR1/SREBF1/SORL1/PRKDC/GHR/PCSK9/NCK1/GCLC/ATP2B1/MYO5A/SRD5A1/XBP1/PDK4/FBP1/LPIN2/CAV2/TRIB3	34
GO:0034284	BP	GO:0034284	response to monosaccharide	34/2018	206/18870	0.00685104	0.0348467	0.0241556	SRF/EIF2B5/SMARCB1/SIN3A/IGF1R/PFKL/PIK3CA/GJB6/VSNL1/NR1D1/RAB11FIP5/SLC12A6/SMARCA4/ITGA2/SREBF1/ACVR1C/GCLC/ABCA12/XBP1/TRPM4/PLA2G6/TIAM1/LPL/IL1A/GCLM/FOXA2/HLA-DRB1/GPR27/ADCY8/TREM2/EGR1/NR0B2/NPTX1/PCSK1	34
GO:0050804	BP	GO:0050804	modulation of chemical synaptic transmission	70/2018	489/18870	0.0068902	0.0350165	0.0242733	CLSTN1/SRF/PTPRS/FXR1/HRAS/NTRK2/USP46/CASK/CYFIP1/HAP1/IGSF11/GSK3B/ATP2A2/P2RY1/GIT1/SYNGR1/WNT5A/MAPK1/BCR/APP/PRNP/DAG1/SLC6A9/YWHAG/CACNA1B/GIPC1/CDH1/HMGCR/ITPR3/SLC38A2/NGFR/BAIAP2/SYNGAP1/SNCA/ERC1/GABRR1/LRP8/LRRC4/NLGN2/CX3CL1/SLC38A1/CCR2/PTN/PPFIA3/SRGN/ADORA2B/KCNQ3/MEF2C/EPHA4/SERPINE2/SYNE1/PFN2/BCHE/GABBR1/CALB2/CDC20/MAP1B/NEFL/TYROBP/SLC18A3/MAPK8IP2/ADCY8/PLAT/KIT/EPHA7/RETN/CA…	70
GO:0098656	BP	GO:0098656	monoatomic anion transmembrane transport	26/2018	147/18870	0.00690391	0.0350568	0.0243013	ABCC5/ABCC1/CLCN2/CLCA2/LRRC8A/FXYD3/ABCC10/PRNP/SLC5A6/LRRC8D/SLC12A6/SLC1A4/GABRQ/GABRE/GABRA3/VDAC2/GABRR1/TTYH3/SLC4A3/CLCA4/CLIC2/APOL1/SLC4A4/GABRP/SLC26A9/CLIC6	26
GO:1990778	BP	GO:1990778	protein localization to cell periphery	53/2018	353/18870	0.00693161	0.0351681	0.0243784	EIF4G1/JUP/F11R/CLSTN1/AP2M1/ZDHHC5/PKP3/DLG1/KIF13A/HRAS/ZDHHC8/TSPAN14/PRKCI/EGFR/ATP2C1/WDR72/P2RY1/LAMA5/CSK/ATP1B3/AKT1/PRNP/MAP7/DAG1/EPHA2/RAB40B/ARL13B/RAB38/TUB/CDH1/EHD3/SNCA/SORL1/GNAI1/TESC/FLNA/MYO5A/MMP14/PLK1/TGFB1/GRIP1/ABCA12/SCRIB/VAMP5/PKP2/TSPAN33/AGR2/NKD2/RAB3B/TREM2/VIL1/RAMP1/NPTX1	53
GO:0002237	BP	GO:0002237	response to molecule of bacterial origin	55/2018	369/18870	0.00699714	0.0354709	0.0245883	FGFR2/ADAM17/CLDN1/SRC/GJB6/GIT1/NOTCH1/ADM/WNT5A/MAPK1/FOSL2/NR1D1/BCR/AKT1/UGT1A1/HDAC2/LY96/DAB2IP/SNCA/TICAM1/GJB2/PTPN22/CX3CL1/CDK4/SLC7A5/FCGR2B/XBP1/GSTP1/BTK/CD180/LY86/MEF2C/S100A7/THBD/C2/CCR5/IL1A/HAVCR2/CD55/CXCL2/MRC1/IRF8/PTGER2/CPS1/MMP3/TREM2/CXCL6/CXCL9/SERPINE1/S100A8/PCSK1/CXCL1/CXCL5/CXCL13/S100A9	55
GO:0072332	BP	GO:0072332	intrinsic apoptotic signaling pathway by p53 class mediator	17/2018	84/18870	0.00700757	0.0354941	0.0246044	PERP/TMEM109/TP73/EP300/STK11/MYBBP1A/USP28/CHEK2/PHLDA3/CDKN1A/IFI16/CD44/MYC/E2F2/DDIT4/CD74/MUC1	17
GO:0010563	BP	GO:0010563	negative regulation of phosphorus metabolic process	56/2018	377/18870	0.00702106	0.0355328	0.0246312	EIF4G1/CRKL/PPP2R5D/EPHA1/SFN/PAK2/GSK3B/DUSP7/PARD3/AKT1/HSPB1/PRNP/TFAP4/YWHAG/NF2/CD109/PTPN13/PPM1F/PARP1/DAB2IP/SNCA/CDKN1A/SORL1/PRKDC/CORO1C/SERPINB3/NCK1/PTPN22/PLK1/TGFB1/PPP1R14D/MFHAS1/GSTP1/TRIB2/APOC1/FBLN1/SAMSN1/AGT/CEBPA/CBLC/SPINK1/PDGFA/PTPRC/CAMK2N2/TRIB3/FOXA2/PKIB/CDA/PBK/ERRFI1/IGFBP3/GPRC5A/DKK1/SFRP1/UCHL1/H19	56
GO:0001909	BP	GO:0001909	leukocyte mediated cytotoxicity	25/2018	140/18870	0.00704569	0.0356277	0.024697	TUBB/ULBP3/KLRB1/CEBPG/ULBP1/TGFB1/FCGR2B/SH2D1A/SERPINB4/CD2/SLAMF7/F2RL1/FCGR1A/SLAMF6/HLA-DRA/PTPRC/HAVCR2/XCL1/TREM1/TYROBP/FCGR3A/HLA-DRB1/NKG7/GZMB/CXCL6	25
GO:0048167	BP	GO:0048167	regulation of synaptic plasticity	35/2018	214/18870	0.00709125	0.0358282	0.024836	SRF/FXR1/HRAS/NTRK2/IGSF11/GSK3B/SYNGR1/MAPK1/APP/PRNP/DAG1/YWHAG/GIPC1/HMGCR/ITPR3/BAIAP2/SYNGAP1/SNCA/ERC1/CX3CL1/SLC38A1/PTN/PPFIA3/KCNQ3/MEF2C/EPHA4/SERPINE2/CALB2/CDC20/MAP1B/TYROBP/SLC18A3/ADCY8/KIT/CALB1	35
GO:0006749	BP	GO:0006749	glutathione metabolic process	13/2018	58/18870	0.00726657	0.0365991	0.0253704	NFE2L2/GSTM2/GSTA4/GCLC/GSTM4/GSTP1/GGT6/OPLAH/GSTM3/G6PD/GCLM/GSTA1/SLC7A11	13
GO:0015804	BP	GO:0015804	neutral amino acid transport	13/2018	58/18870	0.00726657	0.0365991	0.0253704	SLC7A8/SLC1A5/SLC6A9/SLC3A2/SLC1A4/SLC38A2/SLC7A5/SLC6A15/SLC38A1/SLC7A7/SLC1A6/SLC6A14/SLC7A11	13
GO:0086065	BP	GO:0086065	cell communication involved in cardiac conduction	13/2018	58/18870	0.00726657	0.0365991	0.0253704	JUP/DSP/ATP1A1/DSC2/DSG2/GJA1/CXADR/NUP155/FLNA/TRPM4/PKP2/TBX18/CACNA2D1	13
GO:0000077	BP	GO:0000077	DNA damage checkpoint signaling	23/2018	126/18870	0.00726795	0.0365991	0.0253704	PRPF19/FZR1/CASP2/FEM1B/USP28/RFWD3/TOPBP1/DOT1L/MDC1/DTL/CHEK2/CDKN1A/RAD51/PRKDC/BRIP1/GTSE1/EME1/BLM/PLK1/BRCA1/IER3/CHEK1/MUC1	23
GO:0042698	BP	GO:0042698	ovulation cycle	15/2018	71/18870	0.00730459	0.0367226	0.025456	TYRO3/IGF1R/SRC/CASP2/NOTCH1/PLEKHA1/PCNA/PTN/CA12/NPPC/ADAMTS1/EGR1/EREG/CGA/RETN	15
GO:0045600	BP	GO:0045600	positive regulation of fat cell differentiation	15/2018	71/18870	0.00730459	0.0367226	0.025456	CARM1/SOX13/KLF5/BMP7/WDFY2/AKT1/SNAI2/PPARD/XBP1/LMO3/TRPM4/CEBPA/HTR2C/LPL/SFRP1	15
GO:0032609	BP	GO:0032609	type II interferon production	22/2018	119/18870	0.00733853	0.0368323	0.025532	HRAS/CD276/WNT5A/PRNP/CEBPG/PGLYRP3/PTPN22/SLC7A5/CCR2/SCRIB/CD2/F2RL1/SLAMF6/DDIT3/TLR8/CD3E/HAVCR2/HLA-DPB1/XCL1/HLA-DPA1/HLA-DRB1/IRF8	22
GO:0032649	BP	GO:0032649	regulation of type II interferon production	22/2018	119/18870	0.00733853	0.0368323	0.025532	HRAS/CD276/WNT5A/PRNP/CEBPG/PGLYRP3/PTPN22/SLC7A5/CCR2/SCRIB/CD2/F2RL1/SLAMF6/DDIT3/TLR8/CD3E/HAVCR2/HLA-DPB1/XCL1/HLA-DPA1/HLA-DRB1/IRF8	22
GO:0045807	BP	GO:0045807	positive regulation of endocytosis	27/2018	155/18870	0.00735993	0.0368545	0.0255474	AP2M1/ABCA13/WNT5A/BCR/DLL1/TUB/ANXA2/ITGA2/SNCA/GPC3/PCSK9/ARRB1/FCGR2B/F2RL1/BTK/FCGR1A/MERTK/C2/SYNE1/IL2RG/PTPRC/CD300LF/FCN1/FCER1G/TREM2/SERPINE1/SFTPD	27
GO:0032703	BP	GO:0032703	negative regulation of interleukin-2 production	8/2018	28/18870	0.00737941	0.0368545	0.0255474	PRNP/HOMER3/HOMER2/PTPRC/HAVCR2/XCL1/VSIG4/SFTPD	8
GO:0046337	BP	GO:0046337	phosphatidylethanolamine metabolic process	8/2018	28/18870	0.00737941	0.0368545	0.0255474	PISD/ETNK2/PLA2G6/PLA2G3/PLA2G10/PLA2G2D/ALOX15/PLA2G2A	8
GO:0060479	BP	GO:0060479	lung cell differentiation	8/2018	28/18870	0.00737941	0.0368545	0.0255474	GRHL2/TP73/SPDEF/KLF2/SOX9/AGR2/ASCL1/FOXJ1	8
GO:0060487	BP	GO:0060487	lung epithelial cell differentiation	8/2018	28/18870	0.00737941	0.0368545	0.0255474	GRHL2/TP73/SPDEF/KLF2/SOX9/AGR2/ASCL1/FOXJ1	8
GO:1903055	BP	GO:1903055	positive regulation of extracellular matrix organization	8/2018	28/18870	0.00737941	0.0368545	0.0255474	SMAD3/CLASP1/FSCN1/DAG1/PHLDB2/TGFB1/SOX9/PDPN	8
GO:0055074	BP	GO:0055074	calcium ion homeostasis	50/2018	331/18870	0.00761199	0.0379848	0.026331	TRPV4/CHERP/HAP1/ATP2A2/ATP2C1/P2RY1/PLCH2/WNT5A/STIM1/AFG3L2/APP/PLCB3/RYR1/ITPR3/SNCA/ATP13A3/GSTM2/CX3CL1/ATP2B1/FLNA/CCR2/CLIC2/CIB2/JPH1/STC2/NPPC/HTR2C/CALCA/DDIT3/PLCD1/PLN/FAM20A/CCR5/PTPRC/CALB2/CCR1/XCL1/CAV2/CCL23/ATP13A5/FZD9/ADCY8/ATP2A3/CCL13/PLCB4/JSRP1/TGM2/CCL8/CALB1/CXCL9	50
GO:0048009	BP	GO:0048009	insulin-like growth factor receptor signaling pathway	12/2018	52/18870	0.00764133	0.0380686	0.026389	IGF1R/PIK3CA/MAPK1/AKT1/CDH3/IGF2R/IGFBP2/GHR/CRIM1/BMP5/IGFBP5/IGFBP3	12
GO:0099172	BP	GO:0099172	presynapse organization	12/2018	52/18870	0.00764133	0.0380686	0.026389	EIF4G1/IL1RAP/WNT5A/APP/LRP4/MDGA1/LRFN3/SNCA/NLGN2/LRFN4/SLITRK6/DKK1	12
GO:0055117	BP	GO:0055117	regulation of cardiac muscle contraction	16/2018	78/18870	0.0076574	0.0381174	0.0264228	JUP/DLG1/ATP2A2/DSP/SLC9A1/DSC2/DSG2/EHD3/GSTM2/NKX2-5/CLIC2/PIK3CG/TRPM4/PLN/KCNJ2/PKP2	16
GO:0018209	BP	GO:0018209	peptidyl-serine modification	47/2018	308/18870	0.00786321	0.0391098	0.0271108	EIF4G1/PNCK/NTRK2/CSNK1G1/MARK1/PAK2/PIK3CA/PRKCI/GSK3B/CSNK1G2/EGFR/HSP90AB1/MARK2/TNKS1BP1/CSNK2A1/WNT5A/MAPK1/TFRC/AKT1/ULK1/APP/PRKX/MAPK13/MAP3K13/PPM1F/GALNT2/PAK1/SNCA/VRK2/MKNK2/CDK5R1/PRKDC/GALNT1/CD44/PDCD10/NCK1/STK38L/PKD1/MAPK12/TTK/PLK1/TGFB1/GALNT3/STK32A/PFN2/PBK/DKK1	47
GO:0035025	BP	GO:0035025	positive regulation of Rho protein signal transduction	9/2018	34/18870	0.00789044	0.0391489	0.0271379	F11R/RTN4R/P2RY10/GPR65/ARRB1/GPR174/F2RL1/F2RL2/ROBO1	9
GO:0048841	BP	GO:0048841	regulation of axon extension involved in axon guidance	9/2018	34/18870	0.00789044	0.0391489	0.0271379	SEMA3F/SEMA4B/SEMA4A/WNT5A/SEMA4F/RYK/SEMA6D/SEMA4C/SEMA6A	9
GO:0090162	BP	GO:0090162	establishment of epithelial cell polarity	9/2018	34/18870	0.00789044	0.0391489	0.0271379	SH3BP1/PARD3/WNT5A/PTK7/SIPA1L3/HES1/LAMA1/PKD1/TCF15	9
GO:0051101	BP	GO:0051101	regulation of DNA binding	17/2018	85/18870	0.00790874	0.0392077	0.0271786	SMO/EP300/TFAP4/HEY1/ACD/DOT1L/CEBPG/HES1/CDT1/IFI16/TGFB1/HMGA2/MDFI/DDIT3/FOXC1/GZMA/TWIST1	17
GO:0009749	BP	GO:0009749	response to glucose	32/2018	193/18870	0.00796778	0.0394682	0.0273592	SRF/EIF2B5/SMARCB1/SIN3A/IGF1R/PFKL/PIK3CA/GJB6/VSNL1/NR1D1/RAB11FIP5/SLC12A6/SMARCA4/SREBF1/ACVR1C/GCLC/ABCA12/XBP1/TRPM4/PLA2G6/TIAM1/LPL/GCLM/FOXA2/HLA-DRB1/GPR27/ADCY8/TREM2/EGR1/NR0B2/NPTX1/PCSK1	32
GO:0010742	BP	GO:0010742	macrophage derived foam cell differentiation	10/2018	40/18870	0.00802861	0.03964	0.0274783	EP300/WNT5A/PPARA/TGFB1/AGT/PLA2G3/LPL/MSR1/PLA2G10/PLA2G2A	10
GO:0032570	BP	GO:0032570	response to progesterone	10/2018	40/18870	0.00802861	0.03964	0.0274783	IGF1R/SRC/DSG2/GPI/SREBF1/GJB2/TGFB1/FOSL1/DSG1/PTGER2	10
GO:0045616	BP	GO:0045616	regulation of keratinocyte differentiation	10/2018	40/18870	0.00802861	0.03964	0.0274783	GRHL2/GRHL1/NOTCH1/CD109/TRIM16/ABCA12/SGPP1/EZH2/FOXC1/ERRFI1	10
GO:1901532	BP	GO:1901532	regulation of hematopoietic progenitor cell differentiation	10/2018	40/18870	0.00802861	0.03964	0.0274783	NFE2L2/NOTCH1/DHX36/SETD1A/PUS7/HES1/PRKDC/CDK6/TCF15/FOXC1	10
GO:0045814	BP	GO:0045814	negative regulation of gene expression, epigenetic	22/2018	120/18870	0.00810244	0.039972	0.0277085	JARID2/MORC2/LMNB2/SIN3A/HDAC1/TFAP2C/TRIM28/DOT1L/MTA1/HDAC2/BCL6/DNMT1/LMNA/IFI16/MYC/UHRF1/BRCA1/HMGA2/HELLS/EZH2/CHEK1/LHX2	22
GO:0006942	BP	GO:0006942	regulation of striated muscle contraction	19/2018	99/18870	0.00816361	0.0402411	0.027895	JUP/TRPV4/DLG1/ATP2A2/DSP/SLC9A1/ATP1A1/DSC2/DSG2/EHD3/GSTM2/NKX2-5/CLIC2/PIK3CG/TRPM4/PLN/TNNT3/KCNJ2/PKP2	19
GO:0032760	BP	GO:0032760	positive regulation of tumor necrosis factor production	20/2018	106/18870	0.00819207	0.0403486	0.0279695	WNT5A/HSPB1/APP/HDAC2/LY96/TICAM1/TGFB1/CCR2/CD2/BTK/ORM2/ORM1/LPL/IL1A/CYBB/PTPRC/HAVCR2/TYROBP/FCGR3A/TWIST1	20
GO:0032388	BP	GO:0032388	positive regulation of intracellular transport	33/2018	201/18870	0.00826096	0.0406549	0.0281818	JUP/SREBF2/SMAD3/TM9SF4/SMO/BAP1/HPS4/HRAS/NCBP2/SFN/PGAP1/GSK3B/EP300/PRNP/BAG3/STK11/TRIM28/NF2/SAE1/CDH1/ANXA2/FEZ1/DYNC1H1/CDK5R1/SORL1/PDCD10/ECT2/FLNA/TGFB1/ABCA12/SPAG5/GLI3/GZMB	33
GO:0014015	BP	GO:0014015	positive regulation of gliogenesis	15/2018	72/18870	0.00833725	0.0407987	0.0282815	PTPRZ1/CLCN2/TP73/PRKCI/NTN1/HDAC1/NOTCH1/DAG1/SPINT1/HDAC2/HES1/SLC7A5/TGFB1/PTN/SERPINE2	15
GO:0032722	BP	GO:0032722	positive regulation of chemokine production	15/2018	72/18870	0.00833725	0.0407987	0.0282815	TRPV4/ADAM17/WNT5A/APP/TICAM1/TSLP/TGFB1/ADORA2B/F2RL1/AIF1/LPL/HAVCR2/CD74/EGR1/TWIST1	15
GO:0042130	BP	GO:0042130	negative regulation of T cell proliferation	15/2018	72/18870	0.00833725	0.0407987	0.0282815	DLG5/DLG1/PRNP/VTCN1/GPNMB/SCRIB/CTLA4/HAVCR2/XCL1/VSIG4/HLA-DRB1/PLA2G2D/SFTPD/PLA2G2A/FOXJ1	15
GO:0043954	BP	GO:0043954	cellular component maintenance	15/2018	72/18870	0.00833725	0.0407987	0.0282815	DLG1/DCTN1/IGF1R/CLDN1/PRNP/SYNGAP1/ERC1/NLGN2/MTSS1/FCGR2B/C1QL1/F2RL1/CLDN3/TREM2/CD177	15
GO:0046635	BP	GO:0046635	positive regulation of alpha-beta T cell activation	15/2018	72/18870	0.00833725	0.0407987	0.0282815	HSPH1/PTPN22/CCR2/ITPKB/ADA/HLA-DRA/IL2RG/CD3E/PTPRC/RUNX3/GLI3/XCL1/CD55/HLA-DRB1/ANXA1	15
GO:0060411	BP	GO:0060411	cardiac septum morphogenesis	15/2018	72/18870	0.00833725	0.0407987	0.0282815	FGFR2/JAG1/SMO/BMP7/NOTCH1/WNT5A/HEY1/TBX1/HES1/TBX3/NKX2-5/BMP5/DHRS3/WNT11/ROBO1	15
GO:0061035	BP	GO:0061035	regulation of cartilage development	15/2018	72/18870	0.00833725	0.0407987	0.0282815	RARG/SMAD3/WNT5A/SNAI2/PTHLH/ZNF219/SOX6/SIX2/SHOX2/HOXA11/WNT11/GLI3/RARB/WNT9A/SOX9	15
GO:0050890	BP	GO:0050890	cognition	48/2018	317/18870	0.0084092	0.0411177	0.0285026	SRF/PTPRZ1/PAK6/NTRK2/ADCY3/CYFIP1/EP300/SRC/EGFR/DGCR2/GIT1/EHMT2/MAPK1/RAG1/APP/PRNP/NDRG4/LDLR/CIC/SLC1A4/GPI/HMGCR/ITPR3/SYNGAP1/EN1/CNTNAP2/AFF2/FEN1/PTN/C1QL1/FOSL1/HOXA1/MEF2C/HLA-DRA/KCNK2/BCHE/TUSC3/ATP8A1/FZD9/MAPK8IP2/ADCY8/CBR3/KIT/TREM2/TMPRSS11E/CALB1/DKK1/SLC7A11	48
GO:0002886	BP	GO:0002886	regulation of myeloid leukocyte mediated immunity	13/2018	59/18870	0.00842953	0.0411508	0.0285256	BCR/DHX36/TICAM1/FCGR2B/CCR2/ADORA2B/F2RL1/BTK/FCGR1A/PLA2G3/TYROBP/CXCL6/CD177	13
GO:0046686	BP	GO:0046686	response to cadmium ion	13/2018	59/18870	0.00842953	0.0411508	0.0285256	EGFR/MAPK1/AKT1/PRNP/NPC1/GPI/NUDT1/PCNA/GCLC/SLC39A8/CYBB/MT1X/KIT	13
GO:0007265	BP	GO:0007265	Ras protein signal transduction	51/2018	341/18870	0.00856687	0.0414267	0.0287169	F11R/CRKL/RAPGEFL1/MFN2/PLD1/WASF2/CELSR1/HRAS/RAP2B/TNFAIP1/RTN4R/CYFIP1/SH3BP1/NTN1/SRC/GIT1/NOTCH1/BCR/RTKN/WASF1/FOXM1/CDC42EP4/PLEKHG5/NGFR/BCL6/SYNGAP1/DAB2IP/CDKN1A/P2RY10/AUTS2/GPR65/RHOV/ARRB1/ITPKB/PIK3CG/RACGAP1/RGL3/GPR174/F2RL1/FBP1/AIF1/TIAM1/IQGAP3/KIF14/CCNA2/CDH13/F2RL2/RAC3/ROBO1/PDPN/RHOBTB2	51
GO:0051258	BP	GO:0051258	protein polymerization	44/2018	286/18870	0.00857397	0.0414267	0.0287169	TRPV4/KRT5/NDE1/DLG1/DCTN1/CYFIP1/CAMSAP1/CLASP1/SVIL/GIT1/TRIOBP/SPTBN2/FKBP4/CKAP5/WASF1/CDC42EP4/HSPA1B/DRG1/PAK1/BAIAP2/VDAC2/SNCA/TUBG1/TUBG2/CDK5R1/NCK1/TPX2/MAPRE3/UBE2S/FGA/AIF1/FGG/FHOD3/ADD3/ADD2/ANG/PFN2/FGB/MAP1B/NEFL/CCL26/UBE2C/VIL1/ALOX15	44
GO:0003334	BP	GO:0003334	keratinocyte development	5/2018	13/18870	0.00857497	0.0414267	0.0287169	SFN/FOSL2/ABCA12/BCL11B/PALLD	5
GO:0006563	BP	GO:0006563	L-serine metabolic process	5/2018	13/18870	0.00857497	0.0414267	0.0287169	PHGDH/SHMT2/PSPH/SDSL/PSAT1	5
GO:0006971	BP	GO:0006971	hypotonic response	5/2018	13/18870	0.00857497	0.0414267	0.0287169	TRPV4/SLC12A6/SLC4A11/ITGA2/FBP1	5
GO:0015824	BP	GO:0015824	proline transport	5/2018	13/18870	0.00857497	0.0414267	0.0287169	SLC3A2/SLC1A4/SLC38A2/SLC7A5/SLC6A15	5
GO:0021514	BP	GO:0021514	ventral spinal cord interneuron differentiation	5/2018	13/18870	0.00857497	0.0414267	0.0287169	DMRT3/GLI2/LMO4/GLI3/ASCL1	5
GO:0032530	BP	GO:0032530	regulation of microvillus organization	5/2018	13/18870	0.00857497	0.0414267	0.0287169	PLD1/KLF5/FSCN1/ATP8B1/VIL1	5
GO:0051918	BP	GO:0051918	negative regulation of fibrinolysis	5/2018	13/18870	0.00857497	0.0414267	0.0287169	THBD/PLAT/PLAU/APOH/SERPINE1	5
GO:0060670	BP	GO:0060670	branching involved in labyrinthine layer morphogenesis	5/2018	13/18870	0.00857497	0.0414267	0.0287169	FGFR2/GRHL2/ADM/SPINT1/SPINT2	5
GO:1902947	BP	GO:1902947	regulation of tau-protein kinase activity	5/2018	13/18870	0.00857497	0.0414267	0.0287169	NAB2/HSP90AB1/SORL1/EGR1/DKK1	5
GO:1903977	BP	GO:1903977	positive regulation of glial cell migration	5/2018	13/18870	0.00857497	0.0414267	0.0287169	CRKL/CX3CL1/CCR2/TIAM1/TREM2	5
GO:1905244	BP	GO:1905244	regulation of modification of synaptic structure	5/2018	13/18870	0.00857497	0.0414267	0.0287169	CYFIP1/BAIAP2/TIAM1/EPHA4/CTTNBP2	5
GO:0031400	BP	GO:0031400	negative regulation of protein modification process	63/2018	437/18870	0.00858381	0.0414267	0.0287169	EIF4G1/CRKL/SENP2/PPP2R5D/EPHA1/SFN/PAK2/GSK3B/DUSP7/PARD3/U2AF2/AKT1/HSPB1/PRNP/TFAP4/YWHAG/NF2/CD109/PTPN13/PPM1F/SH3RF2/HSPA1B/HDAC2/PIAS3/DAB2IP/SNCA/CDKN1A/SORL1/PRKDC/CORO1C/SERPINB3/NCK1/PTPN22/GCLC/NXN/PLK1/ARRB1/TGFB1/PPP1R14D/BRCA1/MFHAS1/GSTP1/TRIB2/FBLN1/SAMSN1/AGT/CEBPA/CBLC/BEX2/SPINK1/PTPRC/G6PD/MAD2L1/CAMK2N2/TRIB3/PKIB/PBK/ERRFI1/IGFBP3/GPRC5A/DKK1/SFRP1/UCHL1	63
GO:0003015	BP	GO:0003015	heart process	40/2018	255/18870	0.00859529	0.0414267	0.0287169	JUP/DLG1/EXT1/PIK3CA/SRC/ATP2A2/DSP/SLC9A1/ADM/EXT2/ATP1A1/DSC2/DSG2/GJA1/EHD3/SREBF1/PPP1R13L/CXADR/GSTM2/NUP155/ATP2B1/FLNA/SLC4A3/NKX2-5/CLIC2/PIK3CG/TRPM4/AGT/SHOX2/FGF12/PLN/ADA/KCNJ2/PKP2/KCNE4/TBX18/HBEGF/ATP2A3/CACNA2D1/TNNC1	40
GO:0034599	BP	GO:0034599	cellular response to oxidative stress	40/2018	255/18870	0.00859529	0.0414267	0.0287169	NFE2L2/ABCC1/SIN3A/BMP7/SRC/ATP2A2/EGFR/PLA2R1/KEAP1/PEX5/MAPK1/PTPRK/AKT1/MAPK13/PPIF/SLC4A11/PPARGC1B/HSPA1B/HDAC2/PARP1/MAP3K5/PLEKHA1/ANKRD2/SNCA/VRK2/GJB2/PDCD10/ECT2/PCNA/ALDH3B1/BTK/AIF1/SPHK1/EZH2/KLF2/G6PD/ANXA1/MMP3/SLC7A11/H19	40
GO:0006887	BP	GO:0006887	exocytosis	52/2018	349/18870	0.00860297	0.0414308	0.0287197	SDC1/MICAL3/CASK/HAP1/ATP2A2/CLASP1/LLGL1/VSNL1/P2RY1/GIT1/NOTCH1/HGS/SYNGR1/TMEM79/BCR/MYH9/RAB11FIP5/PRSS12/PAK1/ANXA2/SYTL1/SNCA/FCGR2B/CCR2/ABCA12/PPFIA3/SCRIB/PIK3CG/ADORA2B/F2RL1/BTK/SYTL3/PLA2G3/FGA/FGG/TSPAN18/WIPF3/PFN2/FGB/RPH3AL/CCR1/FCGR3A/NKD2/CADPS2/ANXA1/NKG7/KIT/RAB3B/DOC2B/LGI3/CCL8/CD177	52
GO:0030336	BP	GO:0030336	negative regulation of cell migration	55/2018	373/18870	0.00866772	0.0417095	0.0289129	JUP/SRF/NFE2L2/DLG5/JAG1/EPHA1/MCC/RAP2B/SIN3A/KRT16/SAP130/CLASP1/HDAC1/NOTCH1/PTPRK/BCR/AKT1/DAG1/NDRG4/STK24/NF2/DNAJA4/PHLDB2/HDAC2/SEMA6D/GJA1/CDH1/NGFR/DAB2IP/CORO1C/ACVR1C/PDCD10/VCL/PLXNB3/CX3CL1/TACSTD2/KLF4/TGFB1/AIF1/MEF2C/EPHA4/ADA/BMP5/PFN2/WNT11/CLDN3/CD74/DPP4/ROBO1/IGFBP5/IGFBP3/APOH/SERPINE1/SFRP1/CXCL13	55
GO:0010755	BP	GO:0010755	regulation of plasminogen activation	6/2018	18/18870	0.00885783	0.0422557	0.0292915	ANXA2/SERPINE2/PLAT/HPN/PLAU/SERPINE1	6
GO:0016264	BP	GO:0016264	gap junction assembly	6/2018	18/18870	0.00885783	0.0422557	0.0292915	GJB6/GJA1/CNTNAP2/GJB2/AGT/GJB1	6
GO:0019896	BP	GO:0019896	axonal transport of mitochondrion	6/2018	18/18870	0.00885783	0.0422557	0.0292915	OPA1/HAP1/SPAST/FEZ1/NEFL/UCHL1	6
GO:0038128	BP	GO:0038128	ERBB2 signaling pathway	6/2018	18/18870	0.00885783	0.0422557	0.0292915	SRC/EGFR/NRG1/TGFA/HBEGF/EREG	6
GO:0046112	BP	GO:0046112	nucleobase biosynthetic process	6/2018	18/18870	0.00885783	0.0422557	0.0292915	UMPS/GMPS/CAD/SHMT2/ADA/CPS1	6
GO:0070200	BP	GO:0070200	establishment of protein localization to telomere	6/2018	18/18870	0.00885783	0.0422557	0.0292915	DKC1/ACD/TCP1/CCT5/CCT4/CCT6A	6
GO:0090190	BP	GO:0090190	positive regulation of branching involved in ureteric bud morphogenesis	6/2018	18/18870	0.00885783	0.0422557	0.0292915	SMO/WNT2B/SIX4/AGT/SOX9/HOXB7	6
GO:0150079	BP	GO:0150079	negative regulation of neuroinflammatory response	6/2018	18/18870	0.00885783	0.0422557	0.0292915	NR1D1/LDLR/CX3CL1/CST7/PTPRC/TREM2	6
GO:1904031	BP	GO:1904031	positive regulation of cyclin-dependent protein kinase activity	6/2018	18/18870	0.00885783	0.0422557	0.0292915	ADAM17/EGFR/HSP90AB1/AKT1/PKD1/MAPRE3	6
GO:1904666	BP	GO:1904666	regulation of ubiquitin protein ligase activity	6/2018	18/18870	0.00885783	0.0422557	0.0292915	FZR1/PLK1/UBE2S/CDC20/MAD2L1/UBE2C	6
GO:1904872	BP	GO:1904872	regulation of telomerase RNA localization to Cajal body	6/2018	18/18870	0.00885783	0.0422557	0.0292915	DKC1/TCP1/RUVBL1/CCT5/CCT4/CCT6A	6
GO:0006820	BP	GO:0006820	monoatomic anion transport	29/2018	172/18870	0.00887684	0.0423131	0.0293313	ABCC5/ABCC1/CLCN2/CLCA2/LRRC8A/FXYD3/ABCC10/PRNP/SLC5A6/LRRC8D/SLC12A6/SLC4A11/SLC1A4/GABRQ/GABRE/GABRA3/VDAC2/GABRR1/TTYH3/SLC4A3/CLCA4/CLIC2/ATP8B1/APOL1/SLC4A4/GABRP/SLC6A14/SLC26A9/CLIC6	29
GO:0071887	BP	GO:0071887	leukocyte apoptotic process	22/2018	121/18870	0.00892981	0.0425109	0.0294684	CRKL/TRAF3IP2/ADAM17/WNT5A/RAG1/AKT1/BCL6/CHEK2/HSH2D/ITPKB/BTK/MERTK/MEF2C/BCL11B/AURKB/ADA/CD3G/CCR5/GLI3/CD74/ANXA1/SLC7A11	22
GO:0045778	BP	GO:0045778	positive regulation of ossification	12/2018	53/18870	0.00893935	0.0425109	0.0294684	SMAD3/SLC20A2/TFAP2A/BMP7/WNT5A/RXRA/FBN2/ATP2B1/PTN/MEF2C/FZD9/NELL1	12
GO:1902743	BP	GO:1902743	regulation of lamellipodium organization	12/2018	53/18870	0.00893935	0.0425109	0.0294684	WASF2/CYFIP1/PIK3CA/SRC/FSCN1/EPHA2/AUTS2/CORO1C/CD44/PLXNB3/PDPN/VIL1	12
GO:0008584	BP	GO:0008584	male gonad development	26/2018	150/18870	0.00897702	0.0426567	0.0295695	CRKL/SDC1/RRM1/ATN1/SOX15/WNT5A/TFAP2C/WNT2B/NUDT1/PLEKHA1/TNFSF10/BRIP1/TESC/HOXA10/FLNA/SRD5A1/MMP14/SIX4/HOXA11/BIK/IL1A/SOX9/ASPM/KIT/AKR1C3/SFRP1	26
GO:0048144	BP	GO:0048144	fibroblast proliferation	20/2018	107/18870	0.0090896	0.0431495	0.0299111	WNT7B/HRAS/EGFR/WNT5A/FOSL2/NGFR/DAB2IP/CDKN1A/CDC6/MYC/CDK4/CDK6/GSTP1/AGT/SPHK1/CCNA2/PDGFA/CD74/EREG/SFRP1	20
GO:0019217	BP	GO:0019217	regulation of fatty acid metabolic process	19/2018	100/18870	0.00909495	0.0431495	0.0299111	TYSND1/AKT1/PPARA/PPARD/SNCA/SREBF1/FMO4/ERLIN2/BRCA1/FABP5/CPT1A/APOC1/PDK4/PLA2G3/SOX9/TRIB3/CD74/ANXA1/TWIST1	19
GO:0050796	BP	GO:0050796	regulation of insulin secretion	28/2018	165/18870	0.00917988	0.0435184	0.0301668	LRRC8A/PFKL/VSNL1/CHRM3/NR1D1/GNA11/PFKM/SLC16A1/SREBF1/ACVR1C/NLGN2/TM7SF3/ABCA12/CPT1A/F2RL1/TRPM4/PLA2G6/TIAM1/RPH3AL/F2RL2/GNAZ/FOXA2/HLA-DRB1/GPR27/ADCY8/DOC2B/NR0B2/SFRP1	28
GO:0060037	BP	GO:0060037	pharyngeal system development	8/2018	29/18870	0.00925411	0.043836	0.030387	BMP7/TBX1/ECE1/HES1/NKX2-5/SIX4/FOLR1/BMP5	8
GO:0010837	BP	GO:0010837	regulation of keratinocyte proliferation	11/2018	47/18870	0.00935945	0.0442314	0.0306611	IRF6/FGFR2/SFN/CASK/OVOL1/PTPRK/SNAI2/CDH3/CD109/TGM1/BCL11B	11
GO:0035794	BP	GO:0035794	positive regulation of mitochondrial membrane permeability	11/2018	47/18870	0.00935945	0.0442314	0.0306611	GSK3B/SLC9A1/BID/PPIF/VDAC2/EYA2/TMEM14A/GCLC/IER3/FZD9/GZMB	11
GO:0048806	BP	GO:0048806	genitalia development	11/2018	47/18870	0.00935945	0.0442314	0.0306611	TYRO3/WNT5A/HOXA13/DNAJC19/PKD1/HOXD13/SRD5A1/TBX3/MERTK/BMP5/FOXF2	11
GO:0030072	BP	GO:0030072	peptide hormone secretion	38/2018	241/18870	0.00942601	0.0445113	0.0308551	TRPV4/LRRC8A/PFKL/VSNL1/CHRM3/NR1D1/GNA11/RAB11FIP5/PFKM/SLC16A1/SREBF1/ACVR1C/NLGN2/TM7SF3/IL1RN/ABCA12/CPT1A/F2RL1/TRPM4/PLA2G6/FGA/HTR2C/TIAM1/FGG/SPINK1/GABBR1/FGB/RPH3AL/F2RL2/GNAZ/FOXA2/HLA-DRB1/GPR27/ADCY8/ANXA1/DOC2B/NR0B2/SFRP1	38
GO:0071333	BP	GO:0071333	cellular response to glucose stimulus	24/2018	136/18870	0.00944389	0.0445611	0.0308896	SRF/SMARCB1/SIN3A/IGF1R/PIK3CA/GJB6/VSNL1/NR1D1/RAB11FIP5/SLC12A6/SMARCA4/GCLC/ABCA12/XBP1/TRPM4/PLA2G6/TIAM1/GCLM/FOXA2/HLA-DRB1/GPR27/ADCY8/TREM2/NPTX1	24
GO:0030330	BP	GO:0030330	DNA damage response, signal transduction by p53 class mediator	15/2018	73/18870	0.00948258	0.0446741	0.0309679	E2F7/CASP2/PLA2R1/NDRG1/SNAI2/TFAP4/FOXM1/CHEK2/CDKN1A/CD44/GTSE1/BATF/CD74/MUC1/TWIST1	15
GO:1903351	BP	GO:1903351	cellular response to dopamine	15/2018	73/18870	0.00948258	0.0446741	0.0309679	SIN3A/GSK3B/CHRM3/GNA11/HDAC2/KLF16/GNA15/HTR7/FLNA/GNA14/HTR2C/CAV2/GNAZ/TGM2/HTR3A	15
GO:0035136	BP	GO:0035136	forelimb morphogenesis	10/2018	41/18870	0.0096238	0.0451839	0.0313213	TFAP2A/IFT122/HOXA13/EN1/HOXD10/TBX3/SHOX2/HOXA11/HOXD9/TWIST1	10
GO:0090077	BP	GO:0090077	foam cell differentiation	10/2018	41/18870	0.0096238	0.0451839	0.0313213	EP300/WNT5A/PPARA/TGFB1/AGT/PLA2G3/LPL/MSR1/PLA2G10/PLA2G2A	10
GO:0030224	BP	GO:0030224	monocyte differentiation	9/2018	35/18870	0.00963546	0.0451839	0.0313213	MYH9/CTNNBIP1/IFI16/PIR/MYC/CDK6/FASN/CD74/HLA-DRB1	9
GO:0032633	BP	GO:0032633	interleukin-4 production	9/2018	35/18870	0.00963546	0.0451839	0.0313213	IL1RAP/SLC7A5/DDIT3/CD40LG/IRF4/CD3E/HAVCR2/FCER1G/HLA-DRB1	9
GO:0032673	BP	GO:0032673	regulation of interleukin-4 production	9/2018	35/18870	0.00963546	0.0451839	0.0313213	IL1RAP/SLC7A5/DDIT3/CD40LG/IRF4/CD3E/HAVCR2/FCER1G/HLA-DRB1	9
GO:0110110	BP	GO:0110110	positive regulation of animal organ morphogenesis	9/2018	35/18870	0.00963546	0.0451839	0.0313213	WNT5A/WNT2B/NGFR/SIX4/HOXA11/WNT11/SOX9/ROBO1/DKK1	9
GO:1903532	BP	GO:1903532	positive regulation of secretion by cell	44/2018	288/18870	0.00966827	0.0453028	0.0314037	SDC1/LRRC8A/TMEM132A/CLASP1/VSNL1/P2RY1/CHRM3/HGS/GNA11/FOXL2/PFKM/ANXA2/SNCA/NLGN2/TM7SF3/TGFB1/ADORA2B/F2RL1/TRPM4/PLA2G6/PLA2G3/FGA/FGG/ANG/SPINK1/NMB/IL1A/GABBR1/FGB/RPH3AL/F2RL2/SLC18A3/HLA-DRB1/GPR27/ADCY8/CADPS2/PLA2G10/DOC2B/TREM2/NR0B2/RETN/CD177/PCSK1/KCNN4	44
GO:0002381	BP	GO:0002381	immunoglobulin production involved in immunoglobulin-mediated immune response	13/2018	60/18870	0.00973382	0.0454694	0.0315193	RNF168/TRAF3IP2/MSH6/TFRC/UNG/BCL6/TGFB1/EXO1/BTK/CD40LG/PTPRC/XCL1/BATF	13
GO:0006695	BP	GO:0006695	cholesterol biosynthetic process	13/2018	60/18870	0.00973382	0.0454694	0.0315193	SREBF2/HMGCS1/NSDHL/DHCR7/LSS/CYB5R3/HMGCR/SREBF1/MVD/ERLIN2/FDFT1/G6PD/CES1	13
GO:0007566	BP	GO:0007566	embryo implantation	13/2018	60/18870	0.00973382	0.0454694	0.0315193	DDR1/ITGB4/TRIM28/FKBP4/PPARD/GJA1/ACVR1C/TEAD4/HSPG2/FBLN1/STC2/CALCA/TRO	13
GO:1902653	BP	GO:1902653	secondary alcohol biosynthetic process	13/2018	60/18870	0.00973382	0.0454694	0.0315193	SREBF2/HMGCS1/NSDHL/DHCR7/LSS/CYB5R3/HMGCR/SREBF1/MVD/ERLIN2/FDFT1/G6PD/CES1	13
GO:0046546	BP	GO:0046546	development of primary male sexual characteristics	26/2018	151/18870	0.00977168	0.0455761	0.0315932	CRKL/SDC1/RRM1/ATN1/SOX15/WNT5A/TFAP2C/WNT2B/NUDT1/PLEKHA1/TNFSF10/BRIP1/TESC/HOXA10/FLNA/SRD5A1/MMP14/SIX4/HOXA11/BIK/IL1A/SOX9/ASPM/KIT/AKR1C3/SFRP1	26
GO:0071322	BP	GO:0071322	cellular response to carbohydrate stimulus	26/2018	151/18870	0.00977168	0.0455761	0.0315932	SRF/SMARCB1/SIN3A/IGF1R/PIK3CA/GJB6/VSNL1/NR1D1/RAB11FIP5/MAPK13/SLC12A6/SMARCA4/GCLC/ABCA12/XBP1/TRPM4/PLA2G6/FBP1/TIAM1/GCLM/FOXA2/HLA-DRB1/GPR27/ADCY8/TREM2/NPTX1	26
GO:0003407	BP	GO:0003407	neural retina development	16/2018	80/18870	0.00979343	0.0456425	0.0316392	TFAP2A/NTRK2/ACTL6A/CASP2/NOTCH1/SDK2/FJX1/TGIF2/SMARCA4/HES1/GDF11/DLX1/SDK1/TSPAN12/SOX9/CALB1	16
GO:0071216	BP	GO:0071216	cellular response to biotic stimulus	41/2018	265/18870	0.00990994	0.04615	0.031991	GSK3B/SRC/GIT1/NOTCH1/WNT5A/MAPK1/NR1D1/BCR/AKT1/LY96/DAB2IP/TICAM1/PTPN22/CX3CL1/EME1/CDK4/SLC7A5/FCGR2B/XBP1/GSTP1/BTK/CD180/LY86/DDIT3/MEF2C/CCR5/IL1A/HAVCR2/CD55/CXCL2/MRC1/IRF8/MMP3/TREM2/CDA/CXCL6/CXCL9/SERPINE1/CXCL1/CXCL5/CXCL13	41
GO:0016032	BP	GO:0016032	viral process	62/2018	432/18870	0.0099564	0.0463308	0.0321164	ST6GALNAC2/F11R/MORC2/PTBP1/SLC20A2/SMARCB1/TYRO3/ZDHHC8/CLDN1/RAD23A/GSK3B/EP300/EGFR/HDAC1/ILF3/HSP90AB1/MID2/ZNF639/NUP153/NOTCH1/SLC7A1/HCFC1/TFRC/AKT1/ITGB5/PPARA/SLC1A5/DAG1/EPHA2/TFAP4/LDLR/TRIM28/SLC3A2/IGF2R/NPC1/HSPA1B/TMPRSS4/SMARCA4/APOBEC3C/ITGA2/CXADR/APOBEC3B/GALNT1/IFI16/SERPINB3/MGAT4A/HMGA2/CXCR6/PC/KPNA2/TOP2A/CCR5/FCN1/CAV2/CD55/CD74/MRC1/HLA-DRB1/DPP4/CR2/HPN/CCL8	62
GO:0016101	BP	GO:0016101	diterpenoid metabolic process	17/2018	87/18870	0.0099894	0.0464488	0.0321982	CYP2S1/ADH7/SCPEP1/UGT1A1/UGT1A7/CEL/LRP8/CYP2W1/CYP26A1/SRD5A1/AKR1B10/RBP1/DHRS3/ALDH1A1/AKR1C1/CYP2C18/AKR1C3	17
GO:0032386	BP	GO:0032386	regulation of intracellular transport	50/2018	336/18870	0.0100592	0.0467374	0.0323982	JUP/SREBF2/RANGAP1/SMAD3/TM9SF4/SMO/BAP1/HPS4/HRAS/NCBP2/SFN/HAP1/PGAP1/PTPN14/GSK3B/EP300/SRC/NUP153/MAPK1/PRNP/BAG3/STK11/NDRG4/TRIM28/NF2/SAE1/CDH1/ANXA2/NSUN2/FEZ1/SREBF1/DYNC1H1/CDK5R1/SORL1/PDCD10/PCSK9/ECT2/PARL/FLNA/TGFB1/ABCA12/CRYAB/PLA2G3/IER3/PLN/SPAG5/GLI3/MAP1B/GZMB/TNNC1	50
GO:0046785	BP	GO:0046785	microtubule polymerization	18/2018	94/18870	0.0100894	0.0468061	0.0324458	TRPV4/NDE1/DCTN1/CAMSAP1/CLASP1/GIT1/FKBP4/CKAP5/HSPA1B/DRG1/PAK1/SNCA/TUBG1/TUBG2/CDK5R1/TPX2/MAPRE3/MAP1B	18
GO:0051492	BP	GO:0051492	regulation of stress fiber assembly	18/2018	94/18870	0.0100894	0.0468061	0.0324458	F11R/ARHGEF5/SMAD3/EPHA1/WASF2/PAK2/CLASP1/SLC9A1/NF2/ALMS1/PPM1F/PHLDB2/PAK1/GPR65/TACSTD2/PFN2/WNT11/SFRP1	18
GO:1904375	BP	GO:1904375	regulation of protein localization to cell periphery	24/2018	137/18870	0.0103212	0.0478	0.0331348	EIF4G1/AP2M1/ZDHHC5/DLG1/HRAS/ZDHHC8/PRKCI/EGFR/ATP2C1/CSK/AKT1/PRNP/DAG1/EPHA2/RAB38/SNCA/GNAI1/MMP14/PLK1/TGFB1/AGR2/NKD2/TREM2/VIL1	24
GO:0015909	BP	GO:0015909	long-chain fatty acid transport	14/2018	67/18870	0.0103272	0.0478	0.0331348	SLC2A1/PLA2R1/AKT1/ACSL5/FABP5/CPT1A/PLA2G3/NMB/PLA2G12B/ANXA1/PLA2G10/PLA2G4F/PLA2G2D/PLA2G2A	14
GO:0070613	BP	GO:0070613	regulation of protein processing	14/2018	67/18870	0.0103272	0.0478	0.0331348	SRC/PRNP/MYH9/ANXA2/LDLRAD3/MMP14/CST7/SERPINE2/NKD2/PLAT/HPN/PLAU/SERPINE1/MAGEA3	14
GO:0032886	BP	GO:0032886	regulation of microtubule-based process	40/2018	258/18870	0.0103972	0.048087	0.0333337	TRPV4/BICD2/DCTN1/WDR47/HAP1/CAMSAP1/GSK3B/NAT10/CLASP1/GAS2L1/MARK4/MARK2/GIT1/SPAST/STK11/FKBP4/CKAP5/ALMS1/RAE1/PHLDB2/MID1/HSPA1B/DRG1/PAK1/FEZ1/SNCA/WDR62/DYNC1H1/CDK5R1/GNAI1/CCNF/PKD1/TPX2/MAPRE3/PLK1/BRCA1/CKAP2/CATSPER1/SPAG5/MAP1B	40
GO:0045739	BP	GO:0045739	positive regulation of DNA repair	23/2018	130/18870	0.0105687	0.0488428	0.0338576	BCL7A/RNF168/SMARCB1/SMARCD2/SMARCD1/EGFR/ACTL6A/PIAS4/TIMELESS/TRIM28/FOXM1/CEBPG/SMARCA4/RUVBL1/PARP1/EYA2/PRKDC/PCNA/BRCA1/SMARCA2/RAD51AP1/DDX11/NPAS2	23
GO:0036344	BP	GO:0036344	platelet morphogenesis	7/2018	24/18870	0.0106359	0.049079	0.0340214	SRF/BAP1/EP300/MYH9/PRKDC/ACTN1/MEF2C	7
GO:0060706	BP	GO:0060706	cell differentiation involved in embryonic placenta development	7/2018	24/18870	0.0106359	0.049079	0.0340214	GJB5/GRHL2/KRT19/E2F7/SOX15/SPINT2/MDFI	7
GO:0006403	BP	GO:0006403	RNA localization	32/2018	197/18870	0.0107026	0.0493489	0.0342085	BICD2/KHSRP/SENP2/POM121/POLDIP3/NCBP2/SMG7/XPO5/FYTTD1/NUP153/NUP50/IGF2BP2/DKC1/DHX36/NUP93/NUP205/THOC3/CKAP5/TCP1/RAE1/FBL/RUVBL1/NUP188/NSUN2/UPF3B/XPOT/CCT5/CCT4/CCT6A/NUP155/IGF2BP3/IGF2BP1	32
GO:1903350	BP	GO:1903350	response to dopamine	15/2018	74/18870	0.0107487	0.0495239	0.0343298	SIN3A/GSK3B/CHRM3/GNA11/HDAC2/KLF16/GNA15/HTR7/FLNA/GNA14/HTR2C/CAV2/GNAZ/TGM2/HTR3A	15
GO:0001533	CC	GO:0001533	cornified envelope	40/2087	60/19886	2.47781e-25	1.66509e-22	1.22326e-22	JUP/CAPN1/DSC3/DSG3/PKP3/PKP4/KRT17/KRT16/KRT14/DSP/SERPINB5/PKP1/CSTA/HSPB1/PPL/DSC2/NCL/DSG2/SPRR1A/SPRR3/EVPL/ANXA2/TGM1/SPRR1B/SERPINB2/PI3/KRT10/IVL/CNFN/SPRR2G/DSG1/SERPINB12/PKP2/KRT1/SPRR2B/RPTN/ANXA1/SCEL/KLK7/CST6	40
GO:0045178	CC	GO:0045178	basal part of cell	72/2087	301/19886	1.37163e-11	3.54184e-09	2.60201e-09	ITGB4/ABCC5/ABCC1/DLG1/DST/SLC2A1/CLCA2/WASF2/CLDN1/CASK/EGFR/CLASP1/ABCC10/DTNB/KRT14/DSP/P2RY1/SLC41A1/CHRM3/SLC9A1/SLCO3A1/SLC7A1/TFRC/ATP1B3/SLC7A8/SLC5A6/MAP7/ATP1A1/SLC1A5/DAG1/SLC6A9/NDRG4/LDLR/SLC3A2/HOMER3/SLC12A6/SLC4A11/PHLDB2/MAP4K2/ANXA2/RHCG/SLC16A1/ITGA2/SLC2A9/CXADR/CD44/SLCO1A2/PKD1/TACSTD2/SLC7A5/ATP2B1/SLC38A1/SCRIB/PROM2/CA12/SLC43A3/SLC7A7/ATP12A/FOLR1/RAB17/SLC39A8/TGFA/NKD2…	72
GO:0045334	CC	GO:0045334	clathrin-coated endocytic vesicle	34/2087	92/19886	1.58118e-11	3.54184e-09	2.60201e-09	AP2M1/CD9/EGFR/DVL2/WNT5A/STON2/TFRC/LDLR/M6PR/IGF2R/CLTCL1/CD3D/FCGR1A/CTLA4/HLA-DRA/CD3G/HLA-DPB1/CD74/TGFA/SLC18A3/HBEGF/HLA-DPA1/HLA-DRB1/HLA-DQA1/SFTPB/EREG/HLA-DRB5/HLA-DQB1/SFTPD/HLA-DQA2/HLA-DQB2/SFTPA1/SFTPA2/SFTPC	34
GO:0009925	CC	GO:0009925	basal plasma membrane	67/2087	282/19886	9.59305e-11	1.61163e-08	1.18398e-08	ITGB4/ABCC5/ABCC1/DLG1/DST/SLC2A1/CLCA2/WASF2/CLDN1/CASK/EGFR/ABCC10/DTNB/DSP/P2RY1/SLC41A1/CHRM3/SLC9A1/SLCO3A1/SLC7A1/TFRC/ATP1B3/SLC7A8/SLC5A6/MAP7/ATP1A1/SLC1A5/DAG1/SLC6A9/NDRG4/LDLR/SLC3A2/SLC12A6/SLC4A11/MAP4K2/ANXA2/RHCG/SLC16A1/SLC2A9/CXADR/CD44/SLCO1A2/PKD1/TACSTD2/SLC7A5/ATP2B1/SLC38A1/SCRIB/PROM2/CA12/SLC43A3/SLC7A7/ATP12A/FOLR1/RAB17/SLC39A8/TGFA/NKD2/ADCY8/ANXA1/PDPN/SLC4A4/CA9/CLDN…	67
GO:0045177	CC	GO:0045177	apical part of cell	95/2087	469/19886	1.98492e-10	2.66774e-08	1.95985e-08	TRPV4/SLC6A8/ABCC5/JAG1/ABCC1/DLG1/PLD1/SLC20A2/SLC2A1/VANGL2/FZD6/ADAM17/CLDN1/PRKCI/GJB6/PARD6G/DVL2/P2RY1/PARD3/NOTCH1/SLC9A1/SLCO3A1/SPTBN2/SLC7A1/ATP1B3/SLC7A8/APP/SLC5A6/ATP1A1/SLC6A9/DSG2/LDLR/NF2/SLC3A2/FRMD6/SLC4A11/SIPA1L3/BYSL/DLL1/GJA1/ITPR3/PFKM/SLC39A6/RHCG/SLC16A1/UPK1B/TUBG1/IGFBP2/SLC2A9/CLDND1/CD44/SLC5A12/DUOX1/SLCO1A2/SLC7A5/SLC38A1/SLC9A2/CLCA4/HOMER2/SLC15A2/PROM2/CA12/ATP8B…	95
GO:0042613	CC	GO:0042613	MHC class II protein complex	13/2087	17/19886	2.86921e-10	3.21351e-08	2.3608e-08	HLA-DMB/HLA-DMA/HLA-DRA/HLA-DPB1/CD74/HLA-DPA1/HLA-DRB1/HLA-DQA1/HLA-DRB5/HLA-DOA/HLA-DQB1/HLA-DQA2/HLA-DQB2	13
GO:0016323	CC	GO:0016323	basolateral plasma membrane	60/2087	249/19886	5.02496e-10	4.41985e-08	3.24704e-08	ABCC5/ABCC1/DLG1/SLC2A1/WASF2/CLDN1/CASK/EGFR/ABCC10/DSP/P2RY1/SLC41A1/CHRM3/SLC9A1/SLCO3A1/SLC7A1/TFRC/ATP1B3/SLC7A8/SLC5A6/MAP7/ATP1A1/DAG1/SLC6A9/NDRG4/LDLR/SLC3A2/SLC12A6/SLC4A11/MAP4K2/ANXA2/RHCG/SLC16A1/SLC2A9/CXADR/CD44/PKD1/SLC7A5/ATP2B1/SLC38A1/SCRIB/PROM2/CA12/SLC43A3/SLC7A7/ATP12A/FOLR1/RAB17/SLC39A8/TGFA/NKD2/ADCY8/ANXA1/PDPN/SLC4A4/CA9/CLDN8/SLC22A3/CEACAM5/AQP4	60
GO:0016324	CC	GO:0016324	apical plasma membrane	84/2087	403/19886	5.26173e-10	4.41985e-08	3.24704e-08	TRPV4/SLC6A8/ABCC5/JAG1/ABCC1/DLG1/PLD1/SLC20A2/SLC2A1/VANGL2/FZD6/ADAM17/CLDN1/PRKCI/GJB6/PARD6G/P2RY1/PARD3/NOTCH1/SLC9A1/SLCO3A1/SPTBN2/SLC7A1/ATP1B3/SLC7A8/SLC5A6/ATP1A1/SLC6A9/DSG2/SLC3A2/FRMD6/SLC4A11/SIPA1L3/DLL1/GJA1/PFKM/SLC39A6/RHCG/SLC16A1/UPK1B/IGFBP2/SLC2A9/CLDND1/CD44/SLC5A12/DUOX1/SLCO1A2/SLC7A5/SLC38A1/SLC9A2/CLCA4/SLC15A2/PROM2/CA12/ATP8B1/DUOX2/DSG1/ATP12A/FOLR1/RAB17/SLC15A1/KC…	84
GO:0030057	CC	GO:0030057	desmosome	16/2087	27/19886	8.63074e-10	6.44429e-08	4.73429e-08	JUP/PERP/DSC3/DSG3/PKP3/PKP4/DSP/PKP1/PPL/DSC2/DSG2/EVPL/KLHL24/DSG1/PKP2/POF1B	16
GO:0062023	CC	GO:0062023	collagen-containing extracellular matrix	87/2087	429/19886	1.08645e-09	7.30092e-08	5.36361e-08	ITGB4/GPC1/FGFR2/DLG1/PTPRZ1/COL7A1/DST/LAD1/COL4A6/CASK/BMP7/COL4A5/NTN1/COL17A1/ANXA8/WNT5A/LAMA5/DAG1/WNT2B/MATN2/ANXA2/LAMA1/GPC3/LAMB3/LAMC2/EMILIN3/FBN2/LAMC1/AGRN/LAMA3/CTSS/FGL1/MXRA7/SOST/TGFB1/THSD4/FRAS1/COL27A1/LTBP4/HSPG2/FBLN1/TINAGL1/AGT/FGA/ORM2/SERPINB12/S100A7/FGG/WNT5B/LTBP1/ANG/ORM1/FGL2/CSTB/LAMB1/SERPINE2/KRT1/EGFL6/COL25A1/ADAMTS1/CDH13/FGB/FCN1/NID1/SERPINA1/AMBP/CSPG4/LOX…	87
GO:0005912	CC	GO:0005912	adherens junction	48/2087	188/19886	3.58798e-09	2.19193e-07	1.6103e-07	JUP/TRPV4/TRIM29/DLG5/JAG1/FAT2/PKP3/DLG1/PKP4/ITGA6/SH3BP1/TNK2/LLGL1/DSP/PDLIM1/PARD3/TNKS1BP1/NOTCH1/PKP1/NDRG1/PTPRK/CDH3/PAK4/DSC2/DAG1/MYH9/NF2/CDC42EP4/DLL1/CDH1/ANXA2/BAIAP2/CDH24/KLHL24/S100A11/CXADR/VCL/LAMA3/SCRIB/CDCA3/EPHA4/RND1/PKP2/TSPAN33/CDH13/POF1B/ANXA1/PDLIM4	48
GO:0005604	CC	GO:0005604	basement membrane	30/2087	90/19886	4.26945e-09	2.39089e-07	1.75647e-07	ITGB4/DLG1/COL7A1/DST/LAD1/COL4A6/CASK/COL4A5/NTN1/COL17A1/LAMA5/DAG1/ANXA2/LAMA1/LAMB3/LAMC2/LAMC1/AGRN/LAMA3/FRAS1/HSPG2/FBLN1/ANG/LAMB1/EGFL6/ADAMTS1/NID1/TNC/FREM2/NPNT	30
GO:0005819	CC	GO:0005819	spindle	85/2087	431/19886	6.73662e-09	3.48231e-07	2.55828e-07	MAPKBP1/LIMK2/LEMD2/TTLL12/YEATS2/RANGAP1/PLEKHG6/NDE1/KLHL21/TBCCD1/DCTN1/PKP4/MICAL3/RCC2/PRPF19/CLASP1/TUBB/IKBKG/GIT1/SPAST/UNC119/FAM110C/MAPK1/ZW10/AKT1/HSPB1/CBX1/APP/NGRN/MYH9/INCENP/CKAP5/TOPBP1/ALMS1/RAE1/TBL1XR1/WDR5/DYNC1I1/MID1/KIF23/NSUN2/KIF22/STAG1/KIFC1/TUBG1/CLTCL1/TUBG2/IQCB1/WDR62/ZWILCH/TFDP2/BUB1B/ECT2/CDC6/ESPL1/TPX2/TBL1X/MAPRE3/TUBB6/TTK/CENPF/PLK1/KIF11/CKAP2/RACGAP1/TRA…	85
GO:0030669	CC	GO:0030669	clathrin-coated endocytic vesicle membrane	26/2087	74/19886	1.30773e-08	6.2771e-07	4.61146e-07	AP2M1/CD9/EGFR/WNT5A/STON2/TFRC/LDLR/M6PR/IGF2R/CD3D/FCGR1A/HLA-DRA/CD3G/HLA-DPB1/CD74/TGFA/SLC18A3/HBEGF/HLA-DPA1/HLA-DRB1/HLA-DQA1/EREG/HLA-DRB5/HLA-DQB1/HLA-DQA2/HLA-DQB2	26
GO:0030055	CC	GO:0030055	cell-substrate junction	82/2087	431/19886	6.50435e-08	2.91395e-06	2.14073e-06	JUP/ITGB4/FGFR3/TRPV4/CAPN1/LIMA1/ACTN4/DST/CD9/EFS/ADAM17/CASK/CYFIP1/ITGA6/SRC/EGFR/COL17A1/CLASP1/ITGB8/TNS4/PDLIM1/SVIL/GIT1/SLC9A1/TRIOBP/MAPK1/TSPAN9/HSPB1/ITGB5/PAK4/HMGA1/DAG1/MYH9/EPHA2/YWHAG/TLN2/IGF2R/MDC1/WASF1/PTK7/PHLDB2/RND3/HSPA1B/TRIP6/GJA1/AHNAK/PPFIBP1/PAK1/EHD3/KIF23/ITGA2/BCAR1/SNTB1/FBLIM1/CORO1C/CD44/TNFSF13B/VCL/CSRP2/LAMA3/HYOU1/FLNA/MMP14/ZNF185/ACTN1/HSPG2/CIB2/APBB1IP/…	82
GO:0072686	CC	GO:0072686	mitotic spindle	44/2087	184/19886	1.25457e-07	5.26918e-06	3.871e-06	MAPKBP1/LIMK2/YEATS2/RANGAP1/DCTN1/PKP4/RCC2/CLASP1/TUBB/IKBKG/GIT1/MAPK1/NGRN/RAE1/TBL1XR1/WDR5/KIF23/KIF22/STAG1/KIFC1/TUBG1/IQCB1/WDR62/TFDP2/ECT2/CDC6/ESPL1/TPX2/TBL1X/MAPRE3/TUBB6/PLK1/KIF11/CKAP2/RACGAP1/TRAT1/CD180/AURKB/SPAG5/GPX2/MAD2L1/MBIP/ASPM/GEM	44
GO:0005925	CC	GO:0005925	focal adhesion	79/2087	421/19886	2.04347e-07	8.0777e-06	5.93428e-06	JUP/ITGB4/FGFR3/TRPV4/CAPN1/LIMA1/ACTN4/DST/CD9/EFS/ADAM17/CASK/CYFIP1/ITGA6/SRC/EGFR/CLASP1/ITGB8/TNS4/PDLIM1/SVIL/GIT1/SLC9A1/TRIOBP/MAPK1/TSPAN9/HSPB1/ITGB5/PAK4/HMGA1/DAG1/MYH9/EPHA2/YWHAG/TLN2/IGF2R/MDC1/WASF1/PTK7/PHLDB2/RND3/HSPA1B/TRIP6/GJA1/AHNAK/PPFIBP1/PAK1/EHD3/KIF23/ITGA2/BCAR1/SNTB1/FBLIM1/CORO1C/CD44/TNFSF13B/VCL/CSRP2/HYOU1/FLNA/MMP14/ZNF185/ACTN1/HSPG2/APBB1IP/LPXN/S100A7/PALLD/L…	79
GO:0042611	CC	GO:0042611	MHC protein complex	13/2087	25/19886	2.78323e-07	1.03907e-05	7.63352e-06	HLA-DMB/HLA-DMA/HLA-DRA/HLA-DPB1/CD74/HLA-DPA1/HLA-DRB1/HLA-DQA1/HLA-DRB5/HLA-DOA/HLA-DQB1/HLA-DQA2/HLA-DQB2	13
GO:0098687	CC	GO:0098687	chromosomal region	75/2087	399/19886	3.85254e-07	1.36258e-05	1.00102e-05	TFIP11/RANGAP1/NDE1/RPA1/SMARCB1/DCTN1/FLYWCH1/SIN3A/RCC2/MTA2/SMARCD2/MCM5/SMARCD1/NAT10/CLASP1/MCM2/ACTL6A/WRNIP1/MCM3/ZW10/XRCC6/CBX1/INCENP/DHX36/THOC3/ACD/CKAP5/CENPB/DYNC1I1/HDAC2/MCM4/SMARCA4/PARP1/CENPO/CHEK2/KIF22/STAG1/SMC4/DNMT1/CENPM/MCM7/POLD1/CDT1/RAD51/PRKDC/ZWILCH/FEN1/BUB1B/BLM/CDCA5/PCNA/RECQL4/TTK/CENPF/PLK1/CENPI/HELLS/CENPH/CDCA8/RAD51AP1/EZH2/AURKB/SPC24/TOP2A/KIF2C/SPAG5/SP…	75
GO:0031252	CC	GO:0031252	cell leading edge	78/2087	423/19886	5.04923e-07	1.69654e-05	1.24636e-05	ITGB4/TRPV4/NRBP1/LIMA1/BCAS3/DST/MCC/WASF2/DCTN1/ADAM17/CYFIP1/SH3BP1/PIK3CA/PRKCI/SRC/EGFR/LDB1/GIT1/SLC9A1/PTPRK/FSCN1/AKT1/CDC42BPG/DAG1/MYH9/EPHA2/ARHGEF4/NF2/PTPN13/TLN2/WASF1/PHLDB2/AAK1/CDH1/CDC42BPB/SLC39A6/PLEKHG5/PAK1/TRPM7/BAIAP2/GABRE/PLEKHA1/GABRA3/BCAR1/TUBG1/S100A11/FGD1/CNTNAP2/MYO10/CORO1C/CD44/TESC/DUOX1/MYO5A/GDPD2/MTSS1/ACTN1/SCRIB/CDK6/APBB1IP/SAMSN1/DUOX2/AIF1/TIAM1/PALLD/L…	78
GO:0016328	CC	GO:0016328	lateral plasma membrane	22/2087	67/19886	6.51347e-07	2.08431e-05	1.53124e-05	ABCC1/DLG1/VANGL2/CLDN1/DVL2/MARK2/VANGL1/ATP1A1/SLC6A9/DSG2/CDH1/SLC16A1/GJB2/CORO1C/PKD1/TACSTD2/DSG1/IQGAP3/CLDN3/NKD2/ANXA1/GJB1	22
GO:0030139	CC	GO:0030139	endocytic vesicle	66/2087	348/19886	1.36968e-06	4.18376e-05	3.0736e-05	AP2M1/ZDHHC5/WNT7B/SMO/PLD1/CD9/PIK3R4/EGFR/DVL2/HGS/WNT5A/STON2/TFRC/ITGB5/RAB11FIP5/LDLR/GPR161/M6PR/IGF2R/CDC42EP4/HSPH1/RAB38/PLEKHG5/EHD3/DAB2IP/CLTCL1/RIN1/CTSS/HYOU1/CD3D/MTSS1/SLC15A2/FCGR1A/SPHK1/CTLA4/NCF4/WNT5B/RAB17/HLA-DRA/NOSTRIN/CD3G/CYBB/HLA-DPB1/MSR1/CD74/TGFA/SLC18A3/HBEGF/HLA-DPA1/HLA-DRB1/DPP4/HLA-DQA1/RAB7B/SFTPB/EREG/HLA-DRB5/HLA-DQB1/SFTPD/HLA-DQA2/HBB/MARCO/HLA-DQB2/SFTPA1…	66
GO:0042599	CC	GO:0042599	lamellar body	10/2087	17/19886	1.54025e-06	4.5002e-05	3.30607e-05	CKAP4/ABCA12/SPINK5/NAPSA/SFTPB/KLK5/KLK7/SFTPA1/SFTPA2/SFTPC	10
GO:1904813	CC	GO:1904813	ficolin-1-rich granule lumen	31/2087	124/19886	3.24574e-06	9.08806e-05	6.67653e-05	JUP/PSMD2/CAPN1/PGM2/PFKL/KCMF1/HSP90AB1/MAPK1/XRCC6/PSMD11/PDAP1/PSMD3/ALDOC/GPI/PGAM1/HSPA1B/GMFG/VCL/CTSS/GSTP1/BIN2/FGL2/CSTB/CALML5/QPCT/KRT1/FCN1/SERPINA1/MNDA/CDA/HBB	31
GO:0043025	CC	GO:0043025	neuronal cell body	84/2087	489/19886	3.7204e-06	0.000100004	7.34681e-05	PTPRF/PTPRS/DIP2B/CLCN2/FXR1/DCTN1/WDR47/SIAH2/IGF1R/RTN4R/CYFIP1/RRM1/BRD1/SRC/KREMEN1/HDAC1/HSP90AB1/ATXN10/ELK1/CAD/SPTBN2/HCFC1/DNAJB1/SEMA4F/APP/DHX36/LRP4/FKBP4/SLC3A2/PTK7/CACNA1B/ITPR3/SLC38A2/NGFR/BAIAP2/UPF3B/KLHL24/FEZ1/DAB2IP/SNCA/CNTNAP2/MYO10/CDK5R1/SORL1/LRP8/GHR/CX3CL1/TPX2/FLNA/SLC38A1/SRD5A1/GRIP1/CCR2/CRYAB/TRPM4/CALCA/CRMP1/TIAM1/EPHA4/RAB17/ANG/OLFM1/KCNJ2/CNGA3/KCNK2/ENO2/CY…	84
GO:0030136	CC	GO:0030136	clathrin-coated vesicle	44/2087	212/19886	7.41018e-06	0.000186937	0.000137333	AP2M1/CD9/AP1B1/EGFR/TNK2/DVL2/WNT5A/STON2/TFRC/EPN3/LDLR/M6PR/EPN2/IGF2R/AAK1/ECE1/AP3B2/CLTCL1/SH3BP4/CD3D/FCGR1A/CTLA4/FOLR1/HLA-DRA/CD3G/HLA-DPB1/CD74/TGFA/SLC18A3/HBEGF/HLA-DPA1/HLA-DRB1/ADCY8/HLA-DQA1/SFTPB/EREG/HLA-DRB5/HLA-DQB1/SFTPD/HLA-DQA2/HLA-DQB2/SFTPA1/SFTPA2/SFTPC	44
GO:0009897	CC	GO:0009897	external side of plasma membrane	69/2087	387/19886	7.51084e-06	0.000186937	0.000137333	SDC1/CD9/RTN4R/ITGA6/CD276/ULBP3/TFRC/PRNP/DAG1/LDLR/VTCN1/ECE1/MAP3K5/ITGA2/LY6G6C/GHR/PCSK9/ULBP1/SLC7A5/CD3D/SLC38A1/NRCAM/SLC4A3/FCGR2B/CCR2/CD2/SLAMF7/FCGR1A/CD69/SLAMF6/FGA/CXCR6/CD40LG/CTLA4/FGG/THBD/ADA/CSF2RA/FOLR1/CD3G/CD79B/IL2RG/CCR5/CLEC10A/CXCR3/TLR8/CD3E/PTPRC/CDH13/FGB/FCN1/FCER1G/CCR1/CD8A/CD74/TNFRSF18/CCR4/FCGR3A/HLA-DRB1/CD79A/MS4A1/KIT/SELL/FOLR2/PLAU/CXCL9/AZGP1/CRLF1/AQP4	69
GO:0030665	CC	GO:0030665	clathrin-coated vesicle membrane	32/2087	136/19886	8.97041e-06	0.00021529	0.000158162	AP2M1/CD9/AP1B1/EGFR/WNT5A/STON2/TFRC/EPN3/LDLR/M6PR/EPN2/IGF2R/AP3B2/CLTCL1/CD3D/FCGR1A/HLA-DRA/CD3G/HLA-DPB1/CD74/TGFA/SLC18A3/HBEGF/HLA-DPA1/HLA-DRB1/ADCY8/HLA-DQA1/EREG/HLA-DRB5/HLA-DQB1/HLA-DQA2/HLA-DQB2	32
GO:0044291	CC	GO:0044291	cell-cell contact zone	21/2087	72/19886	9.70091e-06	0.000222547	0.000163494	JUP/DLG1/SLC2A1/PKP4/RAP2B/PIK3CA/DSP/SLC9A1/DSC2/DSG2/GJA1/AHNAK/PAK1/CXADR/VCL/ACTN1/SCRIB/VAMP5/TIAM1/KCNJ2/PKP2	21
GO:0030027	CC	GO:0030027	lamellipodium	42/2087	201/19886	9.93512e-06	0.000222547	0.000163494	TRPV4/NRBP1/MCC/WASF2/CYFIP1/SH3BP1/PIK3CA/GIT1/SLC9A1/FSCN1/AKT1/DAG1/EPHA2/NF2/PTPN13/WASF1/CDH1/CDC42BPB/SLC39A6/PLEKHG5/PAK1/BAIAP2/BCAR1/FGD1/MYO10/CORO1C/CD44/TESC/GDPD2/SCRIB/APBB1IP/AIF1/PALLD/CSPG4/DPP4/SORBS2/RAC3/PDLIM4/PDPN/VIL1/CD177/IGF2BP1	42
GO:0031983	CC	GO:0031983	vesicle lumen	60/2087	326/19886	1.07248e-05	0.000232485	0.000170795	JUP/PSMD2/ACTN4/PGM2/PFKL/CYFIP1/TOLLIP/EGFR/TUBB/HSP90AB1/MAPK1/XRCC6/PSMD11/APP/GALNS/PSMD3/ALDOC/GPI/CYB5R3/PGAM1/ANXA2/GMFG/S100A11/DYNC1H1/FRK/SERPINB3/VCL/TGFB1/ACTN1/FABP5/GSTP1/SRGN/FGA/BIN2/ORM2/S100A7/FGG/ADA/ORM1/CSTB/PDGFA/QPCT/POMC/FGB/FCN1/SERPINA1/CTSW/MNDA/GGH/CDA/LYZ/RETN/S100P/APOH/SERPINE1/S100A8/S100A12/PCSK1/CXCL1/S100A9	60
GO:0098978	CC	GO:0098978	glutamatergic synapse	71/2087	407/19886	1.20483e-05	0.000253015	0.000185877	CLSTN1/PTPRS/AP2M1/DLG5/ZDHHC5/DLG1/SEMA3F/FXR1/HRAS/SH3GL1/PAK2/RTN4R/PRKCI/GSK3B/SRC/SEMA4B/KPNA1/P2RY1/ADAM23/IL1RAP/WNT5A/LAMA5/SPTBN2/DGCR8/BCR/AKT1/DNAJB1/SEMA4F/DAG1/HOMER3/GIPC1/NPTXR/PORCN/CDH1/LRFN3/BAIAP2/SYNGAP1/GABRR1/PLEKHA5/LRRC4/STK38L/RGS9/SH3GL3/ATP2B1/FLNA/NRCAM/ACTN1/PPFIA3/SCRIB/C1QL1/HOMER2/SRGN/ADORA2B/TIAM1/EPHA4/RAB17/KCNJ2/CTTNBP2/PFN2/GABBR1/LRFN4/KCNA3/SLC1A6/FZD9/ADCY…	71
GO:0045121	CC	GO:0045121	membrane raft	54/2087	286/19886	1.37798e-05	0.000280607	0.000206148	GPC1/HK1/DLG1/SMO/SLC2A1/EFNB1/RAP2B/IGF1R/ADAM17/RTN4R/SRC/EGFR/TUBB/CLN6/SLC9A1/STIM1/MAPK1/APP/PRNP/ATP1A1/DAG1/LRP4/NPC1/DLL1/GJA1/AHNAK/CDH1/SLC39A6/ANXA2/CXADR/CORO1C/LRP8/ERLIN2/CD48/PROM2/BTK/CBLC/ADD2/MS4A4A/PTPRC/CDH13/CAV2/KCNA3/CD55/CD8A/CD79A/DPP4/ADCY8/MS4A1/PDPN/TREM2/RTN4RL2/OLR1/CD177	54
GO:0098857	CC	GO:0098857	membrane microdomain	54/2087	287/19886	1.52722e-05	0.000301851	0.000221754	GPC1/HK1/DLG1/SMO/SLC2A1/EFNB1/RAP2B/IGF1R/ADAM17/RTN4R/SRC/EGFR/TUBB/CLN6/SLC9A1/STIM1/MAPK1/APP/PRNP/ATP1A1/DAG1/LRP4/NPC1/DLL1/GJA1/AHNAK/CDH1/SLC39A6/ANXA2/CXADR/CORO1C/LRP8/ERLIN2/CD48/PROM2/BTK/CBLC/ADD2/MS4A4A/PTPRC/CDH13/CAV2/KCNA3/CD55/CD8A/CD79A/DPP4/ADCY8/MS4A1/PDPN/TREM2/RTN4RL2/OLR1/CD177	54
GO:0000793	CC	GO:0000793	condensed chromosome	53/2087	281/19886	1.69943e-05	0.000326291	0.000239709	RANGAP1/NDE1/SMARCB1/DCTN1/SIN3A/SMARCD2/SMARCD1/CLASP1/ACTL6A/BRD4/RGS12/ZW10/INCENP/CKAP5/TOPBP1/CENPB/DYNC1I1/SMARCA4/PSMC3IP/CENPO/KIF22/SMC4/CENPM/TUBG1/CDT1/RAD51/ZWILCH/BUB1B/SMC2/BLM/TTK/CENPF/PLK1/CENPI/BRCA1/CENPH/NCAPG2/MKI67/ADD3/AURKB/SPC24/TOP2A/KIF2C/SPAG5/SPC25/BIRC5/ZWINT/CENPA/CHEK1/BUB1/CDC20/MAD2L1/NEK2	53
GO:0060205	CC	GO:0060205	cytoplasmic vesicle lumen	59/2087	325/19886	1.93484e-05	0.00036117	0.000265333	JUP/PSMD2/ACTN4/PGM2/PFKL/CYFIP1/TOLLIP/TUBB/HSP90AB1/MAPK1/XRCC6/PSMD11/APP/GALNS/PSMD3/ALDOC/GPI/CYB5R3/PGAM1/ANXA2/GMFG/S100A11/DYNC1H1/FRK/SERPINB3/VCL/TGFB1/ACTN1/FABP5/GSTP1/SRGN/FGA/BIN2/ORM2/S100A7/FGG/ADA/ORM1/CSTB/PDGFA/QPCT/POMC/FGB/FCN1/SERPINA1/CTSW/MNDA/GGH/CDA/LYZ/RETN/S100P/APOH/SERPINE1/S100A8/S100A12/PCSK1/CXCL1/S100A9	59
GO:0000779	CC	GO:0000779	condensed chromosome, centromeric region	38/2087	182/19886	2.62266e-05	0.000476332	0.000349937	RANGAP1/NDE1/SMARCB1/DCTN1/SIN3A/SMARCD2/SMARCD1/CLASP1/ACTL6A/ZW10/INCENP/CKAP5/CENPB/DYNC1I1/SMARCA4/CENPO/KIF22/CENPM/CDT1/ZWILCH/BUB1B/TTK/CENPF/PLK1/CENPI/CENPH/AURKB/SPC24/KIF2C/SPAG5/SPC25/BIRC5/ZWINT/CENPA/BUB1/CDC20/MAD2L1/NEK2	38
GO:0034774	CC	GO:0034774	secretory granule lumen	58/2087	322/19886	2.86569e-05	0.000496656	0.000364868	JUP/PSMD2/ACTN4/PGM2/PFKL/CYFIP1/TOLLIP/TUBB/HSP90AB1/MAPK1/XRCC6/PSMD11/APP/GALNS/PSMD3/ALDOC/GPI/CYB5R3/PGAM1/ANXA2/GMFG/S100A11/DYNC1H1/FRK/SERPINB3/VCL/TGFB1/ACTN1/FABP5/GSTP1/SRGN/FGA/BIN2/ORM2/S100A7/FGG/ORM1/CSTB/PDGFA/QPCT/POMC/FGB/FCN1/SERPINA1/CTSW/MNDA/GGH/CDA/LYZ/RETN/S100P/APOH/SERPINE1/S100A8/S100A12/PCSK1/CXCL1/S100A9	58
GO:0000775	CC	GO:0000775	chromosome, centromeric region	49/2087	258/19886	2.88238e-05	0.000496656	0.000364868	RANGAP1/NDE1/SMARCB1/DCTN1/FLYWCH1/SIN3A/RCC2/SMARCD2/SMARCD1/CLASP1/ACTL6A/ZW10/CBX1/INCENP/CKAP5/CENPB/DYNC1I1/SMARCA4/CENPO/KIF22/STAG1/SMC4/DNMT1/CENPM/CDT1/ZWILCH/BUB1B/CDCA5/TTK/CENPF/PLK1/CENPI/HELLS/CENPH/CDCA8/EZH2/AURKB/SPC24/TOP2A/KIF2C/SPAG5/SPC25/BIRC5/ZWINT/CENPA/BUB1/CDC20/MAD2L1/NEK2	49
GO:0014704	CC	GO:0014704	intercalated disc	16/2087	50/19886	3.09728e-05	0.000520343	0.00038227	JUP/DLG1/SLC2A1/PIK3CA/DSP/SLC9A1/DSC2/DSG2/GJA1/PAK1/CXADR/VCL/ACTN1/VAMP5/KCNJ2/PKP2	16
GO:0000776	CC	GO:0000776	kinetochore	36/2087	171/19886	3.51099e-05	0.000575459	0.00042276	RANGAP1/NDE1/SMARCB1/DCTN1/SIN3A/SMARCD2/SMARCD1/CLASP1/ACTL6A/ZW10/INCENP/CKAP5/DYNC1I1/SMARCA4/CENPO/KIF22/CENPM/CDT1/ZWILCH/BUB1B/TTK/CENPF/PLK1/CENPI/CENPH/AURKB/SPC24/KIF2C/SPAG5/SPC25/BIRC5/ZWINT/BUB1/CDC20/MAD2L1/NEK2	36
GO:0101002	CC	GO:0101002	ficolin-1-rich granule	38/2087	185/19886	3.83269e-05	0.000613162	0.000450459	JUP/PSMD2/CAPN1/PGM2/PFKL/KCMF1/DSP/HSP90AB1/PKP1/MAPK1/XRCC6/PSMD11/PDAP1/PSMD3/ALDOC/GPI/PGAM1/HSPA1B/GMFG/VCL/CTSS/GSTP1/BIN2/DSG1/SERPINB12/FGL2/CSTB/CALML5/QPCT/KRT1/FCN1/SERPINA1/FCER1G/CD55/ENPP4/MNDA/CDA/HBB	38
GO:0005657	CC	GO:0005657	replication fork	19/2087	67/19886	3.92351e-05	0.000613162	0.000450459	CARM1/RPA1/MCM3/TIMELESS/POLD2/RFC4/PARP1/BCL6/DNMT1/RFC5/POLD1/EME1/BLM/XRCC2/UHRF1/PCNA/WDHD1/MCM10/CHEK1	19
GO:0000228	CC	GO:0000228	nuclear chromosome	44/2087	228/19886	4.85314e-05	0.000741206	0.000544526	CARM1/RPA1/SMARCB1/SIN3A/MCM5/SAP130/MCM2/ACTL6A/BRD4/HDAC1/CSNK2A1/RGS12/MCM3/TIMELESS/INCENP/TOPBP1/POLD2/HDAC2/MCM4/RUVBL1/PARP1/POLE/PSMC3IP/SMC4/TUBG1/MCM7/POLD1/RAD51/FIGNL1/SMC2/EME1/BLM/PCNA/WDHD1/PLK1/BRCA1/HMGA2/NCAPG2/ADD3/MCM10/TOP2A/BIRC5/CHEK1/NEK2	44
GO:0005871	CC	GO:0005871	kinesin complex	15/2087	47/19886	5.64244e-05	0.000830282	0.000609966	NDE1/KIF13A/KIF7/KLC3/KLC2/KIF23/KIF22/KIFC1/KIF3C/KIF21A/KIF11/KIF14/KIF2C/KIF20A/KIF12	15
GO:0051233	CC	GO:0051233	spindle midzone	13/2087	37/19886	5.68348e-05	0.000830282	0.000609966	PKP4/RCC2/UNC119/APP/INCENP/CDC6/MAPRE3/PLK1/RACGAP1/CDCA8/KIF14/AURKB/GEM	13
GO:0150034	CC	GO:0150034	distal axon	50/2087	276/19886	8.50975e-05	0.00121671	0.000893857	TRPV4/PTPRS/FXR1/WDR47/NTRK2/RTN4R/CYFIP1/HAP1/SRC/HSP90AB1/NEO1/GIT1/ELK1/CAD/FSCN1/APP/PRNP/FKBP4/PRSS12/AAK1/NGFR/ITGA2/FEZ1/SNCA/CXADR/CDK5R1/AUTS2/FLNA/MYO5A/NDRG2/MYH14/NTS/CALCA/CRMP1/TIAM1/EPHA4/PALLD/ANG/OLFM1/KCNK2/CALB2/MAP1B/KCNA3/GAP43/NEFL/SLC18A3/RAC3/CALB1/PCSK1/IGF2BP1	50
GO:0098553	CC	GO:0098553	lumenal side of endoplasmic reticulum membrane	11/2087	29/19886	9.50616e-05	0.00133086	0.000977717	SPPL3/HLA-DRA/HLA-DPB1/CD74/HLA-DPA1/HLA-DRB1/HLA-DQA1/HLA-DRB5/HLA-DQB1/HLA-DQA2/HLA-DQB2	11
GO:1990752	CC	GO:1990752	microtubule end	12/2087	34/19886	0.000104018	0.00142653	0.001048	DST/DCTN1/CAMSAP1/CLASP1/GAS2L1/SVIL/CKAP5/CLIP2/MAPRE3/KIF2C/SPAG5/ASPM	12
GO:0030426	CC	GO:0030426	growth cone	34/2087	168/19886	0.000129547	0.00174111	0.0012791	TRPV4/PTPRS/FXR1/WDR47/RTN4R/CYFIP1/HAP1/SRC/HSP90AB1/NEO1/FSCN1/APP/FKBP4/NGFR/FEZ1/SNCA/CXADR/CDK5R1/AUTS2/FLNA/MYO5A/NDRG2/MYH14/CRMP1/TIAM1/EPHA4/PALLD/ANG/OLFM1/MAP1B/GAP43/NEFL/RAC3/IGF2BP1	34
GO:0001726	CC	GO:0001726	ruffle	36/2087	182/19886	0.00013561	0.00178686	0.00131272	TRPV4/LIMA1/WASF2/ADAM17/CYFIP1/SRC/EGFR/FSCN1/MYH9/EPHA2/ARHGEF4/NF2/TLN2/PAK1/TRPM7/BAIAP2/PLEKHA1/BCAR1/S100A11/FGD1/MYO10/CORO1C/TESC/MYO5A/MTSS1/ACTN1/CDK6/SAMSN1/AIF1/TIAM1/PALLD/LAYN/CSPG4/PDPN/PLA2G4F/VIL1	36
GO:0000792	CC	GO:0000792	heterochromatin	20/2087	79/19886	0.000142717	0.00184434	0.00135494	MORC2/FLYWCH1/HDAC1/TNKS1BP1/CBX1/HMGA1/INCENP/TRIM28/TCP1/CENPB/CBX6/DNMT1/EME1/UHRF1/HMGA2/HELLS/EZH2/FOXC1/CENPA/CBX2	20
GO:0005938	CC	GO:0005938	cell cortex	53/2087	305/19886	0.000161538	0.00204818	0.00150469	TRPV4/FGFR2/NRBP1/ACTN4/DST/SLC2A1/DCTN1/MICAL3/KRT19/CSNK1G2/CLASP1/PARD6G/LLGL1/PARD3/FAM110C/STIM1/SPTBN2/FSCN1/AKT1/RTKN/MYH9/NCL/NF2/PHLDB2/GIPC1/RYR1/CDH1/CLIP2/SNCA/ERC1/LAMC2/DYNC1H1/MYO10/CORO1C/GNAI1/ECT2/FLNA/ACTN1/PPFIA3/CIB2/ANLN/RAI14/MLPH/SPINK5/BIN2/IQGAP3/ADD3/CTTNBP2/SPRR4/TLE6/FGB/MELK/CALB1	53
GO:0034399	CC	GO:0034399	nuclear periphery	31/2087	150/19886	0.00016941	0.00210822	0.0015488	MORC2/SMARCB1/LMNB2/SMARCD2/CASK/SMARCD1/ACTL6A/ATN1/PIAS4/NUP153/RGS12/CAD/DAG1/BCL11A/NUP93/NUP205/ZNF703/SMARCA4/RUVBL1/ANXA2/STAG1/LMNA/HES1/PHF5A/XPOT/BLM/UHRF1/PCNA/CENPF/KIF4A/PHACTR3	31
GO:0030427	CC	GO:0030427	site of polarized growth	34/2087	173/19886	0.000232961	0.00284636	0.00209107	TRPV4/PTPRS/FXR1/WDR47/RTN4R/CYFIP1/HAP1/SRC/HSP90AB1/NEO1/FSCN1/APP/FKBP4/NGFR/FEZ1/SNCA/CXADR/CDK5R1/AUTS2/FLNA/MYO5A/NDRG2/MYH14/CRMP1/TIAM1/EPHA4/PALLD/ANG/OLFM1/MAP1B/GAP43/NEFL/RAC3/IGF2BP1	34
GO:0030666	CC	GO:0030666	endocytic vesicle membrane	38/2087	202/19886	0.000263775	0.0031653	0.00232539	AP2M1/WNT7B/SMO/CD9/PIK3R4/EGFR/WNT5A/STON2/TFRC/LDLR/GPR161/M6PR/IGF2R/RAB38/CD3D/SLC15A2/FCGR1A/WNT5B/HLA-DRA/NOSTRIN/CD3G/CYBB/HLA-DPB1/MSR1/CD74/TGFA/SLC18A3/HBEGF/HLA-DPA1/HLA-DRB1/HLA-DQA1/RAB7B/EREG/HLA-DRB5/HLA-DQB1/HLA-DQA2/MARCO/HLA-DQB2	38
GO:0030496	CC	GO:0030496	midbody	38/2087	204/19886	0.00032357	0.00377455	0.00277297	TTLL12/KIF13A/SLC2A1/PKP4/MICAL3/RCC2/NAT10/SVIL/MARK4/KEAP1/SAFB/SPAST/TRIOBP/INCENP/FOXL2/ANXA2/KIF23/GNAI1/ECT2/MAPRE3/CENPF/PLK1/RACGAP1/ANLN/CDCA8/KIF4A/DDX11/CRMP1/CEP55/KIF14/AURKB/SPAG5/BIRC5/SYNE1/KIF20A/ASPM/NEK2/GEM	38
GO:0000922	CC	GO:0000922	spindle pole	34/2087	176/19886	0.00032578	0.00377455	0.00277297	MAPKBP1/PLEKHG6/NDE1/KLHL21/TBCCD1/DCTN1/PKP4/IKBKG/GIT1/SPAST/UNC119/FAM110C/ZW10/CKAP5/TOPBP1/ALMS1/RAE1/DYNC1I1/STAG1/TUBG1/WDR62/CDC6/TPX2/CENPF/PLK1/KIF11/CKAP2/DDX11/AURKB/SPAG5/CDC20/MAD2L1/ASPM/NEK2	34
GO:0005874	CC	GO:0005874	microtubule	73/2087	467/19886	0.000336324	0.00383068	0.0028142	TRPV4/NDE1/DLG1/KLHL21/BCAS3/KIF13A/DST/DCTN1/WDR47/KIF7/RCC2/OPA1/CAMSAP1/CLASP1/TUBB/GAS2L1/REEP4/SVIL/MID2/KLC3/SPAST/FAM110C/STIM1/NDRG1/ZW10/KLC2/MAP7/INCENP/FKBP4/CKAP5/TCP1/DYNC1I1/MTA1/MID1/HSPH1/HOOK2/KIF23/BAIAP2/CLIP2/FEZ1/KIF22/KIFC1/TUBG1/TUBG2/CCT5/CCT4/DYNC1H1/ZWILCH/GTSE1/KIF3C/KIF21A/CCT6A/TPX2/MAPRE3/TUBB6/PLK1/KIF11/MAP1LC3C/CKAP2/RACGAP1/KIF4A/TIAM1/KIF14/AURKB/NAV1/KIF2C/SPAG…	73
GO:0098576	CC	GO:0098576	lumenal side of membrane	12/2087	38/19886	0.000344814	0.00386191	0.00283715	SPPL3/DNAJC19/HLA-DRA/HLA-DPB1/CD74/HLA-DPA1/HLA-DRB1/HLA-DQA1/HLA-DRB5/HLA-DQB1/HLA-DQA2/HLA-DQB2	12
GO:0035371	CC	GO:0035371	microtubule plus-end	9/2087	24/19886	0.000456973	0.00503419	0.00369836	DST/DCTN1/CLASP1/GAS2L1/CKAP5/CLIP2/MAPRE3/KIF2C/SPAG5	9
GO:0043596	CC	GO:0043596	nuclear replication fork	11/2087	34/19886	0.000479307	0.00519507	0.00381655	CARM1/RPA1/MCM3/TIMELESS/POLD2/PARP1/POLD1/EME1/PCNA/WDHD1/MCM10	11
GO:0042470	CC	GO:0042470	melanosome	24/2087	112/19886	0.000507467	0.0053284	0.00391451	SLC2A1/HPS4/HSP90AB1/GANAB/SYNGR1/TFRC/ATP1B3/ATP1A1/SLC1A5/SLC3A2/SLC1A4/RAB38/SYPL1/GPNMB/ANXA2/SYTL1/PDIA6/CCT4/AHCY/MYO5A/MMP14/FASN/RAB17/GGH	24
GO:0048770	CC	GO:0048770	pigment granule	24/2087	112/19886	0.000507467	0.0053284	0.00391451	SLC2A1/HPS4/HSP90AB1/GANAB/SYNGR1/TFRC/ATP1B3/ATP1A1/SLC1A5/SLC3A2/SLC1A4/RAB38/SYPL1/GPNMB/ANXA2/SYTL1/PDIA6/CCT4/AHCY/MYO5A/MMP14/FASN/RAB17/GGH	24
GO:0001772	CC	GO:0001772	immunological synapse	13/2087	45/19886	0.000522784	0.00540478	0.00397061	DLG1/MYH9/RHOH/ATP2B1/SCRIB/CD53/HLA-DRA/CD3E/HAVCR2/GZMA/HLA-DRB1/VAV3/GZMB	13
GO:0005905	CC	GO:0005905	clathrin-coated pit	18/2087	75/19886	0.000606502	0.0061753	0.00453668	AP2M1/REPS1/EPS15L1/TNK2/STON2/TFRC/APP/EPN3/LDLR/AAK1/CLTCL1/SH3BP4/ARRB1/LRP12/LRP3/SPHK1/SLC18A3/ADCY8	18
GO:0005922	CC	GO:0005922	connexin complex	8/2087	21/19886	0.000840987	0.00843359	0.00619573	GJB5/GJB6/GJB4/GJB3/GJA3/GJA1/GJB2/GJB1	8
GO:0030135	CC	GO:0030135	coated vesicle	51/2087	311/19886	0.000853399	0.00843359	0.00619573	SREBF2/AP2M1/COL7A1/CD9/AP1B1/EGFR/TNK2/DVL2/WNT5A/STON2/TFRC/APP/EPN3/LDLR/M6PR/EPN2/IGF2R/AAK1/ECE1/AP3B2/SREBF1/CLTCL1/SH3BP4/PCSK9/COPZ2/CD3D/FCGR1A/CTLA4/FOLR1/HLA-DRA/CD3G/SERPINA1/HLA-DPB1/CD74/TGFA/SLC18A3/HBEGF/HLA-DPA1/HLA-DRB1/ADCY8/HLA-DQA1/SFTPB/EREG/HLA-DRB5/HLA-DQB1/SFTPD/HLA-DQA2/HLA-DQB2/SFTPA1/SFTPA2/SFTPC	51
GO:0030662	CC	GO:0030662	coated vesicle membrane	36/2087	203/19886	0.00116418	0.011201	0.00822879	SREBF2/AP2M1/CD9/AP1B1/EGFR/WNT5A/STON2/TFRC/EPN3/LDLR/M6PR/EPN2/IGF2R/AP3B2/SREBF1/CLTCL1/COPZ2/CD3D/FCGR1A/FOLR1/HLA-DRA/CD3G/HLA-DPB1/CD74/TGFA/SLC18A3/HBEGF/HLA-DPA1/HLA-DRB1/ADCY8/HLA-DQA1/EREG/HLA-DRB5/HLA-DQB1/HLA-DQA2/HLA-DQB2	36
GO:0005921	CC	GO:0005921	gap junction	10/2087	32/19886	0.00116677	0.011201	0.00822879	GJB5/GJB6/GJB4/GJB3/GJA3/GJA1/GJB2/PANX2/CALB2/GJB1	10
GO:0001527	CC	GO:0001527	microfibril	6/2087	13/19886	0.0011848	0.0112139	0.00823827	FBN2/THSD4/LTBP4/ADAMTSL5/LTBP1/MFAP2	6
GO:0044295	CC	GO:0044295	axonal growth cone	9/2087	27/19886	0.00122473	0.0114308	0.00839764	RTN4R/CYFIP1/HSP90AB1/NEO1/FKBP4/FLNA/TIAM1/EPHA4/OLFM1	9
GO:0005875	CC	GO:0005875	microtubule associated complex	29/2087	156/19886	0.00160778	0.0146487	0.0107617	NDE1/KIF13A/DCTN1/KIF7/KLC3/KLC2/MAP7/INCENP/DYNC1I1/MID1/KIF23/CLIP2/KIF22/KIFC1/DYNC1H1/LRP8/KIF3C/KIF21A/KIF11/CDCA8/KIF4A/KIF14/AURKB/KIF2C/BIRC5/KIF20A/MAP1B/DNALI1/KIF12	29
GO:0016363	CC	GO:0016363	nuclear matrix	25/2087	128/19886	0.0016131	0.0146487	0.0107617	MORC2/SMARCB1/SMARCD2/CASK/SMARCD1/ACTL6A/ATN1/PIAS4/RGS12/CAD/BCL11A/ZNF703/SMARCA4/RUVBL1/ANXA2/STAG1/LMNA/HES1/PHF5A/XPOT/BLM/UHRF1/CENPF/KIF4A/PHACTR3	25
GO:0099572	CC	GO:0099572	postsynaptic specialization	54/2087	346/19886	0.00193712	0.0172241	0.0126536	CLSTN1/PTPRS/DLG5/ZDHHC5/DLG1/PAK6/FXR1/PKP4/NTRK2/MINK1/PAK2/IGSF11/SRC/SEMA4B/DTNB/KPNA1/P2RY1/GIT1/DGCR8/BCR/DNAJB1/SEMA4F/PRNP/ATP1A1/SLC6A9/LRP4/HOMER3/LRFN3/NGFR/BAIAP2/SYNGAP1/CDK5R1/PLEKHA5/SH2D5/LRRC4/SEMA4C/NLGN2/RGS9/SH3GL3/NRCAM/GRIP1/FABP5/SCRIB/HOMER2/SRGN/TIAM1/EPHA4/ADD3/ADD2/LRFN4/MAP1B/GAP43/MAPK8IP2/ADCY8	54
GO:0014069	CC	GO:0014069	postsynaptic density	50/2087	315/19886	0.00194796	0.0172241	0.0126536	CLSTN1/PTPRS/DLG5/DLG1/PAK6/FXR1/PKP4/NTRK2/MINK1/PAK2/IGSF11/SEMA4B/DTNB/KPNA1/P2RY1/GIT1/DGCR8/BCR/DNAJB1/SEMA4F/PRNP/ATP1A1/SLC6A9/LRP4/HOMER3/LRFN3/NGFR/BAIAP2/SYNGAP1/CDK5R1/PLEKHA5/SH2D5/LRRC4/SEMA4C/RGS9/SH3GL3/NRCAM/GRIP1/FABP5/SCRIB/HOMER2/TIAM1/EPHA4/ADD3/ADD2/LRFN4/MAP1B/GAP43/MAPK8IP2/ADCY8	50
GO:0005641	CC	GO:0005641	nuclear envelope lumen	5/2087	10/19886	0.00202891	0.0177069	0.0130083	TUBB/APP/IGF2R/SORL1/BCHE	5
GO:0005635	CC	GO:0005635	nuclear envelope	72/2087	494/19886	0.00253761	0.0218625	0.0160612	ITGB4/LEMD2/PCYT1A/ABCF1/RANGAP1/BICD2/SMAD3/ATP11B/SENP2/FXR1/DST/TMEM109/CLCA2/LMNB2/POM121/DCTN1/TYRO3/FZR1/RRM1/EGFR/TUBB/KPNA1/NRM/NUP153/SPAST/NUP50/DHCR7/APP/KPNA4/PRNP/NUP93/NUP205/GAPDH/RAB40B/IGF2R/RAE1/NPC1/MTA1/CSE1L/RANBP1/NUDT1/ITPR3/NUP188/PARP1/PAK1/DTL/LMNA/VRK2/SREBF1/XPOT/SORL1/BRIP1/ARL6IP6/CDK4/GOLT1A/NUP155/CENPF/SMOX/BCL2L10/TMEM176B/KPNA2/SYNE1/BCHE/CYBB/AMBP/MAD2L1/GNAZ/A…	72
GO:0016514	CC	GO:0016514	SWI/SNF complex	9/2087	30/19886	0.00279875	0.0238071	0.0174899	BCL7A/SMARCB1/SMARCD2/SMARCD1/ACTL6A/BCL11A/SMARCA4/SMARCA2/BCL11B	9
[truncated: 126 more rows]
