# Supplementary material for: DDR1 as a key prognostic biomarker in non-small cell lung cancer: identification, validation, and potential therapeutic implications
Source: Front Immunol. 2025 Nov 28;16:1690829. doi: 10.3389/fimmu.2025.1690829 (PMC12698539; doi:10.3389/fimmu.2025.1690829)
Supplement: Supplementary file 4 [file Table4.xlsx]

## Sheet: Supplementary Table 4
	category	subcategory	ID	Description	GeneRatio	BgRatio	pvalue	p.adjust	qvalue	geneID	Count
hsa04110	Cellular Processes	Cell growth and death	hsa04110	Cell cycle	48/1112	158/8865	1.91266e-09	6.42653e-07	4.42932e-07	4088/5528/2810/51343/4174/2932/2033/4171/3065/4172/7532/3066/6502/4173/11200/10274/4176/1026/9088/7465/81620/5591/993/7029/701/990/4609/9700/1019/113130/5111/7272/5347/7040/9319/1021/9133/1663/1870/8900/9212/890/1111/699/991/4085/898/10912	48
hsa05145	Human Diseases	Infectious disease: parasitic	hsa05145	Toxoplasmosis	36/1112	112/8865	4.07984e-08	6.85414e-06	4.72403e-06	3655/8517/3911/5594/207/3949/5603/10105/3304/23643/284217/3914/3918/2770/3915/3909/6300/7040/5294/3109/5600/959/3108/3122/3912/1234/3115/3113/3123/3117/330/3127/3111/3119/3118/3120	36
hsa05225	Human Diseases	Cancer: specific types	hsa05225	Hepatocellular carcinoma	45/1112	170/8865	5.54942e-07	6.21535e-05	4.28376e-05	1857/4780/4088/7477/6598/3265/8323/3480/6603/6602/5290/2932/1956/86/1856/9817/2002/7474/5594/1643/207/8324/7482/6597/1026/2946/4609/1019/2941/83439/7040/2948/1021/2950/6595/1870/81029/2947/11211/7481/7483/7039/8326/10912/2938	45
hsa04390	Environmental Information Processing	Signal transduction	hsa04390	Hippo signaling pathway	42/1112	157/8865	9.73887e-07	8.18065e-05	5.63829e-05	7005/1857/9231/4088/7477/1739/8323/7161/655/5584/2932/84552/3996/6657/1856/56288/7474/6591/7532/8324/4771/122786/7482/999/5522/4609/2736/7004/83439/7040/23513/81029/653/332/11211/7481/7483/8326/85409/3397/330/5054	42
hsa04360	Organismal Systems	Development and regeneration	hsa04360	Axon guidance	46/1112	184/8865	2.36867e-06	0.000159175	0.000109707	3985/6405/6608/56924/5361/2041/56963/2049/1947/3265/5062/23654/5364/655/5290/2932/9423/6714/84552/10509/56288/4756/64218/7474/5594/10505/10298/1969/6259/80031/5058/2051/2050/2770/64101/54910/4690/57556/5365/1944/2043/27289/81029/5881/6091/2045	46
hsa04514	Environmental Information Processing	Signaling molecules and interaction	hsa04514	Cell adhesion molecules	41/1112	158/8865	3.0519e-06	0.000170906	0.000117793	5792/50848/5802/6382/9076/3655/152404/80381/3696/4756/1001/10686/79679/999/26047/64101/57555/4897/1272/914/3109/959/1493/3108/3122/49861/5788/3115/1365/925/3113/3123/3117/6402/3127/9073/3111/3119/84189/3118/3120	41
hsa05150	Human Diseases	Infectious disease: bacterial	hsa05150	Staphylococcus aureus infection	30/1112	102/8865	4.36582e-06	0.00020956	0.000144433	3866/3872/3860/3868/3880/3861/3858/2213/3109/2209/3426/3883/3108/1828/2266/25984/717/3122/3115/2214/3113/3123/712/3117/713/3127/3111/3119/3118/3120	30
hsa04640	Organismal Systems	Immune system	hsa04640	Hematopoietic cell lineage	29/1112	100/8865	8.52702e-06	0.000358135	0.000246835	928/3655/7037/3673/960/915/914/3109/2209/3108/1438/3122/917/3552/916/3115/1604/925/3113/3123/3117/931/3815/1380/3127/3111/3119/3118/3120	29
hsa05310	Human Diseases	Immune disease	hsa05310	Asthma	14/1112	32/8865	1.15563e-05	0.000378209	0.00026067	3109/959/3108/3122/3115/2207/3113/3123/3117/3127/3111/3119/3118/3120	14
hsa04550	Cellular Processes	Cellular community - eukaryotes	hsa04550	Signaling pathways regulating pluripotency of stem cells	37/1112	144/8865	1.1699e-05	0.000378209	0.00026067	1857/2261/2263/3720/4088/7477/3265/8323/3480/1852/5290/2932/6657/1856/1749/5013/7474/5594/207/8324/6929/5603/7482/64211/130399/4609/9314/6300/6926/3198/5600/81029/11211/7481/7483/8326/3397	37
hsa05166	Human Diseases	Infectious disease: viral	hsa05166	Human T-cell leukemia virus 1 infection	51/1112	224/8865	1.23818e-05	0.000378209	0.00026067	6722/4088/1739/6513/3265/109/5290/2033/8517/2002/5594/4055/207/6929/83660/5902/11200/7417/1026/701/4609/9700/1019/915/7040/8061/3109/9133/1870/3108/8900/890/3122/917/3561/1111/916/3115/991/4085/898/3113/3123/114/3117/1958/3127/3111/3119/3118/3120	51
hsa05217	Human Diseases	Cancer: specific types	hsa05217	Basal cell carcinoma	21/1112	63/8865	1.4505e-05	0.000401112	0.000276455	1857/7477/6608/8323/374654/2932/1856/7474/1643/8324/7482/1026/2736/83439/81029/11211/7481/2737/7483/8326/10912	21
hsa04310	Environmental Information Processing	Signal transduction	hsa04310	Wnt signaling pathway	42/1112	174/8865	1.63861e-05	0.000401112	0.000276455	1857/4088/7477/59343/4163/57216/8323/2932/2033/1856/7090/81839/1457/7474/6259/8324/5467/79718/5331/56998/64840/84133/7482/8607/4609/6907/7091/50964/83439/8061/81029/11211/79816/7481/7483/8326/85409/5881/5332/8549/22943/6422	42
hsa04658	Organismal Systems	Immune system	hsa04658	Th1 and Th2 cell differentiation	27/1112	93/8865	1.69236e-05	0.000401112	0.000276455	182/4854/8517/4851/5594/3714/5603/28514/915/6300/3109/5600/3108/3122/917/3561/916/864/3115/3113/3123/3117/3127/3111/3119/3118/3120	27
hsa04672	Organismal Systems	Immune system	hsa04672	Intestinal immune network for IgA production	18/1112	50/8865	1.79068e-05	0.000401112	0.000276455	4055/10673/608/7040/3109/959/3108/3122/3115/3113/3123/3117/3127/3111/3119/3118/5284/3120	18
hsa05169	Human Diseases	Infectious disease: viral	hsa05169	Epstein-Barr virus infection	46/1112	204/8865	4.22731e-05	0.000887735	0.000611847	5708/25942/5290/3065/8517/1643/207/5717/5709/637/5603/11047/3066/6502/3280/1026/960/4609/1019/915/6300/956/1021/3109/5600/695/1870/3108/8900/890/3122/917/916/864/3115/898/3113/3123/10912/3117/1380/3127/3111/3119/3118/3120	46
hsa05222	Human Diseases	Cancer: specific types	hsa05222	Small cell lung cancer	26/1112	93/8865	4.95034e-05	0.000978421	0.00067435	1288/3655/1287/5290/8517/3911/1643/207/6256/6502/3673/284217/3914/1026/3918/3915/4609/3909/1019/1021/1870/3912/5915/898/10912/330	26
hsa05224	Human Diseases	Cancer: specific types	hsa05224	Breast cancer	36/1112	148/8865	5.45069e-05	0.00101181	0.000697363	1857/182/7477/3265/8323/3480/5290/2932/1956/4854/1856/4851/7474/5594/1643/207/3714/8324/23462/28514/7482/3280/1026/4609/1019/83439/672/1021/1870/81029/11211/7481/7483/8326/10912/3815	36
hsa03030	Genetic Information Processing	Replication and repair	hsa03030	DNA replication	14/1112	36/8865	5.72154e-05	0.00101181	0.000697363	6117/4174/4171/4172/3978/5425/5984/4173/5426/5985/4176/5424/2237/5111	14
hsa05140	Human Diseases	Infectious disease: parasitic	hsa05140	Leishmaniasis	23/1112	79/8865	6.68808e-05	0.0011236	0.00077441	2002/5594/5603/6300/7040/3109/5600/2209/3108/4689/3122/3552/1536/3115/2214/3113/3123/3117/3127/3111/3119/3118/3120	23
hsa05416	Human Diseases	Cardiovascular disease	hsa05416	Viral myocarditis	21/1112	70/8865	8.51184e-05	0.00136189	0.000938649	1981/1605/637/284217/6641/1525/3109/959/3108/3122/3115/1604/3113/3123/3117/5881/3127/3111/3119/3118/3120	21
hsa04145	Cellular Processes	Transport and catabolism	hsa04145	Phagosome	37/1112	159/8865	0.000117264	0.00179094	0.00123436	203068/22925/9146/7037/3693/4074/1780/90423/3673/1778/1520/84617/2213/3109/2209/3108/4689/3122/1536/3115/4481/2214/4360/3113/3123/3117/338382/4973/3127/3111/3119/6441/3118/8685/3120/653509/729238	37
hsa04659	Organismal Systems	Immune system	hsa04659	Th17 cell differentiation	28/1112	109/8865	0.000132485	0.00193543	0.00133395	4088/3326/8517/3556/5594/6256/5603/6097/915/6300/7040/3109/5600/3108/3122/917/3561/3662/916/3115/3113/3123/3117/3127/3111/3119/3118/3120	28
hsa04934	Human Diseases	Endocrine and metabolic disease	hsa04934	Cushing syndrome	36/1112	155/8865	0.000150331	0.00210463	0.00145056	1857/7477/8323/109/2932/1956/1856/7474/5594/2767/3949/8324/5331/11091/7482/3710/1026/2770/1019/83439/1021/6770/5087/183/1870/51655/81029/3776/5443/11211/7481/898/7483/8326/114/5332	36
hsa05330	Human Diseases	Immune disease	hsa05330	Allograft rejection	14/1112	39/8865	0.000158003	0.00212356	0.00146361	3109/959/3108/3122/3115/3113/3123/3117/3002/3127/3111/3119/3118/3120	14
hsa04512	Environmental Information Processing	Signaling molecules and interaction	hsa04512	ECM-receptor interaction	24/1112	89/8865	0.000176433	0.00219577	0.00151337	3691/6382/1288/3655/1287/3696/3911/3693/1605/3673/284217/3914/3918/960/3915/375790/3909/80144/3339/3912/3371/341640/255743/1298	24
hsa04940	Human Diseases	Endocrine and metabolic disease	hsa04940	Type I diabetes mellitus	15/1112	44/8865	0.000180836	0.00219577	0.00151337	3382/3109/3108/3122/3552/3115/3113/3123/3117/3002/3127/3111/3119/3118/3120	15
hsa05205	Human Diseases	Cancer: overview	hsa05205	Proteoglycans in cancer	44/1112	204/8865	0.000182981	0.00219577	0.00151337	2817/6382/7477/6608/3265/8323/3480/5290/6714/1956/6548/2002/7474/5594/207/3693/7023/8324/5603/7482/3710/5058/3673/2719/1026/3236/960/4609/2316/6300/7040/3339/5600/7074/81029/11211/7481/858/7483/1839/8326/10451/5328/7291	44
hsa04148	Cellular Processes	Transport and catabolism	hsa04148	Efferocytosis	36/1112	157/8865	0.000197354	0.00221036	0.00152343	1399/23200/6513/7301/6868/488/1849/23355/5594/3693/6256/5467/5603/6566/1846/9564/6376/6300/5029/7040/1374/5087/5600/8398/10461/8877/64284/84868/10396/712/5732/489/338382/713/23250/246	36
hsa04218	Cellular Processes	Cell growth and death	hsa04218	Cellular senescence	36/1112	157/8865	0.000197354	0.00221036	0.00152343	59341/823/4088/10758/3265/5290/810/5594/207/5603/2305/3710/54822/11200/7417/1026/993/4609/1019/6300/7040/1021/9133/5600/1870/1978/8900/4605/890/51806/1111/3552/898/10912/3486/5054	36
hsa04062	Organismal Systems	Immune system	hsa04062	Chemokine signaling pathway	42/1112	193/8865	0.000207501	0.00224904	0.00155009	1399/3265/109/5290/2932/6714/56288/8517/2792/5594/207/5331/5058/9564/2791/2770/6376/408/729230/5294/10663/7074/1234/2833/1230/6375/6368/1233/2920/114/6357/10344/5881/10451/5332/6372/6355/4283/6362/2919/6374/10563	42
hsa04916	Organismal Systems	Endocrine system	hsa04916	Melanogenesis	26/1112	101/8865	0.00021918	0.00230139	0.00158617	1857/7477/3265/8323/109/2932/2033/1856/810/7474/5594/8324/5331/7482/2770/83439/81029/51806/5443/11211/7481/7483/8326/114/3815/5332	26
hsa04115	Cellular Processes	Cell growth and death	hsa04115	p53 signaling pathway	21/1112	75/8865	0.000250574	0.0025513	0.00175841	64065/143686/2810/7161/5268/1643/3732/637/11200/10848/1026/51512/1019/1021/9133/1111/6241/898/10912/3486/5054	21
hsa05165	Human Diseases	Infectious disease: viral	hsa05165	Human papillomavirus infection	64/1112	333/8865	0.000262254	0.00259169	0.00178625	1857/3691/182/7477/1739/5528/3265/8323/1288/3655/1287/5290/5584/2932/2033/1956/84552/3996/3696/3065/4854/1856/56288/8517/4851/7474/3911/5594/207/3693/54626/8324/23462/3066/7482/90423/3673/7283/3280/148022/284217/3914/27175/1026/3918/3915/5522/3909/1019/83439/23513/1021/1978/8900/81029/890/3912/11211/7481/898/7483/3371/8326/1298	64
hsa05146	Human Diseases	Infectious disease: parasitic	hsa05146	Amoebiasis	26/1112	103/8865	0.00030693	0.00294652	0.00203081	81/1288/5275/1287/5290/3911/3315/2767/5331/284217/3914/3918/6317/2769/3915/7414/3909/7040/87/6318/9630/3912/2920/338382/5332/2919	26
hsa04510	Cellular Processes	Cellular community - eukaryotes	hsa04510	Focal adhesion	43/1112	203/8865	0.000326685	0.00304906	0.00210148	3691/1399/81/56924/3265/3480/1288/5062/3655/1287/5290/2932/6714/1956/3696/2002/3911/5594/207/3693/10298/83660/5058/3673/9564/284217/3914/3918/5228/3915/7414/3909/2316/87/2012/5154/3912/858/3371/5881/10451/330/1298	43
hsa01200	Metabolism	Global and overview maps	hsa01200	Carbon metabolism	28/1112	116/8865	0.00040703	0.00360988	0.00248801	3098/50/5211/3099/2806/3419/230/2597/39/2821/5223/26227/5213/7167/84532/6472/10873/2203/5723/5091/5226/113675/29968/2026/2539/4199/1373/80201	28
hsa00010	Metabolism	Carbohydrate metabolism	hsa00010	Glycolysis / Gluconeogenesis	19/1112	67/8865	0.00040826	0.00360988	0.00248801	3098/55276/5211/3099/131/230/2597/222/2821/5223/5213/7167/84532/218/221/2203/130589/2026/80201	19
hsa04330	Environmental Information Processing	Signal transduction	hsa04330	Notch signaling pathway	18/1112	62/8865	0.000420279	0.00362086	0.00249558	1857/182/6868/2033/3065/4854/1856/7090/4851/3714/23462/23013/3066/28514/3280/9253/7091/79816	18
hsa05418	Human Diseases	Cardiovascular disease	hsa05418	Fluid shear stress and atherosclerosis	32/1112	141/8865	0.000530345	0.0044549	0.00307042	59341/4780/2817/6382/5290/6714/51588/3326/810/8517/9817/207/5603/4217/2946/2941/6300/2948/2950/5600/4880/4208/7056/2947/5154/51806/3552/10365/858/5327/5881/2938	32
hsa05320	Human Diseases	Immune disease	hsa05320	Autoimmune thyroid disease	16/1112	54/8865	0.00067611	0.0055408	0.00381885	3109/959/1493/3108/3122/3115/3113/3123/3117/3002/1081/3127/3111/3119/3118/3120	16
hsa05332	Human Diseases	Immune disease	hsa05332	Graft-versus-host disease	14/1112	45/8865	0.000846511	0.00677209	0.00466748	3109/3108/3122/3552/3115/3113/3123/3117/3002/3127/3111/3119/3118/3120	14
hsa04915	Organismal Systems	Endocrine system	hsa04915	Estrogen signaling pathway	31/1112	139/8865	0.00087841	0.00678226	0.00467449	3866/3872/3265/109/3860/3868/3880/5290/6714/1956/3861/3326/810/5594/207/2288/5331/3304/3710/2770/3858/3883/25984/51806/5443/2550/7039/1839/114/5332/7031	31
hsa05230	Human Diseases	Cancer: overview	hsa05230	Central carbon metabolism in cancer	19/1112	71/8865	0.000897509	0.00678226	0.00467449	2261/3098/2263/6513/3265/5211/5290/3099/1956/5594/207/6510/5223/5213/4609/8140/2539/3815/80201	19
hsa04912	Organismal Systems	Endocrine system	hsa04912	GnRH signaling pathway	23/1112	93/8865	0.000908339	0.00678226	0.00467449	5337/3265/109/4216/6714/1956/810/2002/5594/2767/5603/5331/3710/6300/4323/5600/51806/1839/114/5332/1958/255189/1081	23
hsa04061	Environmental Information Processing	Signaling molecules and interaction	hsa04061	Viral protein interaction with cytokine and cytokine receptor	24/1112	100/8865	0.00111857	0.00817042	0.00563124	4055/58985/8743/6376/53832/729230/3561/1234/2833/1230/6375/6368/1233/2920/8794/6357/10344/6372/6355/4283/6362/2919/6374/10563	24
hsa03430	Genetic Information Processing	Replication and repair	hsa03430	Mismatch repair	9/1112	23/8865	0.00117309	0.00833054	0.0057416	6117/2956/3978/5425/5984/5985/5424/5111/9156	9
hsa05133	Human Diseases	Infectious disease: bacterial	hsa05133	Pertussis	20/1112	78/8865	0.00119008	0.00833054	0.0057416	810/5594/5603/23643/148022/2770/6300/725/5600/717/51806/3552/3394/712/722/713/6372/6374/653509/729238	20
hsa05323	Human Diseases	Immune disease	hsa05323	Rheumatoid arthritis	23/1112	95/8865	0.00123999	0.00850278	0.00586031	90423/10673/7040/3109/1493/3108/3122/3552/3115/2920/3113/3123/3117/4314/6372/3127/3111/3119/3118/4312/3120/2919/6374	23
hsa04216	Cellular Processes	Cell growth and death	hsa04216	Ferroptosis	13/1112	42/8865	0.00135618	0.00911354	0.00628126	7037/5621/6520/7417/51703/2729/440738/64116/1536/2730/246/23657/1356	13
hsa04015	Environmental Information Processing	Signal transduction	hsa04015	Rap1 signaling pathway	42/1112	212/8865	0.0015706	0.0103475	0.00713174	2261/1399/2263/3265/3480/109/5290/5584/6714/1956/84552/5028/56288/810/5594/207/57568/1969/5603/83660/5331/23094/999/4804/9564/5228/2770/6300/1944/5600/136/54518/7074/5154/51806/5217/114/5881/3815/10451/5332/3397	42
hsa05226	Human Diseases	Cancer: specific types	hsa05226	Gastric cancer	32/1112	150/8865	0.00160269	0.0103559	0.0071375	1857/3728/2263/4088/7477/3265/8323/5290/2932/1956/1856/7474/5594/1643/207/8324/6256/7482/999/1026/4609/83439/7040/1870/81029/11211/7481/5915/898/7483/8326/10912	32
hsa05340	Human Diseases	Immune disease	hsa05340	Primary immunodeficiency	12/1112	38/8865	0.00169717	0.0107594	0.00741564	8517/5896/7374/915/695/959/100/3561/916/5788/925/973	12
hsa04012	Environmental Information Processing	Signal transduction	hsa04012	ErbB signaling pathway	21/1112	86/8865	0.00177023	0.0110148	0.00759163	1399/56924/3265/5062/5290/2932/6714/1956/2002/5594/207/10298/3084/5058/1026/4690/4609/1978/7039/1839/2069	21
hsa00480	Metabolism	Metabolism of other amino acids	hsa00480	Glutathione metabolism	16/1112	59/8865	0.00191751	0.0117142	0.00807371	6240/2946/2941/2729/6611/2948/2950/124975/5226/26873/2947/2877/6241/2539/2730/2938	16
hsa04919	Organismal Systems	Endocrine system	hsa04919	Thyroid hormone signaling pathway	27/1112	122/8865	0.00206797	0.0124078	0.00855177	6513/3265/25942/5211/5290/2932/2033/6714/488/3065/4854/4851/6548/5594/483/207/476/6256/5331/3066/5213/4609/113026/5333/5350/489/5332	27
hsa00051	Metabolism	Carbohydrate metabolism	hsa00051	Fructose and mannose metabolism	11/1112	34/8865	0.00211054	0.0124411	0.00857469	3098/5211/3099/230/5213/7167/6652/57016/2203/5210/80201	11
hsa01522	Human Diseases	Drug resistance: antineoplastic	hsa01522	Endocrine resistance	23/1112	99/8865	0.00222335	0.0128801	0.00887727	182/10498/3265/3480/109/5290/6714/1956/4854/4851/5594/207/3714/5603/28514/1026/1019/6300/5600/1870/638/1839/114	23
hsa05202	Human Diseases	Cancer: overview	hsa05202	Transcriptional misregulation in cancer	39/1112	198/8865	0.00252743	0.0143797	0.0099108	3728/25942/3480/3065/8861/4298/1643/51274/6256/6929/84444/6692/3066/4804/604/1026/3206/4609/8091/51804/5087/2209/1050/3207/1649/4208/8900/4291/64919/890/5154/10912/4314/5327/7102/330/3002/5328/3486	39
hsa05321	Human Diseases	Immune disease	hsa05321	Inflammatory bowel disease	17/1112	66/8865	0.0025678	0.0143797	0.0099108	4088/6097/7040/3109/3108/3122/3561/3552/3115/3113/3123/3117/3127/3111/3119/3118/3120	17
hsa04611	Organismal Systems	Immune system	hsa04611	Platelet activation	27/1112	126/8865	0.0033531	0.0184695	0.0127296	109/5290/5584/6714/5028/6786/5594/207/5603/83660/5331/3710/3673/2770/6300/5294/6916/5600/54518/695/2243/2266/2244/2207/114/5332/255189	27
hsa03440	Genetic Information Processing	Replication and repair	hsa03440	Homologous recombination	12/1112	41/8865	0.00346665	0.0184888	0.0127429	6117/11073/5425/8438/5932/5424/5888/83990/146956/641/7516/672	12
hsa05219	Human Diseases	Cancer: specific types	hsa05219	Bladder cancer	12/1112	41/8865	0.00346665	0.0184888	0.0127429	2261/3265/6714/1956/5594/999/1026/4609/1019/1870/1839/4312	12
hsa05412	Human Diseases	Cardiovascular disease	hsa05412	Arrhythmogenic right ventricular cardiomyopathy	20/1112	86/8865	0.0041336	0.0217014	0.0149571	3728/3691/3655/488/3696/1832/55799/3693/1824/1605/1829/2697/3673/4000/284217/6641/83439/5318/489/781	20
hsa04660	Organismal Systems	Immune system	hsa04660	T cell receptor signaling pathway	26/1112	122/8865	0.00426798	0.0218274	0.0150439	1739/56924/5528/3265/5062/5290/2932/8517/5594/207/10298/5603/5058/4690/5522/1019/915/6300/5600/959/1493/917/916/5788/925/10451	26
hsa05215	Human Diseases	Cancer: specific types	hsa05215	Prostate cancer	22/1112	98/8865	0.00428752	0.0218274	0.0150439	2263/3265/3480/5290/2932/2033/1956/3326/8517/5594/207/6692/1026/83439/2950/1870/5154/898/7039/4314/5327/5328	22
hsa00983	Metabolism	Xenobiotics biodegradation and metabolism	hsa00983	Drug metabolism - other enzymes	19/1112	81/8865	0.00462813	0.0232097	0.0159967	6240/7372/8824/8833/54658/54577/7083/2946/7371/2941/2948/2950/2947/6241/54578/54575/2938/978/1066	19
hsa03320	Organismal Systems	Endocrine system	hsa03320	PPAR signaling pathway	18/1112	76/8865	0.00517343	0.0255628	0.0176185	3157/1962/79966/5465/6256/5467/51703/10873/2171/1374/8309/4023/6319/5360/4199/9415/4973/4312	18
hsa04610	Organismal Systems	Immune system	hsa04610	Complement and coagulation cascades	20/1112	88/8865	0.00544334	0.0265067	0.018269	5055/725/3426/2243/2266/7056/717/5270/2244/5265/2151/1604/11326/712/5327/722/1380/713/5328/5054	20
hsa05220	Human Diseases	Cancer: specific types	hsa05220	Chronic myeloid leukemia	18/1112	77/8865	0.00598117	0.0287096	0.0197873	1399/4088/3265/5290/3065/8517/5594/1643/613/207/3066/1026/4609/1019/7040/1021/1870/10912	18
hsa04933	Human Diseases	Endocrine and metabolic disease	hsa04933	AGE-RAGE signaling pathway in diabetic complications	22/1112	101/8865	0.00625927	0.0296213	0.0204157	4088/3265/1288/1287/5290/5594/207/5603/5331/1019/6300/7040/113026/5600/183/7056/5333/3552/1536/5332/1958/5054	22
hsa03410	Genetic Information Processing	Replication and repair	hsa03410	Base excision repair	12/1112	44/8865	0.00648953	0.0302845	0.0208728	5428/7374/3978/3980/5425/5984/142/5426/5985/5424/2237/5111	12
hsa04371	Environmental Information Processing	Signal transduction	hsa04371	Apelin signaling pathway	28/1112	140/8865	0.00775905	0.0356071	0.0245412	182/4088/3265/30849/109/4854/810/2792/6548/5594/207/5331/6261/999/3710/2791/2770/440738/5294/8877/4208/51806/10365/114/5327/5332/1958/5054	28
hsa00980	Metabolism	Xenobiotics biodegradation and metabolism	hsa00980	Metabolism of xenobiotics by cytochrome P450	18/1112	79/8865	0.00790474	0.0356071	0.0245412	29785/131/54658/222/54577/2946/218/2941/2948/2950/221/2947/22977/54578/54575/874/2938/1645	18
hsa05142	Human Diseases	Infectious disease: parasitic	hsa05142	Chagas disease	22/1112	103/8865	0.00794801	0.0356071	0.0245412	5290/8517/5594/207/2767/5603/5331/148022/2770/2769/5522/915/6300/7040/5600/9630/917/916/712/5332/713/5054	22
hsa00100	Metabolism	Lipid metabolism	hsa00100	Steroid biosynthesis	7/1112	20/8865	0.00845205	0.037367	0.0257542	50814/1717/4047/6713/1056/2222/1591	7
hsa04750	Organismal Systems	Sensory system	hsa04750	Inflammatory mediator regulation of TRP channels	21/1112	99/8865	0.0101438	0.0427182	0.0294424	59341/109/5290/6714/810/3556/5603/5331/3710/6300/5029/239/5600/2150/8398/3358/51806/114/5732/5332/255189	21
hsa01230	Metabolism	Global and overview maps	hsa01230	Biosynthesis of amino acids	17/1112	75/8865	0.0102066	0.0427182	0.0294424	50/5211/2806/3419/230/2597/5223/26227/5213/7167/6472/5723/5091/113675/29968/2026/1373	17
hsa01524	Human Diseases	Drug resistance: antineoplastic	hsa01524	Platinum drug resistance	17/1112	75/8865	0.0102066	0.0427182	0.0294424	5290/2956/5594/207/637/4217/1026/2946/2941/2948/672/2950/2947/7153/332/2938/330	17
hsa04520	Cellular Processes	Cellular community - eukaryotes	hsa04520	Adherens junction	20/1112	93/8865	0.0102534	0.0427182	0.0294424	5792/4088/81/10163/3480/2033/6714/1956/56288/1457/5594/6591/8936/999/10458/11235/7414/83439/87/5881	20
hsa04612	Organismal Systems	Immune system	hsa04612	Antigen processing and presentation	18/1112	81/8865	0.0102981	0.0427182	0.0294424	3326/10197/3304/1520/3109/3108/3122/3115/925/972/3113/3123/3117/3127/3111/3119/3118/3120	18
hsa05152	Human Diseases	Infectious disease: bacterial	hsa05152	Tuberculosis	34/1112	182/8865	0.0105544	0.0432473	0.029807	2033/6714/22925/810/5594/207/637/5603/1054/1520/6300/7040/2213/3109/5600/2209/8877/3108/3122/51806/3552/3115/2207/972/2214/4360/3113/3123/3117/3127/3111/3119/3118/3120	34
hsa00592	Metabolism	Lipid metabolism	hsa00592	alpha-Linolenic acid metabolism	8/1112	26/8865	0.0116716	0.0472491	0.0325652	8398/50487/84647/8399/9415/255189/26279/5320	8
