# Supplementary material for: DDR1 as a key prognostic biomarker in non-small cell lung cancer: identification, validation, and potential therapeutic implications
Source: Front Immunol. 2025 Nov 28;16:1690829. doi: 10.3389/fimmu.2025.1690829 (PMC12698539; doi:10.3389/fimmu.2025.1690829)
Supplement: Supplementary file 5 [file Table5.xlsx]

## Sheet: Sheet 1
ID	Description	setSize	enrichmentScore	NES	pvalue	p.adjust	qvalue	rank	leading_edge	core_enrichment
hsa05320	Autoimmune thyroid disease	16	0.832065	4.07465	0.00409836	0.0660225	0.0559369	369	tags=100%, list=17%, signal=83%	3122/3109/3108/3117/3123/3113/3118/3115/3127/1493/3119/3120/3002/3111/1081/959
hsa05310	Asthma	14	0.831274	3.82695	0.00389105	0.0660225	0.0559369	369	tags=100%, list=17%, signal=83%	3122/3109/3108/3117/3123/3113/3118/3115/3127/3119/3120/2207/3111/959
hsa05330	Allograft rejection	14	0.831274	3.82695	0.00389105	0.0660225	0.0559369	369	tags=100%, list=17%, signal=83%	3122/3109/3108/3117/3123/3113/3118/3115/3127/3119/3120/3002/3111/959
hsa04672	Intestinal immune network for IgA production	18	0.731214	3.74664	0.00436681	0.0660225	0.0559369	369	tags=89%, list=17%, signal=74%	608/5284/10673/3122/3109/3108/3117/3123/3113/3118/3115/3127/3119/3120/3111/959
hsa05322	Systemic lupus erythematosus	21	0.678891	3.6942	0.00531915	0.0660225	0.0559369	369	tags=86%, list=17%, signal=71%	3122/3109/3108/3117/3123/3113/3118/3115/3127/2214/712/717/713/3119/3120/2209/3111/959
hsa04940	Type I diabetes mellitus	15	0.74787	3.56272	0.00389105	0.0660225	0.0559369	347	tags=93%, list=16%, signal=79%	3382/3122/3109/3108/3117/3123/3113/3118/3115/3127/3119/3120/3002/3111
hsa04612	Antigen processing and presentation	18	0.684708	3.50835	0.00436681	0.0660225	0.0559369	347	tags=83%, list=16%, signal=70%	1520/3122/3109/3108/3117/3123/3113/3118/3115/3127/972/925/3119/3120/3111
hsa05332	Graft-versus-host disease	14	0.738886	3.40162	0.00389105	0.0660225	0.0559369	347	tags=93%, list=16%, signal=78%	3122/3109/3108/3117/3123/3113/3118/3115/3127/3119/3120/3002/3111
hsa05321	Inflammatory bowel disease	17	0.643037	3.27944	0.00414938	0.0660225	0.0559369	347	tags=82%, list=16%, signal=69%	6097/3122/3109/3108/3117/3123/3113/3118/3115/3127/3119/3120/3561/3111
hsa05140	Leishmaniasis	23	0.5718	3.25005	0.00568182	0.0660225	0.0559369	440	tags=78%, list=21%, signal=63%	3122/3109/1536/3108/3117/3123/3113/3118/3115/3127/2214/3119/3120/2209/4689/3111/2002/5603
hsa04610	Complement and coagulation cascades	20	0.561135	2.99107	0.005	0.0660225	0.0559369	286	tags=65%, list=14%, signal=57%	2266/2243/2244/722/5265/725/11326/1604/1380/3426/712/717/713
hsa04659	Th17 cell differentiation	28	0.479914	2.94497	0.00621118	0.0660225	0.0559369	373	tags=64%, list=18%, signal=54%	6097/915/3122/3109/3108/3117/3123/3113/3118/3115/3127/916/3662/3119/3120/3561/3111/917
hsa05323	Rheumatoid arthritis	23	0.515187	2.92826	0.00568182	0.0660225	0.0559369	347	tags=70%, list=16%, signal=59%	2920/10673/3122/3109/3108/3117/3123/3113/3118/3115/3127/1493/3119/3120/6374/3111
hsa05416	Viral myocarditis	21	0.51744	2.81566	0.00531915	0.0660225	0.0559369	369	tags=71%, list=17%, signal=60%	6641/3122/3109/3108/1604/3117/3123/3113/3118/3115/3127/3119/3120/3111/959
hsa04613	Neutrophil extracellular trap formation	21	0.425649	2.31618	0.00531915	0.0660225	0.0559369	853	tags=81%, list=40%, signal=49%	2266/2243/2244/1536/2214/51311/2209/4689/5603/7417/207/3066/5331/5594/3065/5332/5600
hsa04915	Estrogen signaling pathway	31	-0.533464	-2.2879	0.00117096	0.0660225	0.0559369	161	tags=29%, list=8%, signal=27%	1956/3880/51806/810/3866/3868/3872/3860/3861
hsa04061	Viral protein interaction with cytokine and cytokine receptor	24	0.393529	2.27477	0.0060241	0.0660225	0.0559369	367	tags=62%, list=17%, signal=52%	2920/6357/4283/729230/6362/2833/1230/1234/6374/3561/6355/6368/10563/1233/8794
hsa04064	NF-kappa B signaling pathway	20	0.422212	2.25055	0.005	0.0660225	0.0559369	552	tags=70%, list=26%, signal=52%	2920/6357/10673/23643/10912/330/695/959/142/23085/51588/8517/1457/148022
hsa05168	Herpes simplex virus 1 infection	28	0.358365	2.19909	0.00621118	0.0660225	0.0559369	565	tags=64%, list=27%, signal=48%	3122/3109/3108/3117/3123/3113/3118/3115/3127/972/330/3119/3120/3111/207/8517/148022/126070
hsa04658	Th1 and Th2 cell differentiation	27	0.360444	2.1926	0.00598802	0.0660225	0.0559369	373	tags=59%, list=18%, signal=49%	915/3122/3109/3108/3117/3123/3113/3118/3115/3127/916/3119/3120/3561/3111/917
hsa05165	Human papillomavirus infection	64	-0.39973	-2.05718	0.00321543	0.0660225	0.0559369	346	tags=39%, list=16%, signal=34%	8323/8900/3911/4854/3673/11211/284217/3914/84552/3909/8324/23462/5522/1857/3918/1956/7474/3696/54626/7477/3655/1287/1288/182/3691
hsa04151	PI3K-Akt signaling pathway	56	-0.408079	-2.03615	0.00434311	0.0660225	0.0559369	332	tags=38%, list=16%, signal=32%	1969/3911/2792/3673/3480/284217/3914/3909/5522/3918/4804/1956/3696/3655/1287/9048/2263/1288/3691/2261/4915
hsa05150	Staphylococcus aureus infection	30	-0.480251	-2.03215	0.003517	0.0660225	0.0559369	12	tags=20%, list=1%, signal=20%	3880/3866/3868/3872/3860/3861
hsa04512	ECM-receptor interaction	24	-0.509868	-2.02547	0.00239234	0.0660225	0.0559369	331	tags=50%, list=16%, signal=43%	3911/3673/284217/3914/6382/3909/3918/3696/3655/1287/1288/3691
hsa04360	Axon guidance	46	-0.400832	-1.90161	0.0055991	0.0660225	0.0559369	521	tags=50%, list=25%, signal=39%	23654/56924/5365/3265/5364/4756/5361/3985/1969/10509/80031/2041/2051/84552/6405/64101/1947/9423/7474/2049/56963/6608/655
hsa05200	Pathways in cancer	107	-0.336741	-1.86238	0.00206186	0.0660225	0.0559369	738	tags=53%, list=35%, signal=37%	332/57449/5290/2956/5888/1021/2946/83439/4312/7482/2941/6502/4609/7481/2736/3265/1399/5228/4088/109/4851/2947/374654/28514/3714/8323/8900/3911/4854/2792/3673/11211/3480/284217/4780/3914/3909/5337/8324/2938/23462/1857/3918/1956/3728/7474/6608/7477/3655/51806/1287/2263/1288/810/182/6513/2261
hsa05142	Chagas disease	22	0.333906	1.85818	0.00558659	0.0660225	0.0559369	909	tags=82%, list=43%, signal=47%	9630/915/916/712/713/917/2767/5603/5054/207/8517/148022/5331/5594/7040/5332/5600/2770
hsa04640	Hematopoietic cell lineage	29	0.517258	3.28164	0.00645161	0.066129	0.0560272	373	tags=79%, list=18%, signal=66%	3815/915/3122/3109/914/3108/1604/931/3117/3123/3113/3118/3115/3127/1380/1438/925/916/3119/3120/2209/3111/917
hsa04145	Phagosome	37	0.492113	3.56933	0.00740741	0.066931	0.0567066	347	tags=68%, list=16%, signal=58%	653509/729238/6441/1520/4360/3122/3109/1536/3108/3117/3123/3113/3118/3115/3127/4481/8685/2214/2213/4973/3119/3120/2209/4689/3111
hsa05152	Tuberculosis	34	0.35053	2.39952	0.00746269	0.066931	0.0567066	347	tags=56%, list=16%, signal=47%	1520/4360/3122/3109/3108/3117/3123/3113/3118/3115/3127/972/2214/2213/3119/3120/2209/2207/3111
hsa04142	Lysosome	13	0.452564	2.01308	0.00743494	0.066931	0.0567066	988	tags=92%, list=47%, signal=50%	9476/1510/1520/1521/10947/9374/4074/2588/8218/162/4864/3482
hsa04550	Signaling pathways regulating pluripotency of stem cells	37	-0.416583	-1.87398	0.00692042	0.066931	0.0567066	752	tags=62%, list=36%, signal=41%	64211/3198/5290/7482/4609/7481/3265/4088/9314/3720/8323/11211/3480/5013/8324/1857/7474/7477/1852/2263/1749/2261/6657
hsa05146	Amoebiasis	26	-0.474483	-1.91838	0.00839329	0.0729961	0.0618453	331	tags=42%, list=16%, signal=36%	3911/284217/3914/3315/3909/3918/1287/6318/1288/6317/5275
hsa05412	Arrhythmogenic right ventricular cardiomyopathy	20	-0.510391	-1.92948	0.00997506	0.0842013	0.0713387	407	tags=55%, list=19%, signal=45%	1829/55799/3673/284217/1824/2697/3728/3696/1832/3655/3691
hsa05340	Primary immunodeficiency	12	0.493141	2.09026	0.0107914	0.0884892	0.0749716	369	tags=67%, list=17%, signal=55%	973/915/5788/925/916/695/3561/959
hsa00980	Metabolism of xenobiotics by cytochrome P450	18	-0.51735	-1.86931	0.0116429	0.0928202	0.078641	258	tags=44%, list=12%, signal=39%	54658/1645/2938/54577/222/218/29785/131
hsa04060	Cytokine-cytokine receptor interaction	42	0.255042	1.95201	0.015748	0.112992	0.0957315	369	tags=50%, list=17%, signal=42%	608/653/2920/6357/10673/4283/729230/1438/6362/2833/10663/1230/1234/6374/3561/6355/6368/10563/1233/8794/959
hsa04062	Chemokine signaling pathway	42	0.240262	1.83889	0.015748	0.112992	0.0957315	939	tags=74%, list=44%, signal=42%	2920/2791/6357/408/4283/729230/6362/2833/10663/5294/1230/1234/6374/6355/6368/10563/1233/207/8517/114/5331/9564/5594/5881/6375/10451/7074/5332/5058/2770/2919
hsa05145	Toxoplasmosis	36	0.249441	1.77059	0.0155039	0.112992	0.0957315	369	tags=47%, list=17%, signal=40%	3122/3109/23643/3108/3117/3123/3113/3118/3115/3127/5294/330/3119/1234/3120/3111/959
hsa05171	Coronavirus disease - COVID-19	20	0.327999	1.74836	0.015	0.112992	0.0957315	323	tags=40%, list=15%, signal=34%	2266/2243/2244/1536/712/717/713/51311
hsa05169	Epstein-Barr virus infection	46	0.255625	2.03329	0.0183486	0.125382	0.106229	550	tags=54%, list=26%, signal=41%	915/3122/3109/3108/3117/3123/3113/3118/3115/3127/1380/10912/916/3119/695/3120/3111/917/5603/11047/207/3066/1870/5709/8517
hsa04390	Hippo signaling pathway	42	-0.376629	-1.73928	0.0182857	0.125382	0.106229	678	tags=55%, list=32%, signal=38%	83439/5584/7482/4609/7481/2736/7005/1739/4088/9231/8323/11211/84552/122786/8324/7161/5522/1857/6591/7474/7477/655/6657
hsa04820	Cytoskeleton in muscle cells	41	-0.382979	-1.76199	0.0194064	0.129526	0.10974	834	tags=66%, list=39%, signal=41%	9124/3693/4627/85301/2192/375790/5318/476/3339/79784/1466/6712/1829/84823/3673/284217/6382/1824/483/3728/2201/3696/1832/3655/1287/1288/3691
hsa05224	Breast cancer	36	-0.378603	-1.69674	0.0229095	0.149432	0.126605	707	tags=58%, list=33%, signal=40%	5290/1021/83439/7482/4609/7481/3265/4851/28514/3714/8323/4854/11211/3480/8324/23462/1857/1956/7474/7477/182
hsa04620	Toll-like receptor signaling pathway	12	0.41122	1.74302	0.0251799	0.1571	0.133102	664	tags=75%, list=31%, signal=52%	23643/4283/51311/5603/54472/207/8517/148022/5594
hsa02010	ABC transporters	5	-0.688168	-1.64633	0.0250784	0.1571	0.133102	158	tags=80%, list=7%, signal=74%	26154/4363/154664/10057
hsa04662	B cell receptor signaling pathway	13	0.388256	1.72703	0.0260223	0.158902	0.134628	721	tags=77%, list=34%, signal=51%	973/1380/2213/695/974/207/8517/5594/5881/10451
hsa04621	NOD-like receptor signaling pathway	22	0.306298	1.70454	0.027933	0.167016	0.141502	1476	tags=100%, list=70%, signal=31%	2920/440738/1536/330/54822/5603/7417/8517/148022/56919/5331/5594/5332/5600/3326/2919/9927/6300/7205/55669/3428/3710
hsa00830	Retinol metabolism	11	-0.546609	-1.64679	0.02886	0.169037	0.143215	553	tags=73%, list=26%, signal=54%	54575/1592/54905/216/54658/54577/29785/131
hsa05033	Nicotine addiction	6	-0.659564	-1.65906	0.029595	0.169875	0.143925	726	tags=100%, list=34%, signal=66%	2568/55879/774/2556/2564
hsa00592	alpha-Linolenic acid metabolism	8	0.462933	1.57509	0.0327869	0.184507	0.156321	795	tags=88%, list=38%, signal=55%	84647/8399/26279/5320/255189/8398/9415
hsa05133	Pertussis	20	0.31047	1.65492	0.035	0.193173	0.163664	368	tags=50%, list=17%, signal=42%	722/653509/729238/725/23643/712/717/713/6374/3394
hsa04514	Cell adhesion molecules	41	-0.35616	-1.63861	0.0376712	0.203993	0.172831	321	tags=34%, list=15%, signal=30%	10686/5792/6382/1272/4897/26047/64101/152404/5802/3696/1001/3655/79679/9076
hsa04974	Protein digestion and absorption	19	-0.441469	-1.62727	0.0394402	0.209617	0.177596	237	tags=32%, list=11%, signal=28%	483/23428/1287/1288/1294/1308
hsa04510	Focal adhesion	43	-0.349242	-1.62598	0.0418079	0.218161	0.184835	503	tags=42%, list=24%, signal=33%	56924/3265/1399/5228/3371/3911/3673/3480/284217/3914/3909/3918/1956/3696/3655/1287/1288/3691
hsa00350	Tyrosine metabolism	6	-0.61839	-1.55549	0.0451713	0.231503	0.196139	120	tags=50%, list=6%, signal=47%	222/218/131
hsa03040	Spliceosome	16	0.322074	1.57721	0.0532787	0.257817	0.218433	1441	tags=100%, list=68%, signal=32%	9128/9343/11338/9092/8449/10291/84844/23450/8175/51729/27339/6634/22916/3304/10523/84321
hsa04810	Regulation of actin cytoskeleton	40	-0.340788	-1.55533	0.0538991	0.257817	0.218433	835	tags=60%, list=39%, signal=37%	6548/3693/4627/5062/5290/79784/2245/10163/81/5217/56924/3265/1399/1131/3985/3673/8936/50649/1956/3696/3655/2263/3691/2261
hsa00565	Ether lipid metabolism	10	0.399226	1.54309	0.052459	0.257817	0.218433	659	tags=80%, list=31%, signal=55%	84647/8399/26279/7941/5320/255189/8398/7368
hsa04924	Renin secretion	11	-0.507127	-1.52785	0.0533911	0.257817	0.218433	254	tags=36%, list=12%, signal=32%	22802/51806/810/9635
hsa04722	Neurotrophin signaling pathway	15	-0.461606	-1.56755	0.0577181	0.268704	0.227657	209	tags=47%, list=10%, signal=42%	3265/1399/7161/4804/51806/810/4915
hsa00982	Drug metabolism - cytochrome P450	16	-0.446136	-1.54282	0.0580475	0.268704	0.227657	258	tags=62%, list=12%, signal=55%	54575/2946/2941/2947/54658/2938/54577/222/218/131
hsa00591	Linoleic acid metabolism	8	0.435787	1.48273	0.0622951	0.283789	0.240437	611	tags=75%, list=29%, signal=54%	84647/8399/26279/5320/255189/8398
hsa03018	RNA degradation	7	0.47892	1.54226	0.0668605	0.299827	0.254026	1107	tags=100%, list=52%, signal=48%	154197/4849/5213/170506/23019/2026/5211
hsa00040	Pentose and glucuronate interconversions	6	-0.59394	-1.49399	0.0685358	0.302612	0.256385	258	tags=50%, list=12%, signal=44%	54658/54577/57016
hsa05207	Chemical carcinogenesis - receptor activation	36	-0.330278	-1.48017	0.0756014	0.323845	0.274374	781	tags=58%, list=37%, signal=37%	993/332/5290/54575/1978/2946/2941/990/4609/3265/9314/109/2947/28514/774/54658/688/2938/54577/1956/182
hsa05206	MicroRNAs in cancer	37	-0.326562	-1.46902	0.0749712	0.323845	0.274374	707	tags=51%, list=33%, signal=35%	5290/1021/960/113130/4609/6541/9493/3265/1399/3371/4851/4854/8091/3236/1956/4363/6624/2261/5268
hsa04611	Platelet activation	27	0.241369	1.46826	0.0778443	0.328549	0.27836	664	tags=56%, list=31%, signal=39%	2266/2243/2244/54518/5294/695/6916/2207/5603/207/255189/114/6786/5331/5594
hsa05217	Basal cell carcinoma	21	-0.386419	-1.48942	0.0810811	0.33725	0.285732	678	tags=57%, list=32%, signal=39%	83439/7482/7481/2736/374654/8323/11211/8324/1857/7474/6608/7477
hsa04014	Ras signaling pathway	40	-0.315788	-1.44123	0.0860092	0.352638	0.298769	517	tags=38%, list=24%, signal=29%	50487/56924/3265/5228/1969/2792/3480/5337/4804/1956/51806/2263/810/2261/4915
hsa00280	Valine, leucine and isoleucine degradation	5	-0.619972	-1.48318	0.0877743	0.353553	0.299544	809	tags=100%, list=38%, signal=62%	39/1962/56922/3157
hsa05222	Small cell lung cancer	26	-0.364682	-1.47444	0.088729	0.353553	0.299544	331	tags=35%, list=16%, signal=30%	3911/3673/284217/3914/3909/3918/3655/1287/1288
hsa04916	Melanogenesis	26	-0.363994	-1.47166	0.0899281	0.353553	0.299544	678	tags=54%, list=32%, signal=37%	83439/7482/7481/3265/5443/109/8323/11211/8324/1857/7474/7477/51806/810
hsa04010	MAPK signaling pathway	51	-0.293017	-1.42697	0.0956044	0.37079	0.314148	487	tags=35%, list=23%, signal=28%	3265/1399/5228/1849/55799/3552/774/1969/3556/3480/3315/4804/1956/1852/9048/2263/2261/4915
hsa05205	Proteoglycans in cancer	44	-0.303883	-1.4255	0.103911	0.387303	0.328139	651	tags=45%, list=31%, signal=32%	7482/3339/3710/960/4609/7481/3265/8323/3673/11211/3480/6382/3236/8324/1956/7474/6608/7477/2719/2817
hsa04015	Rap1 signaling pathway	42	-0.304358	-1.40553	0.102857	0.387303	0.328139	529	tags=38%, list=25%, signal=29%	5217/3265/1399/5228/109/57568/1969/3480/84552/4804/1956/5028/51806/2263/810/2261
hsa04932	Non-alcoholic fatty liver disease	19	0.2595	1.36761	0.101852	0.387303	0.328139	1267	tags=89%, list=60%, signal=36%	7494/4711/5465/5603/207/1649/7040/125965/5600/4217/2932/6720/6256/6300/1050/79602/637
hsa04664	Fc epsilon RI signaling pathway	13	0.308553	1.3725	0.111524	0.410352	0.347666	853	tags=77%, list=40%, signal=46%	241/695/2207/5603/207/255189/5594/5881/10451/5600
hsa05204	Chemical carcinogenesis - DNA adducts	12	-0.455141	-1.43837	0.114641	0.41147	0.348613	691	tags=67%, list=33%, signal=45%	54575/2946/2941/2947/54658/2938/54577/1646
hsa05034	Alcoholism	11	-0.462432	-1.39319	0.11544	0.41147	0.348613	101	tags=45%, list=5%, signal=44%	3265/2792/51806/810/4915
hsa05164	Influenza A	29	0.218447	1.3859	0.116129	0.41147	0.348613	561	tags=55%, list=26%, signal=41%	3122/3109/3108/3117/3123/3113/3118/3115/3127/3119/3120/3111/207/8517/148022/8480
hsa03082	ATP-dependent chromatin remodeling	15	0.280662	1.33702	0.128405	0.449416	0.380764	1116	tags=87%, list=53%, signal=41%	1107/3066/6595/27443/3065/9219/8607/6603/9112/6602/54815/6598/6597
hsa05230	Central carbon metabolism in cancer	19	-0.373096	-1.37525	0.132316	0.452362	0.38326	823	tags=63%, list=39%, signal=39%	2539/6510/5290/4609/3098/3265/8140/3099/1956/2263/6513/2261
hsa00561	Glycerolipid metabolism	6	-0.540524	-1.35962	0.132399	0.452362	0.38326	309	tags=50%, list=15%, signal=43%	1606/1056/57016
hsa05226	Gastric cancer	32	-0.314807	-1.36222	0.13986	0.46917	0.397499	707	tags=50%, list=33%, signal=34%	5290/83439/7482/4609/7481/3265/4088/8323/11211/8324/1857/1956/3728/7474/7477/2263
hsa00140	Steroid hormone biosynthesis	10	-0.450349	-1.34061	0.142037	0.46917	0.397499	434	tags=50%, list=20%, signal=40%	8644/54658/1645/54577/1646
hsa05225	Hepatocellular carcinoma	45	-0.283701	-1.33932	0.142222	0.46917	0.397499	707	tags=49%, list=33%, signal=33%	5290/1021/2946/83439/7482/2941/4609/7481/3265/4088/2947/86/8323/11211/3480/4780/8324/2938/1857/1956/7474/7477
hsa04080	Neuroactive ligand-receptor interaction	33	-0.308382	-1.34996	0.144019	0.469697	0.397946	726	tags=55%, list=34%, signal=36%	2569/2568/2150/3363/2151/2831/2690/151/5443/1241/55879/1131/90226/2556/2564/5028/133/4922
hsa04115	p53 signaling pathway	21	-0.354756	-1.36738	0.154791	0.490968	0.415968	209	tags=24%, list=10%, signal=22%	7161/143686/2810/64065/5268
hsa00983	Drug metabolism - other enzymes	19	-0.363054	-1.33823	0.152672	0.490968	0.415968	744	tags=63%, list=35%, signal=41%	7371/54575/2946/6240/8833/2941/7083/2947/1066/54658/2938/54577
hsa00480	Glutathione metabolism	16	-0.386961	-1.33818	0.155673	0.490968	0.415968	944	tags=75%, list=45%, signal=42%	2948/5226/2539/2730/2946/6240/2941/2947/124975/2729/2938/2877
hsa05166	Human T-cell leukemia virus 1 infection	51	0.149706	1.26186	0.163043	0.508625	0.430927	670	tags=53%, list=32%, signal=37%	915/3122/3109/3108/3117/3123/3113/3118/3115/3127/916/3119/3120/3561/3111/917/2002/1111/7417/207/1870/8517/114/1958/4085/5594/7040
hsa04150	mTOR signaling pathway	30	-0.308646	-1.30602	0.177022	0.534794	0.453099	1124	tags=77%, list=53%, signal=36%	55615/2932/1856/54541/8408/64900/81029/6520/5290/1978/7482/6502/7481/220441/3265/8140/8323/11211/3480/8324/1857/7474/7477
hsa05135	Yersinia infection	18	0.243859	1.2495	0.174672	0.534794	0.453099	1152	tags=83%, list=54%, signal=38%	925/5603/207/8517/148022/9564/5594/5881/10451/5600/644150/2932/10458/6714/6300
hsa04929	GnRH secretion	12	0.292896	1.24149	0.176259	0.534794	0.453099	664	tags=67%, list=31%, signal=46%	408/1081/3783/2767/207/5331/2550/5594
hsa03410	Base excision repair	12	0.288777	1.22403	0.179856	0.537695	0.455557	1241	tags=92%, list=59%, signal=38%	142/3980/5985/5424/5111/5426/5425/3978/2237/5428/7374
hsa01521	EGFR tyrosine kinase inhibitor resistance	14	-0.392222	-1.30771	0.186577	0.550828	0.466684	707	tags=57%, list=33%, signal=38%	5290/3084/1978/3265/3480/1956/2263/2261
hsa00340	Histidine metabolism	5	-0.54375	-1.30083	0.188088	0.550828	0.466684	120	tags=40%, list=6%, signal=38%	222/218
hsa05235	PD-L1 expression and PD-1 checkpoint pathway in cancer	15	0.265989	1.26712	0.190661	0.552726	0.468291	664	tags=67%, list=31%, signal=46%	915/916/10538/917/5603/207/8517/1457/148022/5594
hsa05418	Fluid shear stress and atherosclerosis	32	-0.295111	-1.27699	0.198135	0.568648	0.481781	406	tags=50%, list=19%, signal=41%	9817/5327/5290/2946/2941/7056/2947/3552/4880/4780/6382/2938/59341/51806/810/2817
hsa04727	GABAergic synapse	16	-0.365345	-1.26343	0.200528	0.569816	0.482771	435	tags=44%, list=21%, signal=35%	109/55879/774/2792/2556/2564/9001
hsa04146	Peroxisome	5	0.44942	1.22759	0.203297	0.572021	0.484639	117	tags=40%, list=6%, signal=38%	51703/8309
hsa00410	beta-Alanine metabolism	5	-0.532003	-1.27273	0.206897	0.576498	0.488432	120	tags=40%, list=6%, signal=38%	222/218
hsa04380	Osteoclast differentiation	21	0.226786	1.23406	0.212766	0.587152	0.497459	670	tags=62%, list=32%, signal=43%	2214/2213/489/695/7305/2209/54209/4689/5603/207/8517/5594/7040
hsa04918	Thyroid hormone synthesis	12	-0.398135	-1.25822	0.226519	0.589721	0.499636	688	tags=58%, list=32%, signal=40%	476/3710/50506/109/53905/483/2877
hsa04330	Notch signaling pathway	18	-0.347813	-1.25673	0.223803	0.589721	0.499636	432	tags=39%, list=20%, signal=31%	4851/28514/3714/4854/23462/1857/182
hsa04020	Calcium signaling pathway	36	-0.279967	-1.25469	0.218786	0.589721	0.499636	161	tags=28%, list=8%, signal=26%	109/6261/1131/774/1956/51806/2263/810/2261/4915
hsa04971	Gastric acid secretion	15	-0.365929	-1.24264	0.226846	0.589721	0.499636	435	tags=53%, list=21%, signal=43%	476/3710/109/1131/483/2520/51806/810
hsa03272	Virion - Hepatitis viruses	10	-0.416159	-1.23883	0.219512	0.589721	0.499636	714	tags=70%, list=34%, signal=47%	9073/3339/3949/10686/928/1956/9076
hsa00500	Starch and sucrose metabolism	6	-0.492071	-1.23775	0.224299	0.589721	0.499636	796	tags=83%, list=38%, signal=52%	2821/2997/3098/55276/3099
hsa04740	Olfactory transduction	6	-0.48731	-1.22577	0.232087	0.589721	0.499636	101	tags=50%, list=5%, signal=48%	109/51806/810
hsa05410	Hypertrophic cardiomyopathy	16	-0.35418	-1.22482	0.23219	0.589721	0.499636	398	tags=38%, list=19%, signal=31%	55799/3673/284217/3696/3655/3691
hsa03013	Nucleocytoplasmic transport	21	0.223176	1.21442	0.228723	0.589721	0.499636	1650	tags=100%, list=78%, signal=22%	23511/9688/65109/8480/9631/10762/3838/3836/11260/3840/1434/23165/9670/9972/30000/57510/22916/9883/84321/59343/5905
hsa00010	Glycolysis / Gluconeogenesis	19	-0.331559	-1.22214	0.244275	0.614973	0.521029	371	tags=42%, list=18%, signal=35%	3098/2597/55276/230/3099/222/218/131
hsa00532	Glycosaminoglycan biosynthesis - chondroitin sulfate / dermatan sulfate	5	-0.508167	-1.2157	0.250784	0.625869	0.530261	775	tags=80%, list=37%, signal=51%	64132/9469/10090/56548
hsa05231	Choline metabolism in cancer	18	-0.334477	-1.20855	0.257439	0.636938	0.53964	707	tags=56%, list=33%, signal=37%	5290/1978/10163/3265/9468/5130/1606/8936/5337/1956
hsa01522	Endocrine resistance	23	-0.305841	-1.20146	0.263923	0.6474	0.548503	487	tags=39%, list=23%, signal=30%	3265/109/4851/28514/3714/4854/3480/1956/182
hsa04350	TGF-beta signaling pathway	20	-0.316613	-1.19692	0.269327	0.65357	0.553731	139	tags=20%, list=7%, signal=19%	7037/56963/10468/655
hsa05414	Dilated cardiomyopathy	19	-0.321906	-1.18656	0.270992	0.65357	0.553731	435	tags=37%, list=21%, signal=30%	109/55799/3673/284217/3696/3655/3691
hsa00052	Galactose metabolism	8	-0.41958	-1.18578	0.278336	0.665686	0.563996	558	tags=50%, list=26%, signal=37%	3098/55276/3099/57016
hsa05032	Morphine addiction	13	-0.366137	-1.18781	0.28513	0.676299	0.572988	435	tags=62%, list=21%, signal=49%	2569/2568/109/55879/774/2792/2556/2564
hsa04714	Thermogenesis	17	0.220967	1.12692	0.294606	0.693048	0.587178	1152	tags=82%, list=54%, signal=38%	51703/4711/1374/5603/6595/114/125965/6603/6602/5600/4217/6598/6597/6300
hsa04216	Ferroptosis	13	0.248862	1.10698	0.304833	0.711276	0.602622	163	tags=31%, list=8%, signal=29%	51703/440738/1536/64116
hsa05022	Pathways of neurodegeneration - multiple diseases	66	-0.222825	-1.15619	0.312034	0.713961	0.604897	695	tags=64%, list=33%, signal=44%	2932/1856/488/9927/30849/22943/1639/6300/8408/351/10105/81029/637/203068/6622/55669/823/8851/84617/7482/3710/7481/6712/3265/6261/5621/4747/3552/1131/8323/774/11211/5708/147700/8324/1857/7474/7477/9001/51806/810/2877
hsa04922	Glucagon signaling pathway	17	-0.325	-1.14904	0.312746	0.713961	0.604897	101	tags=18%, list=5%, signal=17%	51806/810/6513
hsa04910	Insulin signaling pathway	22	-0.290442	-1.1334	0.315917	0.713961	0.604897	707	tags=50%, list=33%, signal=34%	5290/1978/2997/5584/3098/3265/1399/5792/3099/51806/810
hsa00514	Other types of O-glycan biosynthesis	5	0.404165	1.10398	0.315934	0.713961	0.604897	1264	tags=100%, list=60%, signal=40%	2589/79623/2590/2591/23509
hsa04218	Cellular senescence	36	-0.254167	-1.13907	0.32646	0.731986	0.620168	790	tags=50%, list=37%, signal=32%	10758/993/9133/5290/1021/823/1978/3710/4609/4605/3265/4088/3552/8900/2305/59341/51806/810
hsa00230	Purine metabolism	10	-0.380938	-1.13399	0.337159	0.733066	0.621083	653	tags=60%, list=31%, signal=42%	6240/8833/956/109/55276/9615
hsa04520	Adherens junction	20	-0.296352	-1.12033	0.330424	0.733066	0.621083	1045	tags=70%, list=49%, signal=36%	10458/6714/2033/999/56288/83439/10163/81/4088/3480/8936/5792/1956/6591
hsa05220	Chronic myeloid leukemia	18	0.215714	1.10529	0.336245	0.733066	0.621083	1665	tags=100%, list=79%, signal=22%	10912/207/3066/1870/8517/5594/7040/3065/1019/1643/613/1026/5290/1021/4609/3265/1399/4088
hsa04650	Natural killer cell mediated cytotoxicity	17	0.209795	1.06994	0.3361	0.733066	0.621083	337	tags=41%, list=16%, signal=35%	10870/962/4068/2214/7305/2207/3002
hsa04070	Phosphatidylinositol signaling system	12	-0.356217	-1.12574	0.346685	0.738846	0.62598	903	tags=67%, list=43%, signal=38%	64768/113026/5290/8776/3710/1606/51806/810
hsa04066	HIF-1 signaling pathway	22	-0.284484	-1.11014	0.345079	0.738846	0.62598	314	tags=45%, list=15%, signal=39%	5290/1978/3098/2597/3480/230/3099/1956/7037/6513
hsa00310	Lysine degradation	8	0.312322	1.06265	0.347541	0.738846	0.62598	1459	tags=100%, list=69%, signal=31%	9739/5351/2146/84444/10919/8424/39/1962
hsa04925	Aldosterone synthesis and secretion	15	-0.32912	-1.11765	0.350336	0.739311	0.626374	688	tags=53%, list=32%, signal=36%	476/3710/3949/5443/109/483/51806/810
hsa00071	Fatty acid degradation	5	-0.45562	-1.08999	0.360502	0.744345	0.630639	16	tags=60%, list=1%, signal=60%	39/1962/131
hsa05415	Diabetic cardiomyopathy	27	0.176211	1.0719	0.359281	0.744345	0.630639	676	tags=56%, list=32%, signal=38%	183/5166/1536/5350/489/4689/4711/142/5465/5603/7417/207/5331/7040/125965
hsa04120	Ubiquitin mediated proteolysis	22	0.191896	1.0679	0.357542	0.744345	0.630639	1520	tags=95%, list=72%, signal=27%	330/23221/10401/9616/10055/51588/9820/10277/11065/672/1643/51343/8924/27339/63893/991/9817/27338/4281/23624/6502
hsa03030	DNA replication	14	-0.329373	-1.09817	0.367785	0.75396	0.638785	1426	tags=100%, list=67%, signal=33%	5424/5111/5426/5425/3978/2237/4176/4172/6117/4173/4174/5984/4171
hsa04720	Long-term potentiation	9	-0.374018	-1.08643	0.370851	0.754852	0.639541	101	tags=44%, list=5%, signal=43%	3710/3265/51806/810
hsa04911	Insulin secretion	12	-0.342072	-1.08104	0.385359	0.754852	0.639541	688	tags=50%, list=32%, signal=34%	476/3710/109/1131/483/6513
hsa03440	Homologous recombination	12	-0.340931	-1.07743	0.388122	0.754852	0.639541	1401	tags=100%, list=66%, signal=34%	672/641/5425/83990/146956/5932/7516/11073/6117/5888/8438
hsa00620	Pyruvate metabolism	7	-0.404349	-1.06947	0.379939	0.754852	0.639541	16	tags=57%, list=1%, signal=57%	4199/84532/39/131
hsa04972	Pancreatic secretion	21	-0.276399	-1.06536	0.385749	0.754852	0.639541	688	tags=43%, list=32%, signal=29%	476/3710/50487/109/1131/22802/483/1056/9635
hsa00860	Porphyrin metabolism	5	-0.44198	-1.05736	0.377743	0.754852	0.639541	258	tags=60%, list=12%, signal=53%	54575/54658/54577
hsa04921	Oxytocin signaling pathway	21	-0.272256	-1.04939	0.391892	0.754852	0.639541	487	tags=33%, list=23%, signal=26%	3265/109/6261/55799/1956/51806/810
hsa05144	Malaria	5	0.379129	1.03559	0.39011	0.754852	0.639541	670	tags=80%, list=32%, signal=55%	3820/3043/959/7040
hsa04936	Alcoholic liver disease	26	0.167151	1.02417	0.386905	0.754852	0.639541	1237	tags=88%, list=58%, signal=37%	2920/23643/9663/712/717/713/1374/5465/5603/31/207/8517/148022/5600/6319/4217/2919/2932/6720/6300/2194/64900/79602
hsa01232	Nucleotide metabolism	9	-0.362746	-1.05368	0.396825	0.759259	0.643275	744	tags=67%, list=35%, signal=43%	7371/6240/8833/956/7083/9615
hsa04930	Type II diabetes mellitus	6	-0.419891	-1.05619	0.403427	0.761737	0.645374	707	tags=67%, list=33%, signal=45%	5290/3098/774/3099
hsa04310	Wnt signaling pathway	42	-0.227857	-1.05225	0.403429	0.761737	0.645374	1507	tags=90%, list=71%, signal=27%	5467/5331/7090/7483/5881/6422/85409/7091/8607/6259/5332/8549/84133/64840/81839/6907/2932/1856/22943/2033/79718/81029/83439/7482/4609/7481/59343/4088/8323/11211/8061/8324/4163/1857/7474/50964/7477/57216
hsa04728	Dopaminergic synapse	17	-0.299631	-1.05935	0.413929	0.767611	0.650351	345	tags=29%, list=16%, signal=25%	774/2792/5522/51806/810
hsa04713	Circadian entrainment	13	-0.322731	-1.04699	0.429741	0.767611	0.650351	435	tags=38%, list=21%, signal=31%	109/6261/2792/51806/810
hsa01240	Biosynthesis of cofactors	15	-0.308049	-1.04609	0.410738	0.767611	0.650351	833	tags=60%, list=39%, signal=37%	51805/2730/790/54575/349565/29968/2729/54658/54577
hsa03420	Nucleotide excision repair	12	-0.32906	-1.03992	0.43232	0.767611	0.650351	1426	tags=100%, list=67%, signal=33%	5424/5111/5426/5425/1643/3978/5886/5437/5430/6117/5984
hsa04970	Salivary secretion	15	-0.306202	-1.03982	0.414765	0.767611	0.650351	860	tags=60%, list=41%, signal=36%	490/6548/476/3710/109/1131/483/51806/810
hsa05208	Chemical carcinogenesis - reactive oxygen species	27	-0.25191	-1.02881	0.426347	0.767611	0.650351	968	tags=59%, list=46%, signal=33%	6300/2948/10105/9817/5290/2946/2941/3265/8644/2947/4780/5337/1645/2938/1956/1646
hsa00590	Arachidonic acid metabolism	14	0.222492	1.02429	0.424125	0.767611	0.650351	948	tags=79%, list=45%, signal=44%	84647/8399/26279/6916/5320/242/255189/8398/239/246/874
hsa03460	Fanconi anemia pathway	8	-0.361611	-1.02196	0.433286	0.767611	0.650351	1356	tags=100%, list=64%, signal=36%	641/83990/146956/3280/6117/5888/2178
hsa04928	Parathyroid hormone synthesis, secretion and action	23	-0.259498	-1.01941	0.432203	0.767611	0.650351	243	tags=22%, list=11%, signal=19%	5337/65268/1956/50964/5744
hsa04979	Cholesterol metabolism	9	0.278835	1.01689	0.423948	0.767611	0.650351	158	tags=33%, list=7%, signal=31%	4023/341/350
hsa04211	Longevity regulating pathway	12	-0.327625	-1.03539	0.436464	0.768498	0.651102	1184	tags=83%, list=56%, signal=37%	6794/10919/8408/79602/5290/1978/3265/109/3480/143686
hsa05203	Viral carcinogenesis	28	0.163522	1.00344	0.440994	0.771739	0.653848	1662	tags=96%, list=78%, signal=21%	3249/1234/1233/1111/3066/8517/5594/23513/3065/1019/7532/87/898/1026/6714/5902/890/2033/4055/991/6722/5290/1021/6502/81/3265/1739
hsa04976	Bile secretion	17	-0.290421	-1.02679	0.446781	0.777127	0.658413	691	tags=47%, list=33%, signal=32%	54575/476/3949/109/54658/483/54577/6513
hsa03320	PPAR signaling pathway	18	0.194383	0.995994	0.449782	0.777635	0.658843	138	tags=22%, list=7%, signal=21%	51703/4023/8309/10873
hsa04530	Tight junction	26	-0.247415	-1.00032	0.455635	0.783038	0.663421	817	tags=54%, list=39%, signal=33%	3996/56288/4627/9073/5584/79784/81/50848/154810/1739/10686/84552/5522/9076
hsa04371	Apelin signaling pathway	28	-0.242849	-1.00351	0.458977	0.784086	0.664309	487	tags=32%, list=23%, signal=25%	3265/4088/109/6261/4854/2792/51806/810/182
hsa04144	Endocytosis	35	-0.227443	-1.01295	0.470183	0.798477	0.676502	546	tags=34%, list=26%, signal=26%	3949/3265/4088/55040/1173/3480/84552/5337/1956/7037/2263/2261
hsa01523	Antifolate resistance	8	-0.347567	-0.982267	0.473458	0.799308	0.677206	158	tags=25%, list=7%, signal=23%	4363/10057
hsa05143	African trypanosomiasis	5	0.356796	0.974589	0.478022	0.802294	0.679736	847	tags=80%, list=40%, signal=48%	3043/5331/8542/5332
hsa00051	Fructose and mannose metabolism	11	-0.329745	-0.993438	0.487734	0.807425	0.684083	284	tags=27%, list=13%, signal=24%	230/3099/57016
hsa05010	Alzheimer disease	58	-0.197519	-0.991761	0.495146	0.807425	0.684083	1103	tags=62%, list=52%, signal=31%	25800/2932/1856/488/30849/22943/8408/351/10105/81029/637/203068/6622/5290/823/8851/84617/7482/3710/6868/7481/2597/29986/3265/3552/1131/8323/11211/5708/147700/8324/1857/7474/7477/51806/810
hsa04973	Carbohydrate digestion and absorption	9	-0.333762	-0.969493	0.492063	0.807425	0.684083	707	tags=56%, list=33%, signal=37%	5290/476/3098/483/3099
hsa01250	Biosynthesis of nucleotide sugars	7	-0.365379	-0.966401	0.490881	0.807425	0.684083	1089	tags=86%, list=51%, signal=42%	91373/55907/2821/3098/55276/3099
hsa03008	Ribosome biogenesis in eukaryotes	9	0.262581	0.957613	0.495146	0.807425	0.684083	1210	tags=89%, list=57%, signal=38%	6949/1457/23160/57455/55226/1736/83732/2091
hsa00564	Glycerophospholipid metabolism	17	-0.274217	-0.969499	0.499343	0.808307	0.68483	517	tags=41%, list=24%, signal=31%	50487/9468/9791/5130/55224/1606/5337
hsa05214	Glioma	16	-0.278055	-0.961563	0.501319	0.808307	0.68483	314	tags=44%, list=15%, signal=38%	5290/1021/3265/3480/1956/51806/810
hsa04110	Cell cycle	48	-0.203643	-0.976051	0.508361	0.815082	0.69057	1100	tags=65%, list=52%, signal=32%	2932/1026/5591/11200/5528/890/2033/991/4176/5347/4172/9212/9700/993/9133/1021/9088/701/4173/990/6502/7272/113130/4609/9319/4174/81620/4088/8900/4171/2810
hsa03430	Mismatch repair	9	-0.328592	-0.954475	0.516595	0.823681	0.697856	1426	tags=100%, list=67%, signal=33%	5424/5111/5425/3978/9156/6117/2956/5984
hsa00520	Amino sugar and nucleotide sugar metabolism	9	-0.32387	-0.940758	0.529582	0.834207	0.706773	1089	tags=78%, list=51%, signal=38%	91373/55907/2821/3098/55276/51700/3099
hsa04137	Mitophagy - animal	11	0.230185	0.937695	0.553398	0.834207	0.706773	1633	tags=100%, list=77%, signal=23%	440738/23786/1457/79065/338382/9927/6714/8408/55669/4976/3265
hsa04917	Prolactin signaling pathway	11	0.230185	0.937695	0.553398	0.834207	0.706773	1633	tags=100%, list=77%, signal=23%	1081/5603/30837/207/5594/5600/2932/6714/6300/5290/3265
hsa04934	Cushing syndrome	36	-0.208883	-0.936128	0.560137	0.834207	0.706773	693	tags=42%, list=33%, signal=29%	1021/83439/7482/3710/7481/3949/5443/109/8323/11211/8324/1857/1956/7474/7477
hsa05211	Renal cell carcinoma	14	-0.277306	-0.924571	0.558389	0.834207	0.706773	1212	tags=79%, list=57%, signal=34%	5058/7039/1026/2033/10298/5062/5290/56924/3265/1399/6513
hsa04750	Inflammatory mediator regulation of TRP channels	21	-0.239646	-0.923699	0.552826	0.834207	0.706773	113	tags=38%, list=5%, signal=36%	5290/2150/3710/109/3556/59341/51806/810
hsa04723	Retrograde endocannabinoid signaling	19	-0.250012	-0.921555	0.548346	0.834207	0.706773	726	tags=47%, list=34%, signal=31%	2569/2568/3710/109/55879/774/2792/2556/2564
hsa05012	Parkinson disease	28	-0.222481	-0.919345	0.557669	0.834207	0.706773	1211	tags=71%, list=57%, signal=31%	2770/64837/4217/5717/7345/25800/9927/10105/203068/9817/6622/55669/84617/3710/29986/5708/4780/147700/51806/810
hsa04981	Folate transport and metabolism	7	-0.346793	-0.917241	0.545593	0.834207	0.706773	158	tags=29%, list=7%, signal=27%	4363/10057
hsa00240	Pyrimidine metabolism	8	-0.324121	-0.916006	0.545194	0.834207	0.706773	1156	tags=88%, list=55%, signal=40%	6241/7372/7371/790/6240/956/7083
hsa04114	Oocyte meiosis	20	-0.241218	-0.911901	0.553616	0.834207	0.706773	995	tags=60%, list=47%, signal=32%	5528/6300/991/5347/9700/9133/3710/9088/109/3480/51806/810
hsa05215	Prostate cancer	22	-0.232824	-0.908555	0.561361	0.834207	0.706773	1631	tags=100%, list=77%, signal=23%	1870/8517/5594/2950/5328/3326/898/5154/7039/2932/6692/1026/2033/5327/5290/83439/3265/4314/3480/1956/2263
hsa04660	T cell receptor signaling pathway	26	0.145814	0.893432	0.559524	0.834207	0.706773	1662	tags=96%, list=78%, signal=21%	915/5788/925/916/1493/959/917/4690/5603/207/8517/5594/10451/1019/5600/5058/2932/5528/6300/10298/5062/5290/56924/3265/1739
hsa00510	N-Glycan biosynthesis	6	0.293369	0.873844	0.563889	0.834207	0.706773	647	tags=67%, list=31%, signal=46%	11320/4121/23193/4122
hsa04960	Aldosterone-regulated sodium reabsorption	7	-0.339361	-0.897585	0.568389	0.836552	0.70876	707	tags=57%, list=33%, signal=38%	5290/476/483/2810
hsa04913	Ovarian steroidogenesis	9	-0.306582	-0.890541	0.578644	0.8473	0.717866	546	tags=44%, list=26%, signal=33%	3949/109/8644/3480
hsa00563	Glycosylphosphatidylinositol (GPI)-anchor biosynthesis	5	-0.366302	-0.876315	0.590909	0.85652	0.725678	326	tags=100%, list=15%, signal=85%	80235/94005/54965/80055
hsa04961	Endocrine and other factor-regulated calcium reabsorption	8	-0.307878	-0.870099	0.58967	0.85652	0.725678	1273	tags=88%, list=60%, signal=35%	5332/8218/793/490/476/1173/483
hsa03250	Viral life cycle - HIV-1	11	-0.296195	-0.892359	0.594517	0.857418	0.726439	1205	tags=82%, list=57%, signal=35%	4298/6598/9972/2033/27350/9638/4131/9582/23299
hsa04217	Necroptosis	13	0.205347	0.913419	0.598513	0.858866	0.727666	552	tags=54%, list=26%, signal=40%	1536/330/54822/142/7417/255189/148022
hsa05132	Salmonella infection	37	0.120615	0.87483	0.607407	0.863	0.731168	1867	tags=100%, list=88%, signal=12%	23643/5788/399/5294/330/9842/5603/207/1778/8517/23191/5594/4074/3836/5600/3326/3840/338382/5058/64837/1434/302/1639/6300/2316/203068/5290/83439/84617/4609/2597/5217/3265/79026/8743/1780/147700
hsa05219	Bladder cancer	12	-0.276521	-0.873881	0.606354	0.863	0.731168	657	tags=67%, list=31%, signal=46%	1026/6714/999/4312/4609/3265/1956/2261
hsa04625	C-type lectin receptor signaling pathway	14	-0.256323	-0.854612	0.625503	0.884332	0.749242	101	tags=36%, list=5%, signal=34%	5290/3710/3265/51806/810
hsa05017	Spinocerebellar ataxia	25	0.142857	0.845858	0.63522	0.893668	0.757151	1819	tags=100%, list=86%, signal=14%	489/7494/6511/11047/7417/207/5709/25814/5331/11273/10939/5332/4217/5717/488/23152/30849/8408/10105/5290/3710/4976/6712/6261/5708
hsa04141	Protein processing in endoplasmic reticulum	22	0.154292	0.858635	0.642458	0.899441	0.762043	1503	tags=91%, list=71%, signal=27%	4121/7494/10525/91445/1649/10130/23193/10277/5589/10808/3326/4217/5886/7991/10970/51726/3304/3337/823/22824
hsa04912	GnRH signaling pathway	23	-0.214507	-0.842663	0.6477	0.902378	0.764531	243	tags=26%, list=11%, signal=23%	3265/109/5337/1956/51806/810
hsa04927	Cortisol synthesis and secretion	12	0.205603	0.871482	0.651079	0.902704	0.764807	1685	tags=100%, list=80%, signal=21%	183/2767/114/5331/3776/5332/5087/6770/3710/3949/5443/109
hsa04975	Fat digestion and absorption	8	0.247743	0.842923	0.672131	0.916474	0.776474	379	tags=50%, list=18%, signal=41%	84647/8399/26279/5320
hsa04742	Taste transduction	10	-0.278293	-0.82843	0.670014	0.916474	0.776474	379	tags=30%, list=18%, signal=25%	1131/2556/5028
hsa05161	Hepatitis B	25	-0.201147	-0.80975	0.673784	0.916474	0.776474	1698	tags=100%, list=80%, signal=20%	5603/207/1870/8517/148022/5594/7040/5111/5600/898/1643/1026/6714/890/2033/6300/637/332/5290/3339/4609/3265/4088/8900
hsa00030	Pentose phosphate pathway	8	-0.283711	-0.801801	0.664275	0.916474	0.776474	1013	tags=75%, list=48%, signal=39%	5211/5226/2539/2821/55276/230
hsa01100	Metabolic pathways	201	-0.149411	-0.883989	0.691383	0.918555	0.778236	711	tags=36%, list=34%, signal=26%	84532/5290/6713/54575/2946/2997/2131/39/1962/8776/6240/349565/8833/548596/2941/23464/3098/956/1592/2597/54905/50487/29968/8659/9468/56922/1159/9791/7083/216/109/8644/479/10195/1717/5130/2947/8702/124975/55224/55276/768/54965/84002/1606/80055/230/9615/2729/54658/5337/79966/1645/2938/3157/3099/26227/771/338707/9651/53947/54577/1646/1056/222/4051/10610/2877/218/29785/57016/131
hsa00512	Mucin type O-glycan biosynthesis	6	-0.32437	-0.815915	0.690031	0.918555	0.778236	66	tags=67%, list=3%, signal=65%	79623/2590/2591/10610
hsa00330	Arginine and proline metabolism	7	-0.307715	-0.813883	0.68845	0.918555	0.778236	996	tags=71%, list=47%, signal=38%	2593/54498/548596/8659/1159
hsa04725	Cholinergic synapse	19	0.153406	0.808476	0.703704	0.918555	0.778236	1796	tags=100%, list=85%, signal=15%	3786/2791/5294/2767/207/6572/114/5331/5594/5332/2770/3759/5290/3710/3265/109/1131/774/2792
hsa04914	Progesterone-mediated oocyte maturation	21	-0.209347	-0.806913	0.685504	0.918555	0.778236	1680	tags=100%, list=79%, signal=21%	207/699/114/3835/4085/5594/5600/3326/2770/51343/890/6300/5347/993/9133/5290/9088/109/8900/3480
hsa05221	Acute myeloid leukemia	15	-0.233241	-0.792053	0.70604	0.918555	0.778236	707	tags=47%, list=33%, signal=31%	5290/1978/83439/4609/3265/8900/3728
hsa03083	Polycomb repressive complex	16	-0.228318	-0.789566	0.71372	0.918555	0.778236	1424	tags=88%, list=67%, signal=29%	2146/8314/3065/121536/3607/3054/2033/84733/221937/9212/114785/26053/23466/3720
hsa04962	Vasopressin-regulated water reabsorption	5	-0.329735	-0.788834	0.713166	0.918555	0.778236	435	tags=40%, list=21%, signal=32%	109/1780
hsa01524	Platinum drug resistance	17	-0.222816	-0.787772	0.696452	0.918555	0.778236	1456	tags=88%, list=69%, signal=28%	5594/2950/672/4217/1026/2948/7153/637/332/5290/2956/2946/2941/2947/2938
hsa04935	Growth hormone synthesis, secretion and action	20	-0.20734	-0.78383	0.697007	0.918555	0.778236	1684	tags=100%, list=80%, signal=21%	5603/207/114/5331/3486/9564/5594/5332/5600/2770/2932/2033/6300/5290/3710/2690/3265/1399/109
hsa05160	Hepatitis C	25	-0.19268	-0.775666	0.71293	0.918555	0.778236	714	tags=40%, list=34%, signal=27%	9073/5290/1021/4609/3949/3265/10686/5522/1956/9076
hsa04012	ErbB signaling pathway	21	-0.200899	-0.774353	0.712531	0.918555	0.778236	1117	tags=67%, list=53%, signal=32%	7039/2932/1026/6714/10298/5062/5290/3084/1978/4609/56924/3265/1399/1956
hsa05020	Prion disease	34	0.120441	0.824472	0.731343	0.935163	0.792308	1867	tags=100%, list=88%, signal=12%	1536/712/713/4689/4711/5603/11047/7417/5709/1649/1457/1958/5594/125965/3915/858/5600/64837/5717/2932/6300/10105/203068/3304/5290/84617/3710/4851/6261/5621/3552/774/5708/147700
hsa04340	Hedgehog signaling pathway	10	-0.258248	-0.76876	0.733142	0.935163	0.792308	559	tags=40%, list=26%, signal=30%	2736/23432/374654/6608
hsa04726	Serotonergic synapse	18	0.153333	0.785659	0.742358	0.942729	0.798718	1796	tags=100%, list=85%, signal=15%	2791/3359/1562/3358/242/255189/5331/5594/239/5332/246/2770/351/3363/3710/3265/774/2792
hsa04270	Vascular smooth muscle contraction	24	-0.190548	-0.756961	0.752392	0.942955	0.798909	110	tags=33%, list=5%, signal=32%	79784/3710/50487/109/4880/133/51806/810
hsa04926	Relaxin signaling pathway	22	-0.19332	-0.754395	0.752126	0.942955	0.798909	487	tags=27%, list=23%, signal=21%	3265/109/2792/1956/1287/1288
hsa04213	Longevity regulating pathway - multiple species	11	-0.249491	-0.751652	0.751804	0.942955	0.798909	792	tags=55%, list=37%, signal=34%	3304/5290/3265/109/1410/3480
hsa04210	Apoptosis	23	0.136038	0.773225	0.755682	0.942959	0.798913	1833	tags=100%, list=87%, signal=14%	1520/10912/1521/330/3002/142/207/1649/8517/4000/5594/835/4217/153090/637/332/5290/823/3710/3265/8743/84823/5783
hsa03050	Proteasome	6	0.255143	0.75998	0.766667	0.952525	0.807018	1004	tags=83%, list=47%, signal=44%	11047/10197/5709/5717/23198
hsa05120	Epithelial cell signaling in Helicobacter pylori infection	16	-0.21227	-0.734068	0.775726	0.959626	0.813034	161	tags=88%, list=8%, signal=81%	8517/90423/1445/1839/5600/5058/2919/6714/28964/6300/6868/50848/1956/5803
hsa04630	JAK-STAT signaling pathway	17	-0.203231	-0.718528	0.78318	0.96469	0.817324	798	tags=47%, list=38%, signal=30%	85480/5290/53832/4609/2690/3265/58985/1956
hsa05162	Measles	17	0.146399	0.746622	0.829876	0.971608	0.823185	551	tags=47%, list=26%, signal=35%	915/2213/916/3561/917/207/8517/1457
hsa04978	Mineral absorption	8	0.216055	0.735108	0.819672	0.971608	0.823185	190	tags=25%, list=9%, signal=23%	10568/115019
hsa04540	Gap junction	16	-0.206946	-0.715656	0.794195	0.971608	0.823185	1684	tags=100%, list=80%, signal=21%	3358/114/5331/5594/5332/2770/5154/6714/203068/84617/3710/3265/109/2697/1956
hsa04068	FoxO signaling pathway	24	-0.17864	-0.709654	0.808612	0.971608	0.823185	1184	tags=67%, list=56%, signal=30%	6794/9455/1026/2033/6300/9454/5896/5347/9133/5290/6502/3265/4088/8743/3480/1956
hsa05216	Thyroid cancer	9	-0.242615	-0.704734	0.806638	0.971608	0.823185	1198	tags=78%, list=57%, signal=34%	1643/1026/6256/999/83439/4609/3265
hsa00260	Glycine, serine and threonine metabolism	8	-0.244875	-0.692047	0.832138	0.971608	0.823185	1193	tags=75%, list=56%, signal=33%	5723/5223/2593/23464/29968/26227
hsa05100	Bacterial invasion of epithelial cells	10	-0.231617	-0.689482	0.826399	0.971608	0.823185	1472	tags=90%, list=69%, signal=28%	9564/858/8218/6714/999/5290/10163/1399/8936
hsa00250	Alanine, aspartate and glutamate metabolism	5	0.252391	0.689406	0.85989	0.971608	0.823185	44	tags=20%, list=2%, signal=20%	1373
hsa04919	Thyroid hormone signaling pathway	27	-0.168772	-0.689269	0.820359	0.971608	0.823185	1631	tags=93%, list=77%, signal=22%	207/3066/5333/5331/5594/3065/25942/5213/5332/2932/488/6256/6714/5211/2033/113026/6548/5290/476/4609/3265/4851/4854/483/6513
hsa01212	Fatty acid metabolism	11	0.168523	0.686505	0.857605	0.971608	0.823185	1459	tags=91%, list=69%, signal=28%	51703/1374/31/9374/9415/6319/6785/2194/39/1962
hsa03015	mRNA surveillance pathway	7	-0.258171	-0.682844	0.829787	0.971608	0.823185	1574	tags=100%, list=74%, signal=26%	1478/9887/5528/22916/4440/5522
hsa05163	Human cytomegalovirus infection	37	-0.15098	-0.679175	0.825836	0.971608	0.823185	707	tags=35%, list=33%, signal=24%	5290/1021/1978/3710/4609/3265/1399/109/6376/2792/1956/51806/810
hsa04261	Adrenergic signaling in cardiomyocytes	27	-0.164247	-0.670789	0.838323	0.971608	0.823185	237	tags=22%, list=11%, signal=20%	109/55799/483/5522/51806/810
hsa04152	AMPK signaling pathway	23	-0.170754	-0.670785	0.838983	0.971608	0.823185	1231	tags=70%, list=58%, signal=29%	6319/6794/6720/5211/5528/890/8408/2194/79602/5290/1978/2997/8900/3480/79966/5522
hsa04814	Motor proteins	30	-0.156753	-0.66329	0.851114	0.971608	0.823185	1026	tags=57%, list=48%, signal=30%	11004/1639/7140/3832/4651/24137/203068/4627/3797/84617/79784/63971/9493/3833/374654/1780/147700
hsa05131	Shigellosis	31	-0.154011	-0.660516	0.833724	0.971608	0.823185	707	tags=39%, list=33%, signal=26%	5290/823/3710/10163/960/3098/81/5217/1399/8936/3099/1956
hsa05210	Colorectal cancer	18	-0.182494	-0.659396	0.842173	0.971608	0.823185	738	tags=44%, list=35%, signal=29%	332/5290/2956/83439/4609/3265/4088/1956
hsa05130	Pathogenic Escherichia coli infection	28	-0.159515	-0.659153	0.859691	0.971608	0.823185	1045	tags=57%, list=49%, signal=29%	10458/6714/6300/4651/203068/4627/5062/9073/84617/79784/10163/2597/8743/10686/8936/9076
hsa04370	VEGF signaling pathway	12	-0.208452	-0.658766	0.825967	0.971608	0.823185	1680	tags=100%, list=79%, signal=21%	207/255189/5594/5881/5600/6714/6300/8877/5290/3265/3315
hsa04022	cGMP-PKG signaling pathway	25	-0.16004	-0.64427	0.848161	0.971608	0.823185	877	tags=44%, list=41%, signal=26%	10105/6722/490/476/3710/151/109/4880/483/51806/810
hsa05213	Endometrial cancer	13	-0.193777	-0.628647	0.858117	0.971608	0.823185	1198	tags=69%, list=57%, signal=30%	1643/2932/1026/999/5290/83439/4609/3265/1956
hsa05016	Huntington disease	32	-0.147827	-0.63967	0.865967	0.974638	0.825752	370	tags=91%, list=17%, signal=76%	11047/7417/3066/6875/5709/5331/125965/3065/25942/5332/8218/64837/4217/5717/5437/30849/1639/2033/8408/10105/203068/5430/84617/1173/774/5708/147700/9001/2877
hsa05212	Pancreatic cancer	17	-0.178583	-0.631384	0.875164	0.981141	0.831262	1631	tags=94%, list=77%, signal=22%	207/1870/8517/5594/7040/5881/1019/1643/7039/1026/5290/5888/1021/4088/5337/1956
hsa04140	Autophagy - animal	14	0.148289	0.682681	0.883268	0.981636	0.831681	1806	tags=100%, list=85%, signal=15%	440738/9842/207/5594/79065/338382/6794/30849/54541/8408/5290/84971/3265/3480
hsa04920	Adipocytokine signaling pathway	10	-0.211652	-0.630051	0.883788	0.981636	0.831681	57	tags=20%, list=3%, signal=20%	5443/6513
hsa04730	Long-term depression	11	-0.206455	-0.621995	0.900433	0.981636	0.831681	1684	tags=100%, list=80%, signal=21%	255189/5331/5594/2781/5332/2770/3710/3265/6261/3480
hsa04721	Synaptic vesicle cycle	7	-0.234961	-0.621454	0.895137	0.981636	0.831681	370	tags=100%, list=17%, signal=83%	6572/90423/8218/6536/1173/774
hsa04657	IL-17 signaling pathway	20	-0.160601	-0.607137	0.892768	0.981636	0.831681	657	tags=35%, list=31%, signal=24%	4312/6372/5597/4314/6279/8061/6278
hsa04392	Hippo signaling pathway - multiple species	6	-0.240373	-0.604631	0.922118	0.981636	0.831681	492	tags=100%, list=23%, signal=77%	4771/7004/5058/7005/122786
hsa04024	cAMP signaling pathway	30	-0.139459	-0.590111	0.91442	0.981636	0.831681	243	tags=13%, list=11%, signal=12%	5337/483/51806/810
hsa04933	AGE-RAGE signaling pathway in diabetic complications	22	-0.150183	-0.586061	0.90887	0.981636	0.831681	100	tags=23%, list=5%, signal=22%	3265/4088/3552/1287/1288
hsa04071	Sphingolipid signaling pathway	20	-0.154433	-0.583818	0.910224	0.981636	0.831681	1795	tags=100%, list=85%, signal=15%	2207/5603/207/5331/5594/5881/5332/5600/2770/4217/5528/6300/637/8877/5290/3265/5337/5522/4363
hsa04931	Insulin resistance	12	-0.183987	-0.58145	0.907459	0.981636	0.831681	279	tags=17%, list=13%, signal=15%	5792/6513
hsa05202	Transcriptional misregulation in cancer	39	-0.12749	-0.580156	0.910776	0.981636	0.831681	1628	tags=87%, list=77%, signal=21%	3066/8861/51274/1649/604/3486/51804/3065/25942/4291/3207/5328/84444/5154/4298/1643/5087/6929/6692/1026/64919/6256/890/1050/7102/5327/4609/3206/4314/8900/8091/3480/4804/3728
hsa05170	Human immunodeficiency virus 1 infection	34	-0.130709	-0.576763	0.91129	0.981636	0.831681	905	tags=44%, list=43%, signal=26%	10298/27350/637/9133/5062/5290/3710/56924/3265/1399/3985/2792/9582/51806/810
hsa04072	Phospholipase D signaling pathway	18	-0.15953	-0.576422	0.918499	0.981636	0.831681	487	tags=28%, list=23%, signal=22%	3265/109/1606/5337/1956
hsa05218	Melanoma	14	-0.16832	-0.561199	0.92349	0.981636	0.831681	1631	tags=93%, list=77%, signal=21%	207/1870/5594/1019/5154/1643/1026/999/5290/1021/3265/3480/1956
hsa00513	Various types of N-glycan biosynthesis	7	-0.215059	-0.568815	0.93769	0.989401	0.83826	425	tags=57%, list=20%, signal=46%	7991/283358/10195/338707
hsa05223	Non-small cell lung cancer	14	-0.164942	-0.549934	0.93557	0.989401	0.83826	1631	tags=93%, list=77%, signal=21%	207/1870/5915/5594/1019/1643/7039/1026/6256/5290/1021/3265/1956
hsa04923	Regulation of lipolysis in adipocytes	6	0.205019	0.610679	0.944444	0.992877	0.841206	1685	tags=100%, list=80%, signal=21%	1081/207/114/2770/5290/109
hsa00270	Cysteine and methionine metabolism	10	-0.180562	-0.537502	0.94835	0.993345	0.841601	260	tags=30%, list=12%, signal=26%	29968/2729/26227
hsa00100	Steroid biosynthesis	7	-0.205772	-0.544251	0.952888	0.994468	0.842553	422	tags=43%, list=20%, signal=34%	6713/1717/1056
hsa00562	Inositol phosphate metabolism	12	-0.162395	-0.513214	0.957182	0.995331	0.843284	1627	tags=92%, list=77%, signal=21%	51477/5333/5331/3707/5332/7167/64768/113026/5290/8776/9651
hsa04148	Efferocytosis	36	0.072429	0.514118	0.992248	1	0.84724	941	tags=61%, list=44%, signal=35%	1846/64284/10396/23250/712/713/489/84868/5732/1374/5603/8398/5467/9564/5594/7040/5029/5600/10461/246/338382/5087
hsa01230	Biosynthesis of amino acids	17	-0.140705	-0.497464	0.969777	1	0.84724	1448	tags=82%, list=68%, signal=26%	6472/5091/2806/5213/7167/5723/2026/5223/5211/50/2597/29968/230/26227
hsa04666	Fc gamma R-mediated phagocytosis	18	-0.13125	-0.474239	0.980595	1	0.84724	888	tags=44%, list=42%, signal=26%	4651/8877/5290/10163/1399/3985/8936/5337
hsa04260	Cardiac muscle contraction	9	-0.159788	-0.464144	0.988456	1	0.84724	835	tags=78%, list=39%, signal=47%	125965/781/488/6548/476/55799/483
hsa01200	Carbon metabolism	28	-0.106512	-0.440132	0.983353	1	0.84724	1207	tags=64%, list=57%, signal=28%	7167/5723/2026/5223/5211/50/5226/4199/2539/2821/84532/39/3098/2597/29968/230/3099/26227
hsa04670	Leukocyte transendothelial migration	19	-0.118944	-0.438433	0.991094	1	0.84724	50	tags=32%, list=2%, signal=31%	9073/5290/81/50848/10686/9076
hsa05014	Amyotrophic lateral sclerosis	38	-0.0961669	-0.435167	0.984988	1	0.84724	1755	tags=92%, list=83%, signal=16%	7494/23511/4711/9688/5603/11047/5709/1649/8480/9631/125965/10762/11273/5600/64837/4217/5717/23165/9972/30849/1639/6300/8408/637/203068/9883/3084/84617/3710/5217/4747/5708/147700/9001/2877
hsa05167	Kaposi sarcoma-associated herpesvirus infection	31	-0.0988677	-0.424019	0.984778	1	0.84724	101	tags=29%, list=5%, signal=28%	5290/1021/83439/3710/4609/3265/2792/51806/810
hsa04724	Glutamatergic synapse	16	-0.11628	-0.402116	0.993404	1	0.84724	1624	tags=88%, list=77%, signal=21%	255189/114/5331/5594/5332/2770/9455/54407/9454/81539/3710/109/2792/5337
hsa04668	TNF signaling pathway	19	-0.105888	-0.390306	1	1	0.84724	1267	tags=63%, list=60%, signal=26%	5600/4217/2919/153090/6300/4323/5290/6868/6372/4314/6376/182
hsa05417	Lipid and atherosclerosis	35	-0.083928	-0.373788	0.99656	1	0.84724	101	tags=89%, list=5%, signal=86%	4689/7494/959/5603/207/1649/8517/148022/5331/5594/10451/5332/5600/3326/4217/2919/2932/6256/6714/6300/637/3304/5290/4312/3949/3265/4314/8743/4780/51806/810
