# Supplementary material for: DDR1 as a key prognostic biomarker in non-small cell lung cancer: identification, validation, and potential therapeutic implications
Source: Front Immunol. 2025 Nov 28;16:1690829. doi: 10.3389/fimmu.2025.1690829 (PMC12698539; doi:10.3389/fimmu.2025.1690829)
Supplement: Supplementary file 6 [file Table6.xlsx]

## Sheet: Supplementary Table 6
	logFC	AveExpr	t	P.Value	adj.P.Val	B
HALLMARK_SPERMATOGENESIS	-0.124304	-0.0115995	-5.1119	3.83e-07	1.92e-05	6.06054
HALLMARK_NOTCH_SIGNALING	0.0995345	0.0128107	4.07116	5.05e-05	0.00126329	1.46195
HALLMARK_HEDGEHOG_SIGNALING	0.102146	0.0118675	3.80925	0.000148022	0.00246703	0.46297
HALLMARK_EPITHELIAL_MESENCHYMAL_TRANSITION	-0.0745309	0.0039671	-3.47535	0.000532432	0.0066554	-0.717001
HALLMARK_INFLAMMATORY_RESPONSE	-0.0732	0.0174106	-3.28779	0.0010455	0.010455	-1.33355
HALLMARK_KRAS_SIGNALING_UP	-0.0687134	0.0137177	-2.9926	0.00283515	0.0236263	-2.23606
HALLMARK_ESTROGEN_RESPONSE_LATE	-0.0468147	-0.0087863	-2.93678	0.00339358	0.0239579	-2.39736
HALLMARK_IL2_STAT5_SIGNALING	-0.0622644	0.0105487	-2.89845	0.00383327	0.0239579	-2.50639
HALLMARK_MTORC1_SIGNALING	-0.0557258	-0.0157418	-2.68533	0.00736777	0.0409321	-3.08696
HALLMARK_IL6_JAK_STAT3_SIGNALING	-0.0782295	0.0170393	-2.6296	0.00868188	0.0434094	-3.23156
