# Supplementary material for: DDR1 as a key prognostic biomarker in non-small cell lung cancer: identification, validation, and potential therapeutic implications
Source: Front Immunol. 2025 Nov 28;16:1690829. doi: 10.3389/fimmu.2025.1690829 (PMC12698539; doi:10.3389/fimmu.2025.1690829)
Supplement: Supplementary file 7 [file Table7.xlsx]

## Sheet: Supplementary Table 7
	time	status	RS
TCGA-05-4249-01A	4.1726	0	low
TCGA-05-4250-01A	0.331507	0	high
TCGA-05-4382-01A	0.915068	1	high
TCGA-05-4384-01A	0.50137	1	low
TCGA-05-4389-01A	3.75068	0	low
TCGA-05-4390-01A	1.08219	1	high
TCGA-05-4396-01A	0.830137	0	high
TCGA-05-4397-01A	2.00274	0	low
TCGA-05-4398-01A	3.92055	0	low
TCGA-05-4402-01A	0.668493	0	high
TCGA-05-4403-01A	1.58356	0	low
TCGA-05-4405-01A	1.67123	0	low
TCGA-05-4415-01A	0.164384	1	high
TCGA-05-4417-01A	1.24658	0	low
TCGA-05-4418-01A	0.750685	0	high
TCGA-05-4420-01A	2.49863	0	high
TCGA-05-4422-01A	1	0	low
TCGA-05-4424-01A	0.419178	1	low
TCGA-05-4425-01A	1.83288	0	high
TCGA-05-4426-01A	1.25205	1	low
TCGA-05-4427-01A	2.16712	0	low
TCGA-05-4430-01A	2.08493	0	low
TCGA-05-4432-01A	2.08493	0	low
TCGA-05-4433-01A	2	0	low
TCGA-05-4434-01A	1.25205	0	low
TCGA-05-5420-01A	0.671233	1	high
TCGA-05-5423-01A	0.413699	0	low
TCGA-05-5425-01A	1.33151	1	high
TCGA-05-5428-01A	1.83562	0	low
TCGA-05-5429-01A	0.753425	0	low
TCGA-05-5715-01A	0.169863	0	low
TCGA-18-3406-01A	0.978082	1	low
TCGA-18-3407-01A	0.372603	0	low
TCGA-18-3408-01A	4.91233	1	low
TCGA-18-3409-01A	6.27671	1	low
TCGA-18-3410-01A	0.4	0	low
TCGA-18-3411-01A	9.79726	0	low
TCGA-18-3412-01A	0.747945	1	low
TCGA-18-3414-01A	1.96164	0	low
TCGA-18-3415-01A	7.67945	0	low
TCGA-18-3416-01A	2.57534	1	low
TCGA-18-3417-01A	3.00548	0	low
TCGA-18-3419-01A	7.70137	0	low
TCGA-18-3421-01A	7.24658	0	low
TCGA-18-4083-01A	0.515068	0	low
TCGA-18-4086-01A	0.232877	0	low
TCGA-18-4721-01A	12.8603	0	low
TCGA-18-5592-01A	4.16164	0	low
TCGA-18-5595-01A	2.26575	0	low
TCGA-21-1070-01A	9.96164	0	low
TCGA-21-1071-01A	2.72055	1	low
TCGA-21-1072-01A	8.26301	0	low
TCGA-21-1075-01A	5.84658	0	low
TCGA-21-1076-01A	4.31507	1	low
TCGA-21-1077-01A	1.76438	1	low
TCGA-21-1078-01A	0.70411	1	low
TCGA-21-1079-01A	0.868493	1	low
TCGA-21-1080-01A	10.2027	0	low
TCGA-21-1081-01A	0.778082	1	low
TCGA-21-1082-01A	9.98356	0	low
TCGA-21-1083-01A	3.60274	0	low
TCGA-21-5782-01A	2.63562	0	low
TCGA-21-5783-01A	7.34247	0	low
TCGA-21-5784-01A	3.47397	0	low
TCGA-21-5786-01A	2.23836	1	low
TCGA-21-5787-01A	0.282192	1	low
TCGA-21-A5DI-01A	2.68219	0	low
TCGA-22-0940-01A	1.83288	1	low
TCGA-22-0944-01A	0.610959	0	low
TCGA-22-1000-01A	0.720548	1	low
TCGA-22-1002-01A	0.358904	0	low
TCGA-22-1005-01A	5.35068	0	low
TCGA-22-1011-01A	0.145205	0	low
TCGA-22-1012-01A	1.17534	0	low
TCGA-22-1016-01A	2.25205	0	low
TCGA-22-1017-01A	2.47671	1	high
TCGA-22-4591-01A	1.2137	1	low
TCGA-22-4593-01A	2.92329	0	low
TCGA-22-4594-01A	4.0274	0	low
TCGA-22-4596-01A	0.0465753	0	low
TCGA-22-4599-01A	3.18082	0	low
TCGA-22-4601-01A	1.43836	1	low
TCGA-22-4604-01A	0.838356	1	low
TCGA-22-4605-01A	2.66849	0	low
TCGA-22-4607-01A	1.60822	0	low
TCGA-22-4609-01A	0.79726	0	low
TCGA-22-4613-01A	0.980822	0	low
TCGA-22-5471-01A	0.627397	1	low
TCGA-22-5472-01A	2.04384	1	low
TCGA-22-5474-01A	1.21918	0	low
TCGA-22-5477-01A	1.4	1	high
TCGA-22-5478-01A	0.0657534	0	low
TCGA-22-5479-01A	7.19178	0	low
TCGA-22-5480-01A	4.87397	1	low
TCGA-22-5481-01A	0.947945	1	low
TCGA-22-5482-01A	0.978082	0	low
TCGA-22-5483-01A	1.55616	1	high
TCGA-22-5485-01A	2.30137	1	low
TCGA-22-5489-01A	1.1726	1	high
TCGA-22-5491-01A	4.69315	0	low
TCGA-22-5492-01A	1.3863	0	low
TCGA-22-A5C4-01A	1.83836	0	low
TCGA-33-4532-01A	10.7507	0	low
TCGA-33-4533-01A	11.1452	0	high
TCGA-33-4538-01A	8.16164	0	low
TCGA-33-4547-01A	6.6274	0	low
TCGA-33-4566-01A	14.4849	0	high
TCGA-33-4582-01A	8.00822	1	low
TCGA-33-4583-01A	12.6055	0	low
TCGA-33-4586-01A	0.463014	1	low
TCGA-33-4587-01A	4.53699	1	low
TCGA-33-4589-01A	0.128767	0	low
TCGA-33-6737-01A	1.64658	1	high
TCGA-33-6738-01A	5.27945	0	low
TCGA-33-A4WN-01A	0.391781	0	low
TCGA-33-A5GW-01A	0.0246575	0	low
TCGA-33-AAS8-01A	3.05205	0	low
TCGA-33-AASB-01A	0.0821918	1	high
TCGA-33-AASD-01A	5.23836	1	low
TCGA-33-AASI-01A	3.68219	1	high
TCGA-33-AASJ-01A	3.10959	1	low
TCGA-33-AASL-01A	0.408219	1	low
TCGA-34-2596-01A	0.219178	0	low
TCGA-34-2600-01A	5.13425	0	low
TCGA-34-2608-01A	2.73973	0	low
TCGA-34-5231-01A	5.43562	0	low
TCGA-34-5232-01A	6.76986	0	low
TCGA-34-5234-01A	6.22192	0	low
TCGA-34-5236-01A	0.309589	1	low
TCGA-34-5239-01A	4.19178	1	low
TCGA-34-5240-01A	4.22192	0	low
TCGA-34-5241-01A	1.41096	0	low
TCGA-34-5927-01A	0.671233	1	low
TCGA-34-5928-01A	3.27671	0	low
TCGA-34-5929-01A	0.413699	0	low
TCGA-34-7107-01A	0.0931507	0	low
TCGA-34-8454-01A	3.23288	0	low
TCGA-34-8455-01A	0.336986	1	low
TCGA-34-8456-01A	2.20274	0	low
TCGA-34-A5IX-01A	2.82466	0	low
TCGA-35-3615-01A	0.0383562	0	low
TCGA-35-4122-01A	0.616438	0	high
TCGA-35-4123-01A	0.49863	0	high
TCGA-35-5375-01A	0.723288	0	low
TCGA-37-3783-01A	0.334247	0	low
TCGA-37-3792-01A	0.0328767	0	high
TCGA-37-4129-01A	0.663014	0	low
TCGA-37-4130-01A	0.676712	0	high
TCGA-37-4132-01A	0.621918	0	high
TCGA-37-4133-01A	0.652055	0	low
TCGA-37-4135-01A	0.567123	0	low
TCGA-37-4141-01A	0.0328767	0	high
TCGA-37-5819-01A	0.282192	0	low
TCGA-37-A5EL-01A	2.59178	1	low
TCGA-37-A5EM-01A	2.37534	0	low
TCGA-37-A5EN-01A	1.80822	0	low
TCGA-38-4625-01A	8.14521	0	high
TCGA-38-4627-01A	3.14247	0	low
TCGA-38-4628-01A	2.96712	1	low
TCGA-38-4629-01A	1.03836	1	high
TCGA-38-4630-01A	1.43562	1	high
TCGA-38-4631-01A	0.969863	1	high
TCGA-38-4632-01A	1.86301	1	low
TCGA-38-7271-01A	0.832877	1	high
TCGA-38-A44F-01A	0.364384	0	high
TCGA-39-5011-01A	1.54795	1	high
TCGA-39-5016-01A	10.5479	0	low
TCGA-39-5019-01A	1.03562	1	low
TCGA-39-5021-01A	5.13699	1	low
TCGA-39-5022-01A	3.96712	1	low
TCGA-39-5024-01A	6.87671	0	low
TCGA-39-5027-01A	8.4411	1	low
TCGA-39-5028-01A	0.142466	0	low
TCGA-39-5029-01A	1.34521	1	low
TCGA-39-5030-01A	0.161644	0	low
TCGA-39-5031-01A	5.04384	0	low
TCGA-39-5034-01A	0.964384	1	low
TCGA-39-5035-01A	5.69863	0	low
TCGA-39-5036-01A	5.93151	0	low
TCGA-39-5037-01A	4.63014	0	low
TCGA-39-5039-01A	1.49041	0	low
TCGA-39-5040-01A	1.21096	1	high
TCGA-43-2576-01A	3.35068	0	low
TCGA-43-2578-01A	1.87397	0	high
TCGA-43-2581-01A	3.22192	0	high
TCGA-43-3394-01A	1.51233	1	low
TCGA-43-3920-01A	2.7589	0	low
TCGA-43-5668-01A	1.28767	1	low
TCGA-43-5670-01A	2.32603	0	low
TCGA-43-6143-01A	1.91507	0	low
TCGA-43-6647-01A	2.07397	0	low
TCGA-43-6770-01A	1.78904	0	low
TCGA-43-6771-01A	0.421918	1	low
TCGA-43-6773-01A	0.317808	0	low
TCGA-43-7656-01A	1.63288	0	low
TCGA-43-7657-01A	0.646575	0	low
TCGA-43-7658-01A	6.31507	1	low
TCGA-43-8115-01A	1.11507	0	low
TCGA-43-8116-01A	0.980822	0	low
TCGA-43-8118-01A	0.243836	0	low
TCGA-43-A474-01A	0.967123	0	low
TCGA-43-A475-01A	0.810959	0	low
TCGA-43-A56U-01A	1.18356	0	low
TCGA-43-A56V-01A	0.972603	1	low
TCGA-44-2655-01A	2.76438	1	low
TCGA-44-2656-01A	1.55616	1	low
TCGA-44-2656-01B	1.55616	1	low
TCGA-44-2657-01A	3.70137	0	low
TCGA-44-2659-01A	3.13973	1	low
TCGA-44-2661-01A	3.17534	0	low
TCGA-44-2662-01A	0.671233	1	high
TCGA-44-2662-01B	0.671233	1	high
TCGA-44-2665-01A	3.56438	0	low
TCGA-44-2665-01B	3.56438	0	low
TCGA-44-2666-01A	0.265753	1	high
TCGA-44-2666-01B	0.265753	1	high
TCGA-44-2668-01A	1.1863	1	low
TCGA-44-2668-01B	1.1863	1	low
TCGA-44-3396-01A	3.09589	0	low
TCGA-44-3398-01A	3.1863	0	low
TCGA-44-3917-01A	3.2411	0	low
TCGA-44-3917-01B	3.2411	0	low
TCGA-44-3918-01A	1.4	1	high
TCGA-44-3918-01B	1.4	1	high
TCGA-44-3919-01A	2.52329	1	low
TCGA-44-4112-01A	1.69589	1	low
TCGA-44-4112-01B	1.69589	1	high
TCGA-44-5643-01A	2.77534	0	low
TCGA-44-6145-01A	1.63014	0	low
TCGA-44-6146-01A	1.72877	1	low
TCGA-44-6146-01B	1.72877	1	high
TCGA-44-6147-01A	2.31507	0	low
TCGA-44-6147-01B	2.31507	0	high
TCGA-44-6148-01A	1.92877	0	low
TCGA-44-6774-01A	1.80274	0	low
TCGA-44-6775-01A	1.87397	1	high
TCGA-44-6775-01C	1.87397	1	high
TCGA-44-6776-01A	7.16712	0	low
TCGA-44-6777-01A	2.70411	0	low
TCGA-44-6778-01A	5.10685	0	low
TCGA-44-6779-01A	0.635616	1	high
TCGA-44-7659-01A	1.89315	0	low
TCGA-44-7660-01A	0.693151	1	low
TCGA-44-7661-01A	0.917808	1	high
TCGA-44-7662-01A	0.59726	0	high
TCGA-44-7667-01A	3.00548	0	low
TCGA-44-7669-01A	1.06849	1	high
TCGA-44-7670-01A	2.41644	0	high
TCGA-44-7671-01A	2.41918	1	low
TCGA-44-7672-01A	1.96986	0	high
TCGA-44-8117-01A	1.05479	0	low
TCGA-44-8119-01A	0.780822	0	low
TCGA-44-8120-01A	0.712329	0	low
TCGA-44-A479-01A	1.19726	1	low
TCGA-44-A47A-01A	1.08767	1	low
TCGA-44-A47B-01A	0.786301	0	low
TCGA-44-A47G-01A	0.961644	0	low
TCGA-44-A4SS-01A	1.13699	0	low
TCGA-44-A4SU-01A	0.712329	1	low
TCGA-46-3765-01A	1.10959	0	low
TCGA-46-3766-01A	1.0137	0	low
TCGA-46-3767-01A	1.08493	0	low
TCGA-46-3768-01A	0.819178	0	low
TCGA-46-6025-01A	0.887671	0	low
TCGA-46-6026-01A	1.1589	0	low
TCGA-49-4486-01A	5.60274	1	low
TCGA-49-4487-01A	1.90959	1	high
TCGA-49-4488-01A	1.73699	1	low
TCGA-49-4490-01A	1.05479	1	low
TCGA-49-4494-01A	2.96164	1	low
TCGA-49-4501-01A	1.49315	1	low
TCGA-49-4505-01A	1.14247	1	low
TCGA-49-4506-01A	1.89589	1	high
TCGA-49-4507-01A	0.432877	1	high
TCGA-49-4510-01A	1.37534	1	low
TCGA-49-4512-01A	2.47945	1	low
TCGA-49-4514-01A	4.65753	0	high
TCGA-49-6742-01A	0.586301	1	high
TCGA-49-6743-01A	4.4411	0	high
TCGA-49-6744-01A	4.61096	0	low
TCGA-49-6745-01A	1.43014	0	high
TCGA-49-6761-01A	0.969863	0	high
TCGA-49-6767-01A	1.85479	0	high
TCGA-49-AAQV-01A	1.39452	1	low
TCGA-49-AAR0-01A	13.0548	0	low
TCGA-49-AAR2-01A	6.09315	0	low
TCGA-49-AAR3-01A	5.1863	1	high
TCGA-49-AAR4-01A	2.40822	1	low
TCGA-49-AAR9-01A	0.712329	1	high
TCGA-49-AARE-01A	1.06301	1	high
TCGA-49-AARN-01A	3.10959	0	high
TCGA-49-AARO-01A	3.13425	1	high
TCGA-49-AARQ-01A	18.4438	0	low
TCGA-49-AARR-01A	3.01096	1	low
TCGA-4B-A93V-01A	0.687671	1	low
TCGA-50-5044-01A	1.32329	1	high
TCGA-50-5049-01A	4.29589	1	low
TCGA-50-5051-01A	0.50411	1	low
TCGA-50-5055-01A	2.11233	1	low
TCGA-50-5066-01A	1.30685	1	high
TCGA-50-5066-02A	1.30685	1	high
TCGA-50-5068-01A	1.87945	1	high
TCGA-50-5072-01A	0.583562	1	high
TCGA-50-5930-01A	0.484932	1	high
TCGA-50-5931-01A	1.16438	1	low
TCGA-50-5932-01A	2.9863	1	low
TCGA-50-5933-01A	6.55616	0	low
TCGA-50-5935-01A	1.78904	0	low
TCGA-50-5936-01A	0.410959	1	high
TCGA-50-5939-01A	1.26027	0	high
TCGA-50-5941-01A	4.03836	0	low
TCGA-50-5942-01A	3.77534	1	high
TCGA-50-5944-01A	4.79452	0	low
TCGA-50-5946-01A	0.605479	1	low
TCGA-50-5946-02A	0.605479	1	high
TCGA-50-6590-01A	3.52877	0	high
TCGA-50-6591-01A	0.326027	1	low
TCGA-50-6592-01A	2.12877	1	high
TCGA-50-6593-01A	0.728767	1	low
TCGA-50-6594-01A	0.780822	1	low
TCGA-50-6595-01A	0.49863	1	high
TCGA-50-6597-01A	3.47397	0	low
TCGA-50-6673-01A	0.060274	0	high
TCGA-50-7109-01A	0.0410959	1	low
TCGA-50-8457-01A	3.08219	0	low
TCGA-50-8459-01A	1.18356	1	low
TCGA-50-8460-01A	2.27123	0	low
TCGA-51-4081-01A	2.49589	0	low
TCGA-51-6867-01A	2.1589	1	low
TCGA-52-7622-01A	2.36164	0	low
TCGA-52-7809-01A	0.454795	1	low
TCGA-52-7810-01A	2.52877	0	low
TCGA-52-7811-01A	0.419178	1	low
TCGA-53-7624-01A	1.09589	1	high
TCGA-53-7626-01A	2.36986	1	low
TCGA-53-7813-01A	1.16164	0	low
TCGA-53-A4EZ-01A	2.93425	0	low
TCGA-55-1592-01A	1.23836	1	high
TCGA-55-1594-01A	3.2274	0	low
TCGA-55-1595-01A	4.05205	0	high
TCGA-55-1596-01A	5.65753	0	high
TCGA-55-6543-01A	1.19178	0	high
TCGA-55-6642-01A	6.70959	0	low
TCGA-55-6712-01A	0.468493	1	low
TCGA-55-6968-01A	3.54247	1	low
TCGA-55-6969-01A	3.39452	0	low
TCGA-55-6970-01A	1.25205	1	high
TCGA-55-6971-01A	3.83562	0	low
TCGA-55-6972-01A	4.47123	0	low
TCGA-55-6975-01A	0.323288	1	high
TCGA-55-6978-01A	0.115068	1	high
TCGA-55-6979-01A	0.534247	1	low
TCGA-55-6980-01A	5.77808	0	low
TCGA-55-6981-01A	3.77808	0	low
TCGA-55-6982-01A	0.50137	1	low
TCGA-55-6983-01A	7.73425	0	low
TCGA-55-6984-01A	1.98356	1	high
TCGA-55-6985-01A	3.37808	0	low
TCGA-55-6986-01A	8.93425	0	low
TCGA-55-6987-01A	5.85479	0	high
TCGA-55-7227-01A	0.69863	1	low
TCGA-55-7281-01A	0.928767	1	low
TCGA-55-7283-01A	1.66849	0	low
TCGA-55-7284-01B	0.632877	1	low
TCGA-55-7570-01A	2.25753	0	high
TCGA-55-7573-01A	1.33425	0	low
TCGA-55-7574-01A	1.30959	1	low
TCGA-55-7576-01A	1.83562	0	low
TCGA-55-7724-01A	1.93151	0	low
TCGA-55-7725-01A	1.21096	0	low
TCGA-55-7726-01A	1.7863	0	low
TCGA-55-7727-01A	0.326027	0	high
TCGA-55-7728-01A	1.92877	0	low
TCGA-55-7815-01A	1.27671	1	low
TCGA-55-7816-01A	1.28219	1	low
TCGA-55-7903-01A	1.55342	0	high
TCGA-55-7907-01A	0.805479	1	high
TCGA-55-7910-01A	2.78904	1	high
TCGA-55-7911-01A	1.41096	1	low
TCGA-55-7913-01B	1.31507	1	high
TCGA-55-7914-01A	0.512329	1	low
TCGA-55-7994-01A	1.65205	0	low
TCGA-55-7995-01A	1.28219	1	high
TCGA-55-8085-01A	2.47671	0	low
TCGA-55-8087-01A	1.26575	0	low
TCGA-55-8089-01A	1.92329	0	high
TCGA-55-8090-01A	1.50137	1	low
TCGA-55-8091-01A	1.64384	0	low
TCGA-55-8092-01A	0.347945	1	high
TCGA-55-8094-01A	1.48219	0	low
TCGA-55-8096-01A	1.55068	1	low
TCGA-55-8097-01A	1.30411	0	low
TCGA-55-8203-01A	1.49863	0	low
TCGA-55-8204-01A	1.41096	0	low
TCGA-55-8205-01A	1.35616	1	high
TCGA-55-8206-01A	2.43288	0	low
TCGA-55-8207-01A	2.67671	0	low
TCGA-55-8208-01A	1.4	1	low
TCGA-55-8299-01A	0.750685	1	high
TCGA-55-8301-01A	0.652055	1	low
TCGA-55-8302-01A	1.30959	0	high
TCGA-55-8505-01A	1.20548	0	high
TCGA-55-8506-01A	0.030137	0	low
TCGA-55-8507-01A	1.14521	0	low
TCGA-55-8508-01A	1.69041	0	low
TCGA-55-8510-01A	1.47671	0	high
TCGA-55-8511-01A	1.26027	1	high
TCGA-55-8512-01A	1.66301	1	low
TCGA-55-8513-01A	0.868493	1	low
TCGA-55-8514-01A	1.42466	0	low
TCGA-55-8614-01A	1.46849	0	low
TCGA-55-8615-01A	0.613699	1	low
TCGA-55-8616-01A	0.131507	0	low
TCGA-55-8619-01A	1.13973	0	low
TCGA-55-8620-01A	1.0274	1	high
TCGA-55-8621-01A	1.41096	0	low
TCGA-55-A48X-01A	1.68493	1	low
TCGA-55-A48Y-01A	1.72603	0	low
TCGA-55-A48Z-01A	1.46849	1	high
TCGA-55-A490-01A	0.271233	0	low
TCGA-55-A491-01A	1.71507	0	high
TCGA-55-A492-01A	1.63288	0	low
TCGA-55-A493-01A	0.0767123	0	high
TCGA-55-A494-01A	1.31781	0	low
TCGA-55-A4DF-01A	1.41096	1	low
TCGA-55-A4DG-01A	1.66575	0	high
TCGA-55-A57B-01A	1.49589	0	low
TCGA-56-1622-01A	2.4137	1	low
TCGA-56-5897-01A	1.03562	0	low
TCGA-56-5898-01A	1.52055	0	low
TCGA-56-6545-01A	1.82466	0	low
TCGA-56-7221-01A	1.66575	0	low
TCGA-56-7222-01A	1.16986	1	high
TCGA-56-7223-01A	0.361644	1	high
TCGA-56-7579-01A	0.408219	1	low
TCGA-56-7580-01A	2.53425	0	low
TCGA-56-7582-01A	1.64658	0	low
TCGA-56-7730-01A	0.542466	1	low
TCGA-56-7731-01A	0.00821918	0	low
TCGA-56-7822-01A	0.824658	1	low
TCGA-56-7823-01B	2.76986	0	low
TCGA-56-8082-01A	1.24658	0	low
TCGA-56-8083-01A	0.410959	0	high
TCGA-56-8201-01A	1.08767	1	high
TCGA-56-8304-01A	0.290411	0	low
TCGA-56-8305-01A	0.287671	0	low
TCGA-56-8307-01A	2.2411	0	low
TCGA-56-8308-01A	1.41644	0	low
TCGA-56-8309-01A	1.1726	0	low
TCGA-56-8503-01A	0.112329	0	low
TCGA-56-8504-01A	1.39726	0	low
TCGA-56-8622-01A	0.150685	0	low
TCGA-56-8623-01A	1.76712	1	low
TCGA-56-8624-01A	1.15068	0	low
TCGA-56-8625-01A	0.745205	1	low
TCGA-56-8626-01A	0.827397	0	low
TCGA-56-8628-01A	1.68767	0	low
TCGA-56-8629-01A	1.31781	0	low
TCGA-56-A49D-01A	1.74521	0	low
TCGA-56-A4BW-01A	1.60274	0	low
TCGA-56-A4BX-01A	1.10959	0	low
TCGA-56-A4BY-01A	1.48767	1	low
TCGA-56-A4ZJ-01A	1.75342	0	low
TCGA-56-A4ZK-01A	1.56164	0	low
TCGA-56-A5DR-01A	0.0109589	0	low
TCGA-56-A5DS-01A	0.0219178	0	low
TCGA-56-A62T-01A	1.20548	0	low
TCGA-58-8386-01A	0.00273973	0	low
TCGA-58-8387-01A	1.10411	0	low
TCGA-58-8388-01A	1.12877	0	high
TCGA-58-8390-01A	2.49589	0	low
TCGA-58-8391-01A	5.56986	1	low
TCGA-58-8392-01A	0.263014	1	low
TCGA-58-8393-01A	2.89863	0	low
TCGA-58-A46J-01A	7.09315	0	low
TCGA-58-A46K-01A	2.0137	1	low
TCGA-58-A46L-01A	4.72055	0	low
TCGA-58-A46M-01A	2.93699	0	low
TCGA-58-A46N-01A	1.72603	1	low
TCGA-60-2695-01A	1.7589	0	high
TCGA-60-2696-01A	0.29863	0	low
TCGA-60-2697-01A	0.547945	1	low
TCGA-60-2698-01A	0.312329	1	low
TCGA-60-2703-01A	4.8137	1	low
TCGA-60-2704-01A	1.45753	1	low
TCGA-60-2706-01A	7.72603	0	low
TCGA-60-2707-01A	1.5863	1	low
TCGA-60-2708-01A	6.70411	0	low
TCGA-60-2709-01A	4.12329	0	low
TCGA-60-2710-01A	5.54521	0	low
TCGA-60-2711-01A	3.45205	0	low
TCGA-60-2712-01A	0.750685	0	low
TCGA-60-2713-01A	3.71507	1	low
TCGA-60-2714-01A	4.19452	0	low
TCGA-60-2715-01A	2.94521	1	low
TCGA-60-2716-01A	4.0411	0	low
TCGA-60-2719-01A	3.55342	0	low
TCGA-60-2720-01A	0.265753	0	low
TCGA-60-2721-01A	2.69315	0	low
TCGA-60-2722-01A	2.33151	1	low
TCGA-60-2723-01A	2.99178	0	low
TCGA-60-2724-01A	1.96438	0	low
TCGA-60-2725-01A	2.23562	0	low
TCGA-60-2726-01A	0.980822	0	low
TCGA-62-8394-01A	0.380822	0	low
TCGA-62-8395-01A	1.08219	1	low
TCGA-62-8397-01A	3.53151	0	low
TCGA-62-8398-01A	1.21644	0	high
TCGA-62-8399-01A	7.3863	0	low
TCGA-62-8402-01A	2.11507	1	low
TCGA-62-A46O-01A	2.58356	1	high
TCGA-62-A46P-01A	0.731507	1	low
TCGA-62-A46R-01A	4.72603	0	low
TCGA-62-A46S-01A	1.44384	1	high
TCGA-62-A46U-01A	5.66301	0	low
TCGA-62-A46V-01A	6.02466	0	low
TCGA-62-A46Y-01A	0.860274	1	low
TCGA-62-A470-01A	1.47671	1	low
TCGA-62-A471-01A	3.4137	0	high
TCGA-62-A472-01A	0.794521	1	high
TCGA-63-A5MB-01A	8.55616	0	low
TCGA-63-A5MG-01A	5.88493	0	low
TCGA-63-A5MH-01A	5.55068	0	low
TCGA-63-A5MI-01A	4.88767	0	low
TCGA-63-A5MJ-01A	4.99726	0	low
TCGA-63-A5ML-01A	3.79726	0	low
TCGA-63-A5MM-01A	0.59726	1	high
TCGA-63-A5MN-01A	0.876712	1	high
TCGA-63-A5MP-01A	1.4	1	low
TCGA-63-A5MR-01A	7.4411	0	low
TCGA-63-A5MS-01A	6.52329	0	low
TCGA-63-A5MT-01A	1.16986	1	low
TCGA-63-A5MV-01A	3.0137	0	low
TCGA-63-A5MW-01A	4.49041	0	low
TCGA-63-A5MY-01A	2.88219	0	low
TCGA-64-1676-01A	4.73425	0	low
TCGA-64-1677-01A	0.986301	1	high
TCGA-64-1679-01A	6.81644	0	low
TCGA-64-1680-01A	3.08493	0	low
TCGA-64-1681-01A	1.20274	1	low
TCGA-64-5774-01A	0.673973	1	low
TCGA-64-5775-01A	0.169863	1	high
TCGA-64-5778-01A	2.63562	1	low
TCGA-64-5779-01A	2.17808	1	low
TCGA-64-5781-01A	0.263014	1	high
TCGA-64-5815-01A	2.3726	0	low
TCGA-66-2727-01A	1.4137	0	low
TCGA-66-2734-01A	3.59178	0	low
TCGA-66-2737-01A	0.167123	0	low
TCGA-66-2742-01A	1.75616	0	low
TCGA-66-2744-01A	0.0821918	0	low
TCGA-66-2753-01A	0.0849315	0	high
TCGA-66-2754-01A	0.167123	0	high
TCGA-66-2755-01A	0.0767123	0	low
TCGA-66-2756-01A	0.0821918	0	low
TCGA-66-2757-01A	2.49863	1	low
TCGA-66-2758-01A	1.75068	0	low
TCGA-66-2759-01A	2.08767	0	low
TCGA-66-2763-01A	0.0821918	0	low
TCGA-66-2765-01A	0.167123	0	low
TCGA-66-2766-01A	0.0849315	0	low
TCGA-66-2767-01A	0.167123	0	low
TCGA-66-2768-01A	0.167123	0	low
TCGA-66-2769-01A	0.589041	0	low
TCGA-66-2770-01A	1.91781	0	low
TCGA-66-2771-01A	1.58356	0	low
TCGA-66-2773-01A	0.252055	0	low
TCGA-66-2777-01A	0.167123	0	low
TCGA-66-2778-01A	1.58356	0	low
TCGA-66-2780-01A	1.00274	0	low
TCGA-66-2781-01A	0.331507	0	low
TCGA-66-2782-01A	0.832877	1	low
TCGA-66-2783-01A	2.07945	0	low
TCGA-66-2785-01A	0.164384	0	low
TCGA-66-2786-01A	2.16438	0	low
TCGA-66-2787-01A	3.33425	0	low
TCGA-66-2788-01A	1.91507	0	low
TCGA-66-2789-01A	0.336986	0	low
TCGA-66-2790-01A	1.91507	1	low
TCGA-66-2791-01A	0.419178	0	low
TCGA-66-2792-01A	2.50137	0	low
TCGA-66-2793-01A	0.838356	0	low
TCGA-66-2794-01A	4.50685	0	low
TCGA-66-2795-01A	0.334247	0	low
TCGA-66-2800-01A	4.08767	0	low
TCGA-67-3770-01A	1.67123	0	low
TCGA-67-3771-01A	1.67123	0	low
TCGA-67-3772-01A	1.56986	0	low
TCGA-67-3773-01A	1.16986	0	low
TCGA-67-3774-01A	1.05479	0	low
TCGA-67-6215-01A	0.476712	0	low
TCGA-67-6216-01A	0.386301	0	low
TCGA-67-6217-01A	0.810959	1	low
TCGA-68-7755-01A	0.227397	0	low
TCGA-68-7756-01A	0.553425	0	low
TCGA-68-7757-01B	0.578082	0	low
TCGA-68-8250-01A	0.668493	0	low
TCGA-68-8251-01A	1.11233	0	low
TCGA-68-A59I-01A	0.435616	1	low
TCGA-68-A59J-01A	1.2274	0	low
TCGA-69-7760-01A	0.553425	0	high
TCGA-69-7761-01A	0.509589	0	high
TCGA-69-7763-01A	1.89041	0	high
TCGA-69-7764-01A	1.13425	0	low
TCGA-69-7973-01A	0.630137	0	low
TCGA-69-7974-01A	0.50411	0	high
TCGA-69-7978-01A	0.367123	0	low
TCGA-69-7979-01A	1.11781	0	low
TCGA-69-7980-01A	1.12603	0	low
TCGA-69-8253-01A	1.16712	0	low
TCGA-69-8255-01A	0.353425	0	low
TCGA-69-8453-01A	0.942466	1	low
TCGA-69-A59K-01A	1.61918	0	high
TCGA-70-6722-01A	0.80274	1	low
TCGA-70-6723-01A	0.854795	1	high
TCGA-71-6725-01A	0.449315	1	low
TCGA-71-8520-01A	0.490411	1	high
TCGA-73-4658-01A	4.38356	0	low
TCGA-73-4659-01A	0.0958904	1	low
TCGA-73-4662-01A	0.0575342	1	low
TCGA-73-4666-01A	2.19178	0	high
TCGA-73-4668-01A	0.646575	1	low
TCGA-73-4670-01A	0.358904	0	high
TCGA-73-4675-01A	0.989041	1	low
TCGA-73-4676-01A	0.769863	1	low
TCGA-73-7498-01A	3.25753	0	low
TCGA-73-7499-01A	3.96438	1	low
TCGA-73-A9RS-01A	0.293151	1	high
TCGA-77-6842-01A	0.550685	1	high
TCGA-77-6843-01A	6.09315	0	low
TCGA-77-6844-01A	4.89863	1	low
TCGA-77-6845-01A	1.93973	0	low
TCGA-77-7138-01A	0.931507	0	low
TCGA-77-7139-01A	11.674	0	low
TCGA-77-7140-01A	0.684932	1	low
TCGA-77-7141-01A	0.0410959	0	high
TCGA-77-7142-01A	6.10137	0	low
TCGA-77-7335-01A	5.84384	0	low
TCGA-77-7337-01A	8.91233	0	low
TCGA-77-7338-01A	0.0136986	0	low
TCGA-77-7463-01A	3.89863	0	low
TCGA-77-7465-01A	2.71233	0	low
TCGA-77-8007-01A	0.380822	1	high
TCGA-77-8008-01A	7.23014	0	low
TCGA-77-8009-01A	1.66301	1	low
TCGA-77-8128-01A	3.15068	0	low
TCGA-77-8130-01A	12.2493	1	low
TCGA-77-8131-01A	1.04932	0	low
TCGA-77-8133-01A	4.49315	0	low
TCGA-77-8136-01A	0.824658	1	low
TCGA-77-8138-01A	0.791781	1	low
TCGA-77-8139-01A	8.67397	0	low
TCGA-77-8140-01A	0.961644	0	low
TCGA-77-8143-01A	2.2	1	low
TCGA-77-8144-01A	2.28219	0	low
TCGA-77-8145-01A	0.372603	1	low
TCGA-77-8146-01A	8.73699	0	low
TCGA-77-8148-01A	5.54247	0	low
TCGA-77-8150-01A	3.50137	1	low
TCGA-77-8153-01A	5.45753	0	low
TCGA-77-8154-01A	5.04384	0	low
TCGA-77-8156-01A	3.03014	0	high
TCGA-77-A5FZ-01A	10.5151	0	low
TCGA-77-A5G1-01A	6.01918	1	high
TCGA-77-A5G3-01A	12.5205	0	low
TCGA-77-A5G6-01A	1.07397	1	low
TCGA-77-A5G7-01B	0.493151	0	low
TCGA-77-A5G8-01B	5.16164	0	low
TCGA-77-A5GA-01A	3.50685	0	low
TCGA-77-A5GB-01B	0.627397	1	low
TCGA-77-A5GF-01A	1.97808	1	low
TCGA-77-A5GH-01A	3.23836	0	low
TCGA-78-7143-01A	4.10959	1	low
TCGA-78-7145-01A	1.15616	1	high
TCGA-78-7146-01A	0.473973	0	high
TCGA-78-7147-01A	1.58356	1	low
TCGA-78-7148-01A	0.49863	1	high
TCGA-78-7149-01A	10.7945	0	low
TCGA-78-7150-01A	0.380822	1	high
TCGA-78-7152-01A	3.29315	1	low
TCGA-78-7153-01A	9.9589	0	low
TCGA-78-7154-01A	1.62466	0	high
TCGA-78-7155-01A	0.572603	1	high
TCGA-78-7156-01A	2.67397	0	low
TCGA-78-7158-01A	0.361644	1	low
TCGA-78-7159-01A	5.40822	0	low
TCGA-78-7160-01A	1.90959	0	high
TCGA-78-7161-01A	0.443836	1	low
TCGA-78-7162-01A	6.07671	1	low
TCGA-78-7163-01A	19.8575	0	low
TCGA-78-7166-01A	0.706849	0	high
TCGA-78-7167-01A	1.98904	1	low
TCGA-78-7220-01A	1.45479	1	high
TCGA-78-7535-01A	2.21644	1	low
TCGA-78-7536-01A	0.632877	1	high
TCGA-78-7537-01A	4.44384	0	low
TCGA-78-7539-01A	1.88493	1	low
TCGA-78-7540-01A	3.27945	0	low
TCGA-78-7542-01A	0.879452	0	high
TCGA-78-7633-01A	3.9726	1	low
TCGA-78-8640-01A	19.3479	0	high
TCGA-78-8648-01A	1.9726	1	low
TCGA-78-8655-01A	6.46575	0	high
TCGA-78-8660-01A	0.663014	1	low
TCGA-78-8662-01A	8.33973	1	high
TCGA-83-5908-01A	2.25753	0	high
TCGA-85-6175-01A	0.805479	1	low
TCGA-85-6560-01A	3.44932	0	high
TCGA-85-6561-01A	3.35342	0	low
TCGA-85-6798-01A	0.493151	1	low
TCGA-85-7696-01A	3.04384	0	low
TCGA-85-7697-01A	2.91233	0	low
TCGA-85-7698-01A	1.78082	1	low
TCGA-85-7699-01A	2.08219	1	high
TCGA-85-7710-01A	0.115068	0	low
TCGA-85-7843-01A	0.0958904	0	low
TCGA-85-7844-01A	2.49589	0	low
TCGA-85-7950-01A	1.57808	0	low
TCGA-85-8048-01A	2.09589	0	low
TCGA-85-8049-01A	1.5863	0	low
TCGA-85-8052-01A	2.01096	0	low
TCGA-85-8070-01A	2.63014	0	low
TCGA-85-8071-01A	2.23288	0	low
TCGA-85-8072-01A	2.55342	0	low
TCGA-85-8276-01A	2.87123	1	low
TCGA-85-8277-01A	0.841096	0	low
TCGA-85-8287-01A	0.0630137	0	low
TCGA-85-8288-01A	1.10137	0	low
TCGA-85-8350-01A	1.87123	0	low
TCGA-85-8351-01A	1.39726	0	low
TCGA-85-8352-01A	0.350685	1	high
TCGA-85-8353-01A	0.257534	1	low
TCGA-85-8354-01A	2.72603	0	low
TCGA-85-8355-01A	0.167123	0	low
TCGA-85-8479-01A	1.28219	0	low
TCGA-85-8481-01A	0.646575	0	low
TCGA-85-8580-01A	3.04932	0	low
TCGA-85-8582-01A	3.17808	0	low
TCGA-85-8584-01A	1.04932	0	high
TCGA-85-8664-01A	1.18904	1	low
TCGA-85-8666-01A	1.88219	0	low
TCGA-85-A4CL-01A	2.52329	0	low
TCGA-85-A4CN-01A	2.84384	0	low
TCGA-85-A4JB-01A	2.58082	0	low
TCGA-85-A4JC-01A	1.50137	1	low
TCGA-85-A4PA-01A	2.03014	0	low
TCGA-85-A4QQ-01A	2.53973	0	low
TCGA-85-A4QR-01A	1.64384	0	low
TCGA-85-A50M-01A	2.26301	0	low
TCGA-85-A50Z-01A	1.26575	1	low
TCGA-85-A510-01A	0.994521	1	high
TCGA-85-A511-01A	1.06849	1	low
TCGA-85-A512-01A	1.27397	0	low
TCGA-85-A513-01A	2.49315	0	low
TCGA-85-A53L-01A	1.03288	0	low
TCGA-85-A5B5-01A	0.30411	0	low
TCGA-86-6562-01A	0.750685	1	low
TCGA-86-6851-01A	0.490411	0	low
TCGA-86-7701-01A	1.16164	1	low
TCGA-86-7711-01A	2.86575	1	high
TCGA-86-7713-01A	3.16986	0	high
TCGA-86-7714-01A	1.71233	1	high
TCGA-86-7953-01A	2.73151	0	low
TCGA-86-7954-01A	1.65753	0	low
TCGA-86-7955-01A	2.24658	1	high
TCGA-86-8054-01A	3.14521	0	low
TCGA-86-8055-01A	0.339726	0	high
TCGA-86-8056-01A	0.380822	0	low
TCGA-86-8073-01A	2.0274	0	low
TCGA-86-8074-01A	0.0657534	0	high
TCGA-86-8075-01A	0.545205	1	high
TCGA-86-8076-01A	2.72055	0	low
TCGA-86-8278-01A	0.0794521	1	low
TCGA-86-8279-01A	2.6	0	low
TCGA-86-8280-01A	1.92055	0	low
TCGA-86-8358-01A	1.78904	0	high
TCGA-86-8359-01A	1.21644	0	low
TCGA-86-8585-01A	0.967123	0	high
TCGA-86-8668-01A	1.1589	0	low
TCGA-86-8669-01A	2.32603	1	low
TCGA-86-8671-01A	2.29863	0	low
TCGA-86-8672-01A	0.0520548	0	high
TCGA-86-8673-01A	1.74247	1	low
TCGA-86-8674-01A	0.915068	1	low
TCGA-86-A456-01A	2.45479	0	low
TCGA-86-A4D0-01A	0.317808	0	low
TCGA-86-A4JF-01A	1.19452	1	low
TCGA-86-A4P7-01A	1.13699	0	low
TCGA-86-A4P8-01A	2.20548	0	low
TCGA-90-6837-01A	2.07671	0	low
TCGA-90-7766-01A	0.791781	1	low
TCGA-90-7767-01A	0.243836	0	low
TCGA-90-7769-01A	0.980822	0	low
TCGA-90-7964-01A	1.1726	0	low
TCGA-90-A4ED-01A	1.68493	0	low
TCGA-90-A4EE-01A	1.88493	0	low
TCGA-90-A59Q-01A	0.750685	1	low
TCGA-91-6828-01A	0.884932	0	low
TCGA-91-6829-01A	3.44658	0	high
TCGA-91-6830-01A	0.0493151	1	low
TCGA-91-6831-01A	0.849315	0	low
TCGA-91-6835-01A	0.216438	0	low
TCGA-91-6836-01A	1.14247	0	high
TCGA-91-6840-01A	1.01918	0	low
TCGA-91-6847-01A	2.11507	1	high
TCGA-91-6848-01A	0.613699	0	high
TCGA-91-6849-01A	0.0958904	0	low
TCGA-91-7771-01A	1.34795	0	low
TCGA-91-8496-01A	1.38356	0	low
TCGA-91-8497-01A	1.18904	0	low
TCGA-91-8499-01A	0.0986301	0	high
TCGA-91-A4BC-01A	0.120548	0	high
TCGA-91-A4BD-01A	1.65205	0	high
TCGA-92-7340-01A	0.224658	0	low
TCGA-92-7341-01A	0.290411	0	low
TCGA-92-8063-01A	0.334247	0	low
TCGA-92-8065-01A	0.191781	0	low
TCGA-93-7347-01A	1.87123	0	low
TCGA-93-7348-01A	1.45479	0	high
TCGA-93-8067-01A	0.509589	0	low
TCGA-93-A4JN-01A	1.96712	0	low
TCGA-93-A4JO-01A	0.090411	0	low
TCGA-93-A4JP-01A	1.36164	1	high
TCGA-93-A4JQ-01A	1.4411	0	high
TCGA-94-7033-01A	1.75342	0	low
TCGA-94-7557-01A	0.0136986	0	low
TCGA-94-7943-01A	1.52329	1	high
TCGA-94-8035-01A	0.334247	0	low
TCGA-94-8490-01A	0.419178	0	low
TCGA-94-8491-01A	1.75616	1	low
TCGA-94-A4VJ-01A	1.17808	0	low
TCGA-94-A5I4-01A	0.860274	1	low
TCGA-94-A5I6-01A	1.31781	1	low
TCGA-95-7039-01A	3.44658	1	low
TCGA-95-7043-01A	1.37808	1	high
TCGA-95-7562-01A	0.238356	0	high
TCGA-95-7567-01A	1.55616	0	low
TCGA-95-7944-01A	1.03288	0	high
TCGA-95-7947-01A	1.30685	0	low
TCGA-95-7948-01A	1.30411	0	low
TCGA-95-8039-01A	0.624658	1	low
TCGA-95-8494-01A	0.230137	0	low
TCGA-95-A4VK-01A	1.3589	1	high
TCGA-95-A4VN-01A	1.51507	0	low
TCGA-95-A4VP-01A	0.591781	1	low
TCGA-96-7544-01A	5.91781	0	low
TCGA-96-7545-01A	4.63836	1	low
TCGA-96-8169-01A	1.52603	0	low
TCGA-96-8170-01A	1.45479	0	low
TCGA-96-A4JK-01A	1.6137	0	low
TCGA-96-A4JL-01A	2.30685	0	low
TCGA-97-7546-01A	3.43836	1	low
TCGA-97-7547-01A	2.12329	1	low
TCGA-97-7552-01A	2.1863	1	low
TCGA-97-7553-01A	5.12329	0	low
TCGA-97-7554-01A	2.12329	0	low
TCGA-97-7937-01A	1.54521	0	low
TCGA-97-7938-01A	0.0493151	0	low
TCGA-97-7941-01A	1.32603	0	low
TCGA-97-8171-01A	1.20822	1	low
TCGA-97-8172-01A	1.49315	0	low
TCGA-97-8174-01A	0.449315	0	low
TCGA-97-8175-01A	0.805479	1	high
TCGA-97-8176-01A	0.106849	1	high
TCGA-97-8177-01A	1.36712	0	low
TCGA-97-8179-01A	1.19178	0	low
TCGA-97-8547-01A	1.8	0	low
TCGA-97-8552-01A	1.71507	0	low
TCGA-97-A4LX-01A	1.68219	0	low
TCGA-97-A4M0-01A	1.7863	0	low
TCGA-97-A4M1-01A	1.64658	0	low
TCGA-97-A4M2-01A	1.70959	0	low
TCGA-97-A4M3-01A	0.147945	1	low
TCGA-97-A4M5-01A	1.73699	0	low
TCGA-97-A4M6-01A	1.55616	0	low
TCGA-97-A4M7-01A	1.72329	0	low
TCGA-98-7454-01A	1.7863	0	high
TCGA-98-8020-01A	0.030137	1	low
TCGA-98-8021-01A	2.51507	1	low
TCGA-98-8022-01A	2.55616	0	low
TCGA-98-8023-01A	1.77808	0	low
TCGA-98-A538-01A	2.26301	0	low
TCGA-98-A539-01A	0.473973	1	low
TCGA-98-A53A-01A	1.51233	0	low
TCGA-98-A53B-01A	0.167123	0	low
TCGA-98-A53C-01A	2.25205	0	low
TCGA-98-A53D-01A	1.13151	1	high
TCGA-98-A53H-01A	1.16986	1	low
TCGA-98-A53I-01A	1.54795	0	low
TCGA-98-A53J-01A	1.72603	0	low
TCGA-99-7458-01A	2.04658	0	low
TCGA-99-8025-01A	2.90411	0	low
TCGA-99-8028-01A	3.06301	0	low
TCGA-99-8032-01A	0.120548	0	low
TCGA-99-8033-01A	1.79726	1	high
TCGA-99-AA5R-01A	1.80274	0	low
TCGA-J1-A4AH-01A	1.59178	0	low
TCGA-J2-8192-01A	1.32055	1	low
TCGA-J2-8194-01A	1.28767	1	low
TCGA-J2-A4AD-01A	1.43562	1	high
TCGA-J2-A4AE-01A	2.95616	0	low
TCGA-J2-A4AG-01A	2.70685	0	low
TCGA-L3-A4E7-01A	1.07397	0	low
TCGA-L3-A524-01A	1.34247	0	low
TCGA-L4-A4E5-01A	1.58356	0	high
TCGA-L4-A4E6-01A	1.19178	0	low
TCGA-L9-A443-01A	0.528767	0	high
TCGA-L9-A444-01A	0.841096	0	low
TCGA-L9-A50W-01A	1.06575	1	low
TCGA-L9-A5IP-01A	0.134247	1	high
TCGA-L9-A743-01A	1.81918	0	low
TCGA-L9-A7SV-01A	1.54795	0	low
TCGA-L9-A8F4-01A	1.30411	0	low
TCGA-LA-A446-01A	1.09863	0	low
TCGA-LA-A7SW-01A	0.643836	1	high
TCGA-MF-A522-01A	0.473973	1	low
TCGA-MN-A4N1-01A	2.26575	0	low
TCGA-MN-A4N4-01A	3.21918	0	high
TCGA-MN-A4N5-01A	0.230137	0	low
TCGA-MP-A4SV-01A	7.17808	0	high
TCGA-MP-A4SW-01A	4.87123	0	low
TCGA-MP-A4SY-01A	1.33973	1	low
TCGA-MP-A4T4-01A	7.16986	0	low
TCGA-MP-A4T6-01A	4.90411	0	low
TCGA-MP-A4T7-01A	0.457534	0	high
TCGA-MP-A4T8-01A	0.441096	0	high
TCGA-MP-A4T9-01A	0.934247	1	low
TCGA-MP-A4TA-01A	1.9863	1	high
TCGA-MP-A4TC-01A	0.20274	0	high
TCGA-MP-A4TD-01A	0.619178	1	low
TCGA-MP-A4TE-01A	0.619178	1	high
TCGA-MP-A4TF-01A	0.534247	1	high
TCGA-MP-A4TH-01A	2.03014	0	low
TCGA-MP-A4TI-01A	0.230137	1	low
TCGA-MP-A4TJ-01A	0.928767	0	low
TCGA-MP-A4TK-01A	1.08767	1	low
TCGA-MP-A5C7-01A	6.1589	0	low
TCGA-NC-A5HD-01A	0.00547945	0	low
TCGA-NC-A5HE-01A	6.4	0	low
TCGA-NC-A5HF-01A	0.361644	1	low
TCGA-NC-A5HG-01A	5.37808	0	low
TCGA-NC-A5HH-01A	0.10137	0	low
TCGA-NC-A5HI-01A	0.191781	1	low
TCGA-NC-A5HJ-01A	0.89863	1	low
TCGA-NC-A5HK-01A	0.350685	0	high
TCGA-NC-A5HL-01A	0.241096	0	low
TCGA-NC-A5HM-01A	3.32055	0	low
TCGA-NC-A5HN-01A	4.10685	0	low
TCGA-NC-A5HO-01A	3.66027	0	low
TCGA-NC-A5HP-01A	0.868493	1	low
TCGA-NC-A5HQ-01A	1.2274	0	low
TCGA-NC-A5HR-01A	3.40822	0	low
TCGA-NC-A5HT-01A	0.556164	1	low
TCGA-NJ-A4YF-01A	5.92055	0	low
TCGA-NJ-A4YG-01A	6.19452	0	low
TCGA-NJ-A4YI-01A	0.0109589	0	low
TCGA-NJ-A4YP-01A	0.136986	0	high
TCGA-NJ-A4YQ-01A	3.92329	0	high
TCGA-NJ-A55A-01A	0.0410959	0	low
TCGA-NJ-A55O-01A	0.0356164	0	low
TCGA-NJ-A55R-01A	1.65205	0	low
TCGA-NJ-A7XG-01A	1.69041	0	low
TCGA-NK-A5CR-01A	6.96438	0	low
TCGA-NK-A5CT-01A	5.45205	1	high
TCGA-NK-A5CX-01A	0.30411	0	low
TCGA-NK-A5D1-01A	0.413699	1	low
TCGA-NK-A7XE-01A	0.0356164	0	low
TCGA-O1-A52J-01A	2.46027	1	low
TCGA-O2-A52N-01A	2.75616	0	low
TCGA-O2-A52Q-01A	0.238356	1	high
TCGA-O2-A52S-01A	0.673973	1	low
TCGA-O2-A52V-01A	1.89041	1	low
TCGA-O2-A52W-01A	0.715068	0	low
TCGA-O2-A5IB-01A	0.693151	1	high
TCGA-S2-AA1A-01A	1.40548	0	high
TCGA-XC-AA0X-01A	0.0164384	0	low
